# Supplementary material for: A comprehensive study of epitopes and immune reactivity among Plasmodium species
Source: BMC Microbiol. 2022 Mar 11;22:74. doi: 10.1186/s12866-022-02480-7 (PMC8913861; doi:10.1186/s12866-022-02480-7)
Supplement: Supplementary file 1 — Additional file 1. [file 12866_2022_2480_MOESM1_ESM.xlsx]

## Sheet: Table S1
Article: A comprehensive study of epitopes and immune reactivity among Plasmodium species
Authors: Meenu Kalkal, Amit Kalkal, Sandeep Kumar Dhanda, Emily Das, Veena Pande, Jyoti Das
File S1: Detailed information about number of epitopes for each antigen among different species

## Sheet: B cell epitopes
Parent Protein (Plasmodium falciparum)	Epitope count		Parent Protein (Plasmodium vivax)	Epitope count		Parent Protein (Plasmodium malariae)	Epitope count		Parent Protein (Plasmodium berghei)	Epitope count		Parent Protein (Plasmodium yoelii)	Epitope count		Parent Protein (Plasmodium chabaudi)	Epitope count		Parent Protein (Plasmodium brasilianum)	Epitope count		Parent Protein (Plasmodium cynomolgi)	Epitope count		Parent Protein (Plasmodium knowlesi)	Epitope count
Circumsporozoite (CS) protein	1168		Circumsporozoite protein, putative	134		Circumsporozoite (CS) protein, putative	2		Circumsporozoite (CS) protein	124		Circumsporozoite (CS) protein	11		Apical membrane antigen 1, putative	4		Circumsporozoite protein	10		Circumsporozoite protein	4		Apical membrane antigen 1	1
Liver stage antigen 1	1081		Merozoite surface protein 7 (MSP7), putative	134					Glyceraldehyde-3-phosphate dehydrogenase	14		Circumsporozoite protein precursor	91		Merozoite surface protein 1 (Fragment)	5								Circumsporozoite (CS) protein	35
Stevor	422		Duffy receptor	106						138		Merozoite surface protein 1	15			9								Merozoite surface protein 1	37
Merozoite surface protein 1	413		Merozoite surface protein 7 (MSP7)	96								Rhoptry protein-related (Fragment)	4												73
Erythrocyte membrane protein 1, PfEMP1	388		Circumsporozoite protein	57								Sporozoite surface protein 2	6
Erythrocyte binding antigen-140	220		Apical merozoite antigen 1	28								U43539 hepatocyte erythrocyte protein 17 kDa	21
Rifin	202		S4, putative	26									148
Glutamate-rich protein GLURP	195		Merozoite surface protein 3 alpha (MSP3a)	25
Erythrocyte binding antigen-175	168		Uncharacterized protein	7
Merozoite surface antigen 2	164		Merozoite surface protein-9	6
Apical membrane antigen 1	164		Reticulocyte binding protein 2, putative	6
Rhoptry-associated protein 1	141		Valine-tRNA ligase	5
Ring-infected erythrocyte surface antigen	141		circumsporozoite protein, partial [Plasmodium vivax]	4
Antigen 332, DBL-like protein	129		Membrane protein pf12, putative	4
MSP7-like protein	111		Sporozoite surface protein 2	4
Uncharacterized protein	108		antigen PV9 - Plasmodium vivax (fragment)	2
Serine-repeat antigen protein 5	103		Major blood-stage surface antigen Pv200	2
Erythrocyte binding antigen-181	101		Ookinete surface protein Pvs25	2
High molecular weight rhoptry protein 2	96		Vacuolar ATP synthase catalytic subunit A, putative	2
Mature parasite-infected erythrocyte surface antigen	96			650
Cytoadherence linked asexual protein 3.2	94
Merozoite surface protein 3	91
Cytoadherence linked asexual protein 3.1	90
Cytoadherence linked asexual protein 9	89
Cytoadherence linked asexual protein 2	86
Reticulocyte-binding protein homolog 5	79
Cytoadherence linked asexual protein 8	76
Merozoite surface protein 9	71
Duffy binding-like merozoite surface protein	68
Merozoite surface protein MSA180	68
Schizont egress antigen-1	61
High molecular weight rhoptry protein 3	58
Methionine--tRNA ligase	57
Peptidase M16, putative	56
Heat shock protein 70	53
Ookinete surface protein P25	50
Merozoite surface protein 11	47
Endoplasmin, putative	47
Sporozoite threonine and asparagine-rich protein	44
Merozoite surface protein 6	42
RAP protein, putative	42
Thrombospondin-related anonymous protein	40
Merozoite surface protein 8	34
Merozoite surface protein 10	33
Exported protein 1	28
CSC1-like protein, putative	27
Peroxiredoxin	27
S-antigen [Plasmodium falciparum 3D7]	26
GPI ethanolamine phosphate transferase 3, putative	24
Reticulocyte binding protein homologue 4	23
Merozoite surface protein 4	21
Cell traversal protein for ookinetes and sporozoites	21
Merozoite surface protein	19
Merozoite surface protein 5	18
Liver stage antigen	17
Duffy binding-like merozoite surface protein 2	17
Histidine-rich protein II	17
Sporozoite surface protein 3, putative	14
Liver stage antigen 3	13
Merozoite surface protein 7	12
Gamete antigen 27/25	11
101 kDa malaria antigen	11
Surface protein P12p	11
serine repeat antigen 5	10
Cysteine-rich protective antigen	10
6-cysteine protein	10
Early transcribed membrane protein 13	9
DNA repair protein RAD14, putative	9
6-cysteine protein P230	9
Sexual stage-specific protein	8
PRE-binding protein	7
Interspersed repeat antigen	7
Enolase	6
PDZ domain-containing protein	6
Uncharacterized protein MAL13P1.304	5
Subtilisin-like protease 1	5
Early transcribed membrane protein 5	5
Acyl-CoA synthetase	5
Histidine-rich protein III	4
Histidine-rich protein precursor	4
60S acidic ribosomal protein P0	4
Knob-associated histidine-rich protein	4
rhoptry protein	4
Heat shock protein 60	4
Apical asparagine-rich protein AARP	4
Glyceraldehyde-3-phosphate dehydrogenase	4
StAR-related lipid transfer protein	4
Protein disulfide-isomerase	4
merozoite surface protein 1 precursor	3
Glutamic acid-rich protein GARP	3
Erythrocyte membrane-associated antigen	3
Reticulocyte binding protein 2 homolog b	3
Protein kinase, putative	3
Zinc finger protein, putative	3
Chitinase	2
antigen Pfg27/25	2
conserved Plasmodium protein, unknown function	2
SALSA	2
Glycophorin-binding protein	2
Macrophage migration inhibitory factor	2
hypothetical protein PFMG_03989	2
YrhK domain-containing protein	2
merozoite surface protein 2, partial [Plasmodium falciparum 3D7]	2
Acyl-CoA synthetase, putative	2
HSA domain-containing protein	2
Peptidase family C50, putative	2
SET domain protein, putative	2
Secreted ookinete protein, putative	2
Asparagine-rich antigen Pfa35-2	2
Ribonuclease, putative	2
PIH1 domain-containing protein, putative	2
Cysteine repeat modular protein 4	2
Dynein heavy chain, putative	2
Putative chloroquine resistance transporter	2
Cation transporting P-ATPase	1
RESA	1
Repetitive organellar protein, putative	1
Reticulocyte binding protein homologue 1	1
PfEMP2, partial	1
Myosin A tail domain interacting protein	1
L-lactate dehydrogenase	1
Falcilysin	1
Lysine-specific histone demethylase 1, putative	1
MCL1 domain-containing protein, putative	1
AP2 domain transcription factor AP2-O2, putative	1
Asparagine and aspartate rich protein 1	1
Histone deacetylase complex subunit SAP18, putative	1
U1 snRNP-associated protein, putative	1
26S protease regulatory subunit 6B, putative	1
Phosphatidylinositol transfer protein, putative	1
Type I signal peptidase	1
NIMA related kinase 2	1
60 kDa chaperonin	1
ATP-dependent RNA helicase ROK1, putative	1
LETM1-like protein, putative	1
ATP-dependent 6-phosphofructokinase	1
Phosphoenolpyruvate carboxykinase	1
MORN repeat-containing protein 1	1
Alkyl transferase	1
Metacaspase-3, putative	1
Phosducin-like protein 1, putative	1
WD repeat-containing protein	1
Ephrin_rec_like domain-containing protein	1
DNA polymerase epsilon subunit B, putative	1
Dihydrolipoyllysine-residue succinyltransferase component of 2-oxoglutarate dehydrogenase complex	1
RuvB-like helicase	1
Ribosome biogenesis protein TSR1, putative	1
U3 small nucleolar RNA-associated protein 6, putative	1
DNA-directed RNA polymerase subunit beta	1
Transportin	1
S-adenosyl-methyltransferase, putative	1
Ras GTPAse, putative	1
Leucine carboxyl methyltransferase 1	1
Formin 1	1
Formin 2	1
Symplekin_C domain-containing protein	1
Calpain	1
Erythrocyte membrane protein 1 (PfEMP1), exon 2	1
DNA replication licensing factor MCM7	1
RESA-like protein with PHIST and DnaJ domains	1
DNA helicase, putative	1
Protein transport protein YIF1, putative	1
Rhoptry neck protein 2	1
Vacuole membrane protein 1, putative	1
Protein AMR3	1
AP2 domain transcription factor	1
Kinesin, putative	1
AP2 domain transcription factor, putative	1
Ubiquitin-protein ligase, putative	1
Parasitophorous vacuolar protein 2	1
Heterochromatin protein 1	1
DNA replication licensing factor MCM4	1
Esterase, putative	1
Heat shock protein 90, putative	1
Histidine--tRNA ligase, putative	1
Longevity-assurance (LAG1) protein, putative	1
Pantothenate kinase 2, putative	1
mRNA-capping enzyme subunit beta	1
Ribonuclease P protein subunit p29, putative	1
Gametocyte erythrocyte cytosolic protein	1
Tyrosine kinase-like protein	1
Phospholipase, putative	1
WD repeat-containing protein, putative	1
DNA gyrase subunit A	1
Apical sushi protein	1
Nuclear polyadenylated RNA-binding protein NAB2, putative	1
Plasmepsin VIII, putative	1
OST-HTH associated domain protein, putative	1
Nucleolar protein 56, putative	1
Structural maintenance of chromosomes protein 5, putative	1
Dynein_C domain-containing protein	1
Inner membrane complex protein 1l	1
Nucleoside-diphosphatase, putative	1
HD superfamily phosphohydrolase protein, putative	1
RING zinc finger protein, putative	1
S-adenosyl-L-methionine-dependent tRNA 4-demethylwyosine synthase, putative	1
DnaJ protein, putative	1
XAP-5 DNA binding protein, putative	1
TFIIS central domain-containing protein, putative	1
SPRY domain, putative	1
J domain-containing protein	1
Ribose-phosphate pyrophosphokinase, putative	1
Uncharacterized protein PF07_0021	1
AP complex subunit beta	1
Protein kinase PK4	1
ABC1 family, putative	1
Reticulocyte-binding protein 3	1
50S ribosomal protein L22, mitochondrial, putative	1
Tubulin binding cofactor c, putative	1
Calcium-binding protein, putative	1
Kelch protein K13	1
Nucleic acid binding protein, putative	1
Vacuolar protein sorting-associated protein 51, putative	1
MMS19-like protein, putative	1
Serine/threonine protein kinase, putative	1
DNA polymerase	1
ATP-dependent RNA helicase UAP56	1
NEDD8-activating enzyme E1 catalytic subunit, putative	1
CCR4 domain-containing protein 1, putative	1
Polypyrimidine tract-binding protein, putative	1
Suf domain-containing protein	1
Protein dopey homolog PFC0245c	1
Nucleoporin NUP637, putative	1
Kinesin-5	1
Alkaline phosphatase, putative	1
Cysteine-rich small secreted protein CSS, putative	1
U3 small nucleolar RNA-associated protein 21, putative	1
FeS assembly ATPase SufC	1
Condensin-2 complex subunit	1
Actin-like protein, putative	1
GYF domain-containing protein	1
CX3CL1-binding protein 1	1
Thioredoxin reductase 2	1
Exonuclease I, putative	1
HECT-like E3 ubiquitin ligase, putative	1
EMP1-trafficking protein	1
Coatomer subunit delta	1
Magnesium transporter	1
BRO1 domain-containing protein, putative	1
Kinase-related protein PKRP, putative	1
GTP-binding protein, putative	1
Kinesin-19, putative	1
Protoheme IX farnesyltransferase, putative	1
Exported protein (Hyp17)	1
SRAP domain-containing protein, putative	1
TFIIH basal transcription factor complex helicase XPB subunit, putative	1
Phosphorylated CTD interacting factor 1 WW domain-containing protein, putative	1
NOT family protein, putative	1
Palmitoyltransferase	1
AAA family ATPase, putative	1
Chromodomain-helicase-DNA-binding protein 1 homolog, putative	1
Tubulin--tyrosine ligase, putative	1
E1-E2 ATPase, putative	1
Amino acid transporter, putative	1
Geranylgeranyl transferase type-2 subunit beta	1
Ribosome-binding factor A, putative	1
Ras-like G protein	1
Parasitophorous vacuolar protein 5, putative	1

## Sheet: T cell epitopes
Parent Protein (falciparum)	Epitope count		Parent Protein (vivax)	Epitope count		Parent Protein (berghei)	Epitope count		Parent Protein (yoelii)	Epitope count		Parent Protein (chabaudi)	Epitope count		Parent Protein (knowlesi)	Epitope count
Circumsporozoite (CS) protein	1018		Circumsporozoite protein, putative	265		Circumsporozoite (CS) protein	222		Merozoite surface protein 1	60		Merozoite surface protein 1 (Fragment)	27		Circumsporozoite (CS) protein	6
Thrombospondin-related anonymous protein	259		Duffy receptor	25		conserved Plasmodium protein	2		Sporozoite surface protein 2	8		Apical membrane antigen 1, putative	47		Merozoite surface protein 1	5
Merozoite surface protein 1	394		Major blood-stage surface antigen Pv200	42		Tryptophan-Threonine-rich plasmodium antigen C terminal, putative	12		U43539 hepatocyte erythrocyte protein 17 kDa	35			74			11
Ring-infected erythrocyte surface antigen	252		Merozoite surface protein-9	13		Uncharacterized protein	3		Sporozoite surface protein P36p	1
Liver stage antigen 3	46		Uncharacterized protein	22		Ribonucleoside-diphosphate reductase	3		SUN domain-containing protein (Fragment)	1
conserved Plasmodium protein, unknown function	4		Membrane protein pf12, putative	11		Replication protein A1, small	13		Circumsporozoite (CS) protein	111
Exported protein 1	57		Circumsporozoite protein	22		Replication factor C subunit 1	4		Circumsporozoite protein precursor	129
Sporozoite threonine and asparagine-rich protein	10			400		AP2 domain transcription factor, putative	3		S4/CelTOS	2
Merozoite surface antigen 2	54					Secreted acid phosphatase, putative	31		Secreted acid phosphatase, putative	2
Sexual stage-specific protein	6					Kelch domain-containing protein, putative	10		Falcilysin-related	2
Heat shock protein 70	11					Thrombospondin-related anonymous protein	18			351
Apical membrane antigen 1	78					Bergheilysin	10
Liver stage antigen 1	65					HAP2-GCS1 domain-containing protein	6
liver stage antigen, putative	108					Apical membrane antigen 1	8
Antigen 332, DBL-like protein	38					Elongation factor 1-alpha	9
Merozoite surface protein 9	7					Early transcribed membrane protein	9
Serine-repeat antigen protein 5	14					Glyceraldehyde-3-phosphate dehydrogenase	9
Rhoptry-associated protein 1	4					Enolase, putative	2
Erythrocyte binding antigen-175	14					M1-family alanyl aminopeptidase, putative	6
Gamete antigen 27/25	29					Merozoite surface protein 1	6
Rhoptry-associated protein 2	1					Membrane associated histidine-rich protein 1b	6
Clustered-asparagine-rich protein	8					L-lactate dehydrogenase	8
Merozoite surface protein 4	3					Mitochondrial import inner membrane translocase subunit TIM14, putative	2
101 kDa malaria antigen	8					Transmembrane 9 superfamily member	2
Fructose-bisphosphate aldolase	2					Protein disulfide-isomerase	2
Multidrug resistance protein 1	2					MI domain-containing protein	5
Knob-associated histidine-rich protein	3						411
S-antigen protein	2
Merozoite surface protein 3	21
Uncharacterized protein	3
Ag-1 blood stage membrane protein homologue	3
Merozoite surface protein 8	10
Cell traversal protein for ookinetes and sporozoites	82
Liver stage associated protein 2	16
Early transcribed membrane protein 13	19
Apical asparagine-rich protein AARP	1
Erythrocyte membrane protein 1, PfEMP1	3
Sporozoite and liver stage antigen (SALSA)	14
RING finger protein PFF0165c	20
	2689

## Sheet: MHC binders
Parent protein (falciparum)	Epitope count		Parent protein (vivax)	Epitope count		Parent protein (berghei)	Epitope count		Parent protein (yoelii)	Epitope count		Parent protein (chabaudi)	Epitope count		Parent protein (knowlesi)	Epitope count		Parent protein (fragile)	Epitope count
101 kDa malaria antigen	2		Circumsporozoite protein, putative	8		Apical membrane antigen 1	2		Cell division cycle protein 48 homolog	2		Falcilysin, putative	1		Apical membrane antigen 1	10		Apical membrane antigen 1	5
Apical membrane antigen 1	20		Duffy receptor	12		ATP synthase subunit beta	2		Circumsporozoite protein precursor	17					Circumsporozoite (CS) protein	3
Cell traversal protein for ookinetes and sporozoites	95		Major blood-stage surface antigen Pv200	149		Bergheilysin	3		Falcilysin-related	1					Merozoite surface protein 1	5
Circumsporozoite (CS) protein	209		Membrane protein pf12, putative	15		Circumsporozoite (CS) protein	17		NADH dehydrogenase (Fragment)	1					Thrombospondin-related anonymous protein	11
Cytoadherence linked asexual protein 3.2	7		Uncharacterized protein	29		Early transcribed membrane protein	5		Secreted acid phosphatase, putative	1						29
Erythrocyte binding antigen-140	10			213		Elongation factor 1-alpha	3		Sporozoite surface protein 2	10
Erythrocyte binding antigen-175	12					Enolase, putative	2		Streptococcus pyogenes AMV258	1
Erythrocyte binding antigen-181	3					Glyceraldehyde-3-phosphate dehydrogenase	17			33
Exported protein 1	215					L-lactate dehydrogenase	8
Glutamate-rich protein GLURP	11					M1-family alanyl aminopeptidase, putative	5
Glycophorin-binding protein	1					Membrane associated histidine-rich protein 1b	3
Histidine-rich protein precursor	2					Merozoite surface protein 1	2
Knob-associated histidine-rich protein	3					Mitochondrial import inner membrane translocase subunit TIM14, putative	2
Liver stage antigen	49					Nucleotidyltransferase, putative	1
Liver stage antigen 1	51					Protein disulfide-isomerase	2
Liver stage antigen 3	6					Replication protein A1, small	1
Membrane associated erythrocyte binding-like protein	8					Secreted acid phosphatase, putative	3
Merozoite surface antigen 2	1					Transmembrane 9 superfamily member	2
Merozoite surface protein 1	106						80
Merozoite surface protein 10	1
Merozoite surface protein 3	3
Merozoite surface protein 6	5
Merozoite surface protein 8	11
Merozoite surface protein 9	19
Microneme associated antigen	193
PRESAN domain-containing protein	3
putative erythrocyte binding protein EBL-1	4
Reticulocyte binding protein 2 homolog b	11
Reticulocyte binding protein homologue 1	4
Rhoptry-associated protein 1	4
Rhoptry-associated protein 2	7
Ring-infected erythrocyte surface antigen	11
Sad1/UNC domain-containing protein, putative	92
SALSA	4
Serine-repeat antigen protein 5	16
Sexual stage-specific protein	13
Sporozoite threonine and asparagine-rich protein	17
Thrombospondin-related anonymous protein	181
Uncharacterized protein	201
	1611
