# Supplementary material for: A comprehensive study of epitopes and immune reactivity among Plasmodium species
Source: BMC Microbiol. 2022 Mar 11;22:74. doi: 10.1186/s12866-022-02480-7 (PMC8913861; doi:10.1186/s12866-022-02480-7)
Supplement: Supplementary file 2 — Additional file 2. [file 12866_2022_2480_MOESM2_ESM.xlsx]

## Sheet: Table S2
Article: A comprehensive study of epitopes and immune reactivity among Plasmodium species
Authors: Meenu Kalkal, Amit Kalkal, Sandeep Kumar Dhanda, Emily Das, Veena Pande, Jyoti Das
File S2: List Sequences of epitopes for each antigen among four major Plasmodium species along with PlasmoDB ID

## Sheet: B cell epitopes 
Parent Species	PlasmoDB ID	UniProt ID	Parent Protein	Antigen Name	Object Type	Description	Starting Position	Ending Position	Epitope ID	Name	B Cell ID
Plasmodium berghei	PBANKA_0403200	A0A509AF96	Circumsporozoite (CS) protein	Circumsporozoite protein precursor	Linear peptide	NDPPPPNPNDPAPPQG	187	202	43512	Mus musculus (mouse)	1335805
Plasmodium berghei	PBANKA_0403200	A0A509AF96	Circumsporozoite (CS) protein	Circumsporozoite protein precursor	Linear peptide	DPPPPNPNDPPPPNPND	100	116	9723	Mus musculus (mouse)	1335806
Plasmodium berghei	PBANKA_0403200	A0A509AF96	Circumsporozoite (CS) protein	Circumsporozoite protein precursor	Linear peptide	DPAPPNANDPAPPNAND	140	156	9598	Mus musculus (mouse)	1335815
Plasmodium berghei	PBANKA_0403200	A0A509AF96	Circumsporozoite (CS) protein	Circumsporozoite protein precursor	Linear peptide	DPPPPNPNDPPPPNPN	100	115	9722	Mus musculus A/J	1336568
Plasmodium berghei	PBANKA_0403200	A0A509AF96	Circumsporozoite (CS) protein	Circumsporozoite protein precursor	Linear peptide	DPAPPNANDPAPPNAN	140	155	9597	Mus musculus C57BL/6	1337000
Plasmodium berghei	PBANKA_0403200	A0A509AF96	Circumsporozoite (CS) protein	Circumsporozoite protein precursor	Linear peptide	DPPPPNPNDPPPPNPNDPPPPNPN	100	123	9724	Mus musculus C57BL/6	1337496
Plasmodium berghei	PBANKA_0403200	A0A509AF96	Circumsporozoite (CS) protein	Circumsporozoite protein precursor	Linear peptide	DPAPPNANDPAPPNANDPAPPNAN	140	163	9599	Mus musculus (mouse)	1338605
Plasmodium berghei	PBANKA_0403200	A0A509AF96	Circumsporozoite (CS) protein	Circumsporozoite protein precursor	Linear peptide	NEKIERNNKLKQP	80	92	43652	Mus musculus B10.WB	1339461
Plasmodium berghei	PBANKA_0403200	A0A509AF96	Circumsporozoite (CS) protein	Circumsporozoite protein precursor	Linear peptide	PPPPNPNDPPPPNPND	93	108	48858	Mus musculus A/J	1339480
Plasmodium berghei	PBANKA_0403200	A0A509AF96	Circumsporozoite (CS) protein	Circumsporozoite protein precursor	Linear peptide	KQIRDSITEEWS	265	276	33003	Mus musculus A/J	1339785
Plasmodium berghei	PBANKA_0403200	A0A509AF96	Circumsporozoite (CS) protein	Circumsporozoite protein precursor	Linear peptide	PNPNDP	96	101	48690	Mus musculus BALB/c	1341113
Plasmodium berghei	PBANKA_0403200	A0A509AF96	Circumsporozoite (CS) protein	Circumsporozoite protein precursor	Linear peptide	NPNDPP	97	102	45420	Mus musculus BALB/c	1341114
Plasmodium berghei	PBANKA_0403200	A0A509AF96	Circumsporozoite (CS) protein	Circumsporozoite protein precursor	Linear peptide	PNDPPP	98	103	48620	Mus musculus BALB/c	1341115
Plasmodium berghei	PBANKA_0403200	A0A509AF96	Circumsporozoite (CS) protein	Circumsporozoite protein precursor	Linear peptide	NANDPP	137	142	43227	Mus musculus BALB/c	1341116
Plasmodium berghei	PBANKA_0403200	A0A509AF96	Circumsporozoite (CS) protein	Circumsporozoite protein precursor	Linear peptide	ANDPPP	138	143	3242	Mus musculus BALB/c	1341117
Plasmodium berghei	PBANKA_0403200	A0A509AF96	Circumsporozoite (CS) protein	circumsporozoite protein	Linear peptide	NDDSYIPSAEKI	242	253	43419	Mus musculus BALB/c	1341381
Plasmodium berghei	PBANKA_0403200	A0A509AF96	Circumsporozoite (CS) protein	Circumsporozoite protein precursor	Linear peptide	EKIERNNKLKQPPPPPNPN	81	99	78635	Mus musculus BALB/c	1508557
Plasmodium berghei	N/A			Circumsporozoite protein	Linear peptide	DPDPPDANDPAPPNAN			78627	Mus musculus BALB/c	1510922
Plasmodium berghei	N/A			Circumsporozoite protein	Linear peptide	IRVRKRKGSNKKAEDTLED			78687	Mus musculus BALB/c	1510928
Plasmodium berghei	PBANKA_0403200	A0A509AF96	Circumsporozoite (CS) protein	circumsporozoite protein	Linear peptide	YNRNTVNRLLADAPEGKKNEKKNEKIERNNKLK	59	91	98642	Mus musculus C57BL/6 X BALB/c	1602525
Plasmodium berghei	PBANKA_0403200	A0A509AF96	Circumsporozoite (CS) protein	Circumsporozoite protein precursor	Linear peptide	PGGNNNNKNNNNDDSYIPSAEKILEFVKQI	246	275	180881	Mus musculus BALB/c	1974370
Plasmodium berghei	PBANKA_1326400	A0A509AQ04	Glyceraldehyde-3-phosphate dehydrogenase	Glyceraldehyde-3-phosphate dehydrogenase, putative	Linear peptide	LKGILGYTEEEVVSQ	273	287	859132	Mus musculus Swiss Webster	5014385
Plasmodium berghei	PBANKA_1326400	A0A509AQ04	Glyceraldehyde-3-phosphate dehydrogenase	Glyceraldehyde-3-phosphate dehydrogenase, putative	Linear peptide	GYTEEEVVSQDFVHD	278	292	858974	Mus musculus Swiss Webster	5014386
Plasmodium berghei	PBANKA_1326400	A0A509AQ04	Glyceraldehyde-3-phosphate dehydrogenase	Glyceraldehyde-3-phosphate dehydrogenase, putative	Linear peptide	IVSWYDNEWGYSNRL	313	327	859040	Mus musculus Swiss Webster	5014393
Plasmodium berghei	PBANKA_1326400	A0A509AQ04	Glyceraldehyde-3-phosphate dehydrogenase	Glyceraldehyde-3-phosphate dehydrogenase, putative	Linear peptide	DNEWGYSNRLLDLAI	318	332	858820	Mus musculus Swiss Webster	5014394
Plasmodium berghei	PBANKA_1326400	A0A509AQ04	Glyceraldehyde-3-phosphate dehydrogenase	Glyceraldehyde-3-phosphate dehydrogenase, putative	Linear peptide	LKGILGYTEEEVVSQDFVHD	273	292	859133	Mus musculus Swiss Webster	5014989
Plasmodium berghei	PBANKA_1326400	A0A509AQ04	Glyceraldehyde-3-phosphate dehydrogenase	Glyceraldehyde-3-phosphate dehydrogenase, putative	Linear peptide	IVSWYDNEWGYSNRLLDLAI	313	332	859041	Mus musculus Swiss Webster	5014990
Plasmodium falciparum	PF3D7_1035500	Q8IJ54	Merozoite surface protein 6	merozoite surface protein 6	Linear peptide	SETNKNPTSHSNSTTTSLNNN	161	181	57650	Homo sapiens (human)	126
Plasmodium falciparum	PF3D7_1035500	Q8IJ54	Merozoite surface protein 6	merozoite surface protein 6	Linear peptide	LNNNILGWEFGGGAPQNGAAEDKKTEY	178	204	38285	Homo sapiens (human)	1657
Plasmodium falciparum	PF3D7_1035500	Q8IJ54	Merozoite surface protein 6	merozoite surface protein 6	Linear peptide	PQNGAAEDKKTEYLLEQIKIPSWDRNNIPDENE	192	224	49034	Homo sapiens (human)	1658
Plasmodium falciparum	PF3D7_1035500	Q8IJ54	Merozoite surface protein 6	merozoite surface protein 6	Linear peptide	EEEKKEEKKEEKKPDNEITNEVKEEQKYSSPSDINAQNLISN	283	324	11591	Homo sapiens (human)	1660
Plasmodium falciparum	PF3D7_0930300	Q8I0U8	Merozoite surface protein 1	Merozoite surface protein 1 precursor	Discontinuous peptide	V1533, K1534, K1535, Q1536, P1538, Q1539, D1548, E1549, R1550, E1551, C1553, G1563, D1564			122063	Mus musculus BALB/c	2054
Plasmodium falciparum	PF3D7_0304600	Q7K740	Circumsporozoite (CS) protein	circumsporozoite protein	Linear peptide	NANPNANPNANP	129	140	43242	Homo sapiens (human)	7203
Plasmodium falciparum	PF3D7_0304600	Q7K740	Circumsporozoite (CS) protein	circumsporozoite protein	Linear peptide	NANPNANPNANPNANP	148	163	43246	Cavia porcellus (guinea pig)	1326140
Plasmodium falciparum	PF3D7_0304600	Q7K740	Circumsporozoite (CS) protein	circumsporozoite protein	Linear peptide	DKRDGNNEDNEKLRKPKHKKL	93	113	8976	Mus musculus (mouse)	1330449
Plasmodium falciparum	PF3D7_0304600	Q7K740	Circumsporozoite (CS) protein	circumsporozoite protein	Linear peptide	NEDNEKLRKPKHKKLKQPG	99	117	43576	Mus musculus (mouse)	1330490
Plasmodium falciparum	PF3D7_0304600	Q7K740	Circumsporozoite (CS) protein	circumsporozoite protein	Linear peptide	DKRDGNNEDNENLRKPKHKKL	93	113	8977	Mus musculus (mouse)	1330600
Plasmodium falciparum	PF3D7_0304600	Q7K740	Circumsporozoite (CS) protein	Circumsporozoite protein precursor	Linear peptide	DKRDGNNEDNETLRKPKHKKL	93	113	8978	Mus musculus (mouse)	1330655
Plasmodium falciparum	PF3D7_0304600	Q7K740	Circumsporozoite (CS) protein	circumsporozoite protein	Linear peptide	KPKHKKLKQPGDGNPD	73	88	32770	Homo sapiens (human)	1330748
Plasmodium falciparum	PF3D7_0731500	Q8IBE8	Erythrocyte binding antigen-175	Erythrocyte-binding antigen 175	Linear peptide	TLTKEYEDIVLKSHMNRESDD	1076	1096	65097	Homo sapiens (human)	1330749
Plasmodium falciparum	PF3D7_0731500	Q8IBE8	Erythrocyte binding antigen-175	Erythrocyte-binding antigen 175	Linear peptide	LMIKEHILAIAIYESRILKR	510	529	38053	Homo sapiens (human)	1330752
Plasmodium falciparum	PF3D7_0731500	Q8IBE8	Erythrocyte binding antigen-175	Erythrocyte-binding antigen 175	Linear peptide	DEWWKVIKKDVWNVISWVF	591	609	8216	Homo sapiens (human)	1330753
Plasmodium falciparum	PF3D7_1410400	Q8ILZ1	Rhoptry-associated protein 1	rhoptry-associated protein 1	Linear peptide	KNTLTPLEELYPT	199	211	32619	Homo sapiens (human)	1330755
Plasmodium falciparum	PF3D7_0206800	P50498	Merozoite surface antigen 2	merozoite surface protein 2	Linear peptide	GQHGHMHG	175	182	21881	Homo sapiens (human)	1330756
Plasmodium falciparum	PF3D7_0206800	P50498	Merozoite surface antigen 2	merozoite surface protein 2	Linear peptide	SNTFINNA	1	8	59922	Homo sapiens (human)	1330759
Plasmodium falciparum	PF3D7_0935800	Q8I2G2	Cytoadherence linked asexual protein 9	cytoadherence linked asexual protein (CLAG)	Linear peptide	NNLGLLCEYQAIGSA	1046	1060	45162	Homo sapiens (human)	1330820
Plasmodium falciparum	PF3D7_0304600	Q7K740	Circumsporozoite (CS) protein	Circumsporozoite protein precursor	Linear peptide	DPNANPNV	132	139	9690	Mus musculus C57BL/10SnJ	1330845
Plasmodium falciparum	PF3D7_0935800	Q8I2G2	Cytoadherence linked asexual protein 9	cytoadherence linked asexual protein (CLAG)	Linear peptide	AIGSANFHSYKKMSQFIDKK	1056	1075	1925	Homo sapiens (human)	1330939
Plasmodium falciparum	PF3D7_0935800	Q8I2G2	Cytoadherence linked asexual protein 9	cytoadherence linked asexual protein (CLAG)	Linear peptide	KKMSQFIDKKFIPLVFYTLK	1066	1085	31638	Homo sapiens (human)	1330940
Plasmodium falciparum	PF3D7_0935800	Q8I2G2	Cytoadherence linked asexual protein 9	cytoadherence linked asexual protein (CLAG)	Linear peptide	FIPLVFYTLKARTEGIIGKE	1076	1095	16272	Homo sapiens (human)	1330941
Plasmodium falciparum	PF3D7_0935800	Q8I2G2	Cytoadherence linked asexual protein 9	cytoadherence linked asexual protein (CLAG)	Linear peptide	ARTEGIIGKEWYKMVFNDFD	1086	1105	4266	Homo sapiens (human)	1330942
Plasmodium falciparum	PF3D7_0935800	Q8I2G2	Cytoadherence linked asexual protein 9	cytoadherence linked asexual protein (CLAG)	Linear peptide	WYKMVFNDFDGKSMANTWPY	1096	1115	73279	Homo sapiens (human)	1330943
Plasmodium falciparum	PF3D7_0935800	Q8I2G2	Cytoadherence linked asexual protein 9	cytoadherence linked asexual protein (CLAG)	Linear peptide	GKSMANTWPYFGYYMGGNML	1106	1125	20683	Homo sapiens (human)	1330944
Plasmodium falciparum	PF3D7_0935800	Q8I2G2	Cytoadherence linked asexual protein 9	cytoadherence linked asexual protein (CLAG)	Linear peptide	FGYYMGGNMLYRNILYFPNH	1116	1135	16090	Homo sapiens (human)	1330945
Plasmodium falciparum	PF3D7_0935800	Q8I2G2	Cytoadherence linked asexual protein 9	cytoadherence linked asexual protein (CLAG)	Linear peptide	YRNILYFPNHLPEELRKQTK	1126	1145	75645	Homo sapiens (human)	1330946
Plasmodium falciparum	PF3D7_0935800	Q8I2G2	Cytoadherence linked asexual protein 9	cytoadherence linked asexual protein (CLAG)	Linear peptide	LPEELRKQTKGVELQQPEYE	1136	1155	38442	Homo sapiens (human)	1330947
Plasmodium falciparum	PF3D7_0935800	Q8I2G2	Cytoadherence linked asexual protein 9	cytoadherence linked asexual protein (CLAG)	Linear peptide	GVELQQPEYEPSVHSIDWQV	1146	1165	22950	Homo sapiens (human)	1330948
Plasmodium falciparum	PF3D7_1035300	Q8IJ56	Glutamate-rich protein GLURP	glutamate-rich protein	Linear peptide	EPLEPFPTQIHKDYKE	193	208	13689	Homo sapiens (human)	1332368
Plasmodium falciparum	PF3D7_1035300	Q8IJ56	Glutamate-rich protein GLURP	glutamate-rich protein	Linear peptide	DSEPFPRQKHKKVD	216	229	10106	Homo sapiens (human)	1332369
Plasmodium falciparum	PF3D7_1035300	Q8IJ56	Glutamate-rich protein GLURP	glutamate-rich protein	Linear peptide	NQGSLKLKSFDEHLK	247	261	45563	Homo sapiens (human)	1332370
Plasmodium falciparum	PF3D7_1035300	Q8IJ56	Glutamate-rich protein GLURP	glutamate-rich protein	Linear peptide	KQNSQIPSLDLKEPT	309	323	33045	Homo sapiens (human)	1332371
Plasmodium falciparum	PF3D7_1035300	Q8IJ56	Glutamate-rich protein GLURP	glutamate-rich protein	Linear peptide	LKEPTNEDILPNHNP	319	333	36840	Homo sapiens (human)	1332372
Plasmodium falciparum	PF3D7_1035300	Q8IJ56	Glutamate-rich protein GLURP	glutamate-rich protein	Linear peptide	EINHVQDHALPKENI	343	357	12531	Homo sapiens (human)	1332373
Plasmodium falciparum	PF3D7_1035300	Q8IJ56	Glutamate-rich protein GLURP	glutamate-rich protein	Linear peptide	KIENEPLVHENLSIPNDPIEQILNQP	264	289	31225	Homo sapiens (human)	1332374
Plasmodium falciparum	PF3D7_1035300	Q8IJ56	Glutamate-rich protein GLURP	glutamate-rich protein	Linear peptide	EIILPENVETEEIIDDVPSPKHSNHETFE	407	435	12465	Homo sapiens (human)	1332375
Plasmodium falciparum	PF3D7_1035300	Q8IJ56	Glutamate-rich protein GLURP	glutamate-rich protein	Linear peptide	DKNEKGQHEIVEVEEILPE	960	978	8942	Homo sapiens (human)	1332376
Plasmodium falciparum	PF3D7_1035400	Q8IJ55	Merozoite surface protein 3	polymorphic antigen	Linear peptide	AKEASSYDYILGWEFGGGVPEHKKEEN	211	237	2167	Homo sapiens (human)	1332501
Plasmodium falciparum	PF3D7_1035500	Q8IJ54	Merozoite surface protein 6	merozoite surface protein 6	Linear peptide	ILGWEFGGGAP	182	192	27084	Homo sapiens (human)	1332539
Plasmodium falciparum	PF3D7_1035400	Q8IJ55	Merozoite surface protein 3	merozoite surface protein 3 precursor	Linear peptide	VEKDYERAKNAYQKANQAVLKAKEASSY	169	196	68235	Homo sapiens (human)	1332541
Plasmodium falciparum	PF3D7_1035400	Q8IJ55	Merozoite surface protein 3	merozoite surface protein 3	Linear peptide	PEHKKEENMLSHLYVSSKDKENISKENE	37	64	47303	Homo sapiens (human)	1332543
Plasmodium falciparum	PF3D7_0930300	Q8I0U8	Merozoite surface protein 1	merozoite surface protein 1	Linear peptide	LNDITKEYEKLLNEI	462	476	38186	Homo sapiens (human)	1332551
Plasmodium falciparum	PF3D7_0206800	A0A143ZX41	Merozoite surface antigen 2	merozoite surface protein 2	Linear peptide	NTSDSQKE	209	216	46258	Homo sapiens (human)	1332563
Plasmodium falciparum	PF3D7_0930300	Q8I0U8	Merozoite surface protein 1	Merozoite surface protein 1 precursor	Linear peptide	GGSGGSVASGGSVAS	76	90	20012	Homo sapiens (human)	1332565
Plasmodium falciparum	PF3D7_0930300	Q8I0U8	Merozoite surface protein 1	Merozoite surface protein 1 precursor	Linear peptide	VSTQSAKNPPGATV	69	82	71162	Homo sapiens (human)	1332566
Plasmodium falciparum	PF3D7_0930300	Q8I0U8	Merozoite surface protein 1	Merozoite surface protein 1 precursor	Linear peptide	KGAIRSPGAANPSDD	90	104	30896	Homo sapiens (human)	1332568
Plasmodium falciparum	PF3D7_0930300	Q8I0U8	Merozoite surface protein 1	Merozoite surface protein 1 precursor	Linear peptide	GASAQSGTSGTSGTS	62	76	18761	Homo sapiens (human)	1332569
Plasmodium falciparum	PF3D7_0930300	Q8I0U8	Merozoite surface protein 1	Merozoite surface protein 1 precursor	Linear peptide	LPRSNTSSGASPPAD	129	143	38694	Homo sapiens (human)	1332570
Plasmodium falciparum	PF3D7_0818900	Q8IB24	Heat shock protein 70	heat shock 70 kDa protein	Linear peptide	LSQDEIDRMVNDAEKY	523	538	39597	Homo sapiens (human)	1332573
Plasmodium falciparum	PF3D7_0818900	Q8IB24	Heat shock protein 70	heat shock 70 kDa protein	Linear peptide	KNQLAGKDEYEAKQKEAE	596	613	32596	Homo sapiens (human)	1332574
Plasmodium falciparum	PF3D7_1133400	Q7KQK5	Apical membrane antigen 1	apical membrane antigen-1	Discontinuous peptide	E189			77115	Mus musculus (mouse)	1332579
Plasmodium falciparum	PF3D7_1372200	C0H5M9	Histidine-rich protein III	Small histidine-alanine-rich protein precursor	Linear peptide	AANAHHAANAHH	72	83	314	Homo sapiens (human)	1332651
Plasmodium falciparum	PF3D7_1372200	C0H5M9	Histidine-rich protein III	Small histidine-alanine-rich protein precursor	Linear peptide	DGAHHDGAHH	193	202	8347	Homo sapiens (human)	1332652
Plasmodium falciparum	PF3D7_0600200	C6KSK8	Erythrocyte membrane protein 1, PfEMP1	erythrocyte membrane protein 1	Linear peptide	GACAPYRRLHLCD	111	123	18536	Rattus norvegicus (brown rat)	1332876
Plasmodium falciparum	PF3D7_1100200	Q8IIZ4	Erythrocyte membrane protein 1, PfEMP1	erythrocyte membrane protein 1	Linear peptide	LARSFADIGDIVRGKDLY	187	204	34948	Rattus norvegicus (brown rat)	1332877
Plasmodium falciparum	PF3D7_1240300	Q8I521	Erythrocyte membrane protein 1, PfEMP1	erythrocyte membrane protein 1 var IT-ICAM	Linear peptide	VPQYLRWFEEWAE	299	311	70459	Rattus norvegicus (brown rat)	1332878
Plasmodium falciparum	PF3D7_1121600	Q8IIF0	Exported protein 1	Malaria protein EXP-1 precursor	Linear peptide	DNNLVSGP	153	160	9516	Mus musculus BALB/c	1332879
Plasmodium falciparum	PF3D7_1133400	Q7KQK5	Apical membrane antigen 1	Apical membrane antigen 1 precursor	Discontinuous peptide	K280, D348, K351, Q352, E354, Q355, H356, F385, D388, R389			77265	Rattus norvegicus LOU/M	1332906
Plasmodium falciparum	PF3D7_0929400	C0H571	High molecular weight rhoptry protein 2	high molecular weight rhoptry protein-2	Linear peptide	ELETILNNSPFSEEQTMK	1010	1027	13045	Mus musculus BALB/c	1332916
Plasmodium falciparum	PF3D7_0207600	Q9TY95	Serine-repeat antigen protein 5	serine repeat antigen	Linear peptide	TGESQTGNTGGGQAGNTGGGQAGNTVGDQAGSTGGSPQGSTGASQPGS	11	58	63817	Homo sapiens (human)	1332917
Plasmodium falciparum	PF3D7_0304600	Q7K740	Circumsporozoite (CS) protein	circumsporozoite protein	Linear peptide	NANP	90	93	43233	Macaca mulatta (rhesus macaque)	1332929
Plasmodium falciparum	PF3D7_1372200	C0H5M9	Histidine-rich protein III	Histidine-rich protein precursor	Linear peptide	DAHHAHHA	74	81	7535	Mus musculus (mouse)	1333774
Plasmodium falciparum	N/A			Histidine-rich protein precursor	Linear peptide	YAHHAHHA	158	165	73365	Mus musculus (mouse)	1333776
Plasmodium falciparum	N/A			Histidine-rich protein precursor	Linear peptide	DAHHAAD	167	173	7532	Mus musculus (mouse)	1333778
Plasmodium falciparum	PF3D7_0733000	Q8IBD8	Erythrocyte membrane protein 1, PfEMP1	PfEMP1 variant 1 of strain MC	Linear peptide	DIGDIVRGKDLY	183	194	8646	Homo sapiens (human)	1333780
Plasmodium falciparum	PF3D7_0733000	Q8IBD8	Erythrocyte membrane protein 1, PfEMP1	PfEMP1 variant 1 of strain MC	Linear peptide	LENNLIEIFKKIHENL	208	223	35630	Homo sapiens (human)	1333785
Plasmodium falciparum	PF3D7_0733000	Q8IBD8	Erythrocyte membrane protein 1, PfEMP1	PfEMP1 variant 1 of strain MC	Linear peptide	YDELLKRKENELF	2708	2720	73540	Homo sapiens (human)	1333787
Plasmodium falciparum	PF3D7_0504000	Q8I461	Cation transporting P-ATPase	P-type ATPase, putative	Linear peptide	LSSSKANSFNSYHT	690	703	39680	Oryctolagus cuniculus (rabbit)	1333794
Plasmodium falciparum	PF3D7_0206800	A0A143ZX41	Merozoite surface antigen 2	Merozoite surface antigen 2 precursor	Linear peptide	ASINKFVVLISATLVLSFAI	251	270	4487	Mus musculus C57BL/6	1334077
Plasmodium falciparum	PF3D7_1130200	Q8II61	60S acidic ribosomal protein P0	ribosomal phosphoprotein P0	Linear peptide	EEEEEEDGFMGFGMFD	301	316	11575	Mus musculus BALB/c	1334104
Plasmodium falciparum	PF3D7_0818900	Q8IB24	Heat shock protein 70	heat shock 70 kDa protein	Linear peptide	KLQPAEIETCMKTIT	574	588	32113	Homo sapiens (human)	1334128
Plasmodium falciparum	PF3D7_0930300	Q8I0U8	Merozoite surface protein 1	Merozoite surface protein 1 precursor	Linear peptide	YSLFQKEKMVL	43	53	75791	Mus musculus C57BL/6 human IgCkappa Tg	1334227
Plasmodium falciparum	PF3D7_0818900	Q8IB24	Heat shock protein 70	heat shock 70 kDa protein	Linear peptide	SKIYQDAAGAAGGMPG	621	636	58859	Homo sapiens (human)	1335171
Plasmodium falciparum	PF3D7_0930300	Q8I0U8	Merozoite surface protein 1	merozoite surface protein 1	Linear peptide	YGLFQKEKMVL	23	33	74037	Mus musculus C57BL/6 human IgCkappa Tg	1335187
Plasmodium falciparum	PF3D7_0930300	Q8I0U8	Merozoite surface protein 1	Merozoite surface protein 1 precursor	Linear peptide	YGLFHKEKMIL	43	53	74035	Mus musculus C57BL/6 human IgCkappa Tg	1335191
Plasmodium falciparum	PF3D7_0930300	Q8I0U8	Merozoite surface protein 1	major surface antigen p190	Linear peptide	YGLFHKEKMLL	14	24	74036	Mus musculus C57BL/6 human IgCkappa Tg	1335195
Plasmodium falciparum	PF3D7_0930300	Q8I0U8	Merozoite surface protein 1	Merozoite surface protein 1 precursor	Linear peptide	EVLYLKPLAGVYRSLKKQLE + MCM(K6, P7)	1282	1301	14808	Mus musculus BALB/c	1335214
Plasmodium falciparum	PF3D7_0930300	Q8I0U8	Merozoite surface protein 1	Merozoite surface protein 1 precursor	Linear peptide	EVLYLKPLAGVYRSLKKQLE + MCM(P7, L8)	1282	1301	14809	Mus musculus BALB/c	1335215
Plasmodium falciparum	PF3D7_0930300	Q8I0U8	Merozoite surface protein 1	Merozoite surface protein 1 precursor	Linear peptide	EVLYLKPLAGVYRSLKKQLE	1282	1301	14810	Mus musculus BALB/c	1335222
Plasmodium falciparum	PF3D7_0304600	Q7K740	Circumsporozoite (CS) protein	circumsporozoite protein	Linear peptide	KPKHKKLKQPGDGNP	88	102	32769	Mus musculus ICR	1335229
Plasmodium falciparum	PF3D7_0930300	Q8I0U8	Merozoite surface protein 1	Merozoite surface protein 1 precursor	Linear peptide	YSLFHKEKMIL	43	53	75789	Mus musculus C57BL/6 human IgCkappa Tg	1335279
Plasmodium falciparum	PF3D7_0304600	Q7K740	Circumsporozoite (CS) protein	Circumsporozoite protein precursor	Linear peptide	IEQYLKKIKNSISTEWSPCSVTCGNGIQVRIK	331	362	25953	Mus musculus C57BL/6	1335350
Plasmodium falciparum	PF3D7_0304600	Q7K740	Circumsporozoite (CS) protein	Circumsporozoite protein precursor	Linear peptide	EWSPCSVTCGNGIQVRIK	345	362	14953	Mus musculus C57BL/6	1335353
Plasmodium falciparum	N/A			antigen 332, Ag332=Pf332 gene clone C1 product	Linear peptide	VTEEI	2	6	71284	Oryctolagus cuniculus New Zealand White	1335362
Plasmodium falciparum	PF3D7_0930300	Q8I0U8	Merozoite surface protein 1	Merozoite surface protein 1 precursor	Linear peptide	VTHESYQELVKKLEALEDA	20	38	71353	Oryctolagus cuniculus New Zealand White	1335414
Plasmodium falciparum	PF3D7_0731500	Q8IBE8	Erythrocyte binding antigen-175	Erythrocyte-binding antigen 175	Linear peptide	NEREDERTLTKEYEDIVLK	1069	1087	43730	Oryctolagus cuniculus New Zealand White	1335418
Plasmodium falciparum	PF3D7_0304600	Q7K740	Circumsporozoite (CS) protein	Circumsporozoite protein precursor	Linear peptide	PSDKHIEQYLKKIKNSIS	326	343	49321	Mus musculus B10.BR	1335462
Plasmodium falciparum	PF3D7_0102200	Q8I0U6	Ring-infected erythrocyte surface antigen	Ring-infected erythrocyte surface antigen precursor	Linear peptide	IMDINKRKYDSLK	199	211	27463	Homo sapiens (human)	1335482
Plasmodium falciparum	PF3D7_0102200	Q8I0U6	Ring-infected erythrocyte surface antigen	Ring-infected erythrocyte surface antigen precursor	Linear peptide	INKRKYDSLKEKL	202	214	27675	Homo sapiens (human)	1335485
Plasmodium falciparum	PF3D7_0102200	Q8I0U6	Ring-infected erythrocyte surface antigen	Ring-infected erythrocyte surface antigen precursor	Linear peptide	KEKLQKTYSQ	211	220	30474	Homo sapiens (human)	1335490
Plasmodium falciparum	PF3D7_0102200	Q8I0U6	Ring-infected erythrocyte surface antigen	Ring-infected erythrocyte surface antigen precursor	Linear peptide	EENVEENV	933	940	11813	Homo sapiens (human)	1335491
Plasmodium falciparum	PF3D7_1252200	Q8I4R4	Chitinase	chitinase	Linear peptide	LYDSYAYYG	245	253	40739	Mus musculus (mouse)	1335497
Plasmodium falciparum	PF3D7_0930300	Q8I0U8	Merozoite surface protein 1	Merozoite surface protein 1 precursor	Linear peptide	NSGCFRHLDEREECKCLLN	1602	1620	45818	Homo sapiens (human)	1335514
Plasmodium falciparum	PF3D7_0930300	Q8I0U8	Merozoite surface protein 1	Merozoite surface protein 1 precursor	Linear peptide	REECKCLLNYKQEGDKCVE	1612	1630	53483	Homo sapiens (human)	1335516
Plasmodium falciparum	PF3D7_0930300	Q8I0U8	Merozoite surface protein 1	Merozoite surface protein 1 precursor	Linear peptide	KQEGDKCVENPNPTCNENN	1622	1640	32970	Homo sapiens (human)	1335517
Plasmodium falciparum	PF3D7_0930300	Q8I0U8	Merozoite surface protein 1	Merozoite surface protein 1 precursor	Linear peptide	PNPTCNENNGGCDADATCT	1632	1650	48695	Homo sapiens (human)	1335525
Plasmodium falciparum	PF3D7_0930300	Q8I0U8	Merozoite surface protein 1	Merozoite surface protein 1 precursor	Linear peptide	GCDADATCTEEDSGSSRKK	1642	1660	18859	Homo sapiens (human)	1335527
Plasmodium falciparum	PF3D7_0930300	Q8I0U8	Merozoite surface protein 1	Merozoite surface protein 1 precursor	Linear peptide	EDSGSSRKKITCECTKPDS	1652	1670	11439	Homo sapiens (human)	1335529
Plasmodium falciparum	PF3D7_0930300	Q8I0U8	Merozoite surface protein 1	Merozoite surface protein 1 precursor	Linear peptide	TCECTKPDSYPLFDGIFCS	1662	1680	63061	Homo sapiens (human)	1335532
Plasmodium falciparum	PF3D7_0930300	Q8I0U8	Merozoite surface protein 1	Merozoite surface protein 1 precursor	Linear peptide	PLFDGIFCSSSNFLGISFL	1672	1690	48319	Homo sapiens (human)	1335534
Plasmodium falciparum	PF3D7_0102200	Q8I0U6	Ring-infected erythrocyte surface antigen	Ring-infected erythrocyte surface antigen precursor	Linear peptide	DDEHVEEPTVA	455	465	7765	Homo sapiens (human)	1335537
Plasmodium falciparum	PF3D7_0304600	Q7K740	Circumsporozoite (CS) protein	Circumsporozoite protein precursor	Linear peptide	PNAN	123	126	48595	Mus musculus (mouse)	1335543
Plasmodium falciparum	PF3D7_0102200	Q8I0U6	Ring-infected erythrocyte surface antigen	Ring-infected erythrocyte surface antigen precursor	Linear peptide	EENVEHDA	893	900	11819	Mus musculus (mouse)	1335564
Plasmodium falciparum	PF3D7_0930300	Q8I0U8	Merozoite surface protein 1	Major merozoite surface protein	Linear peptide	NISQHQCVKKQCPQNSGCFRHLDEREECKCLLNYKQEGDKCVENPNPT	426	473	44358	Mus musculus (mouse)	1335651
Plasmodium falciparum	PF3D7_0930300	Q8I0U8	Merozoite surface protein 1	merozoite surface protein 1	Linear peptide	NISQHQCVKKQCPENSGCFRHLDEREECKCLLNYKQEGDKCVENPNPT	281	328	44357	Mus musculus (mouse)	1335653
Plasmodium falciparum	PF3D7_0304600	Q7K740	Circumsporozoite (CS) protein	Circumsporozoite protein precursor	Linear peptide	PNANPNA	147	153	48598	Mus musculus (mouse)	1335669
Plasmodium falciparum	PF3D7_1133400	Q7KQK5	Apical membrane antigen 1	apical membrane antigen-1	Linear peptide	EDENTLQHAYPID	60	72	11309	Mus musculus (mouse)	1335783
Plasmodium falciparum	PF3D7_0930300	Q8I0U8	Merozoite surface protein 1	Merozoite surface protein 1 precursor	Linear peptide	KYLIDGYEEINELLYK	156	171	34505	Homo sapiens (human)	1335799
Plasmodium falciparum	PF3D7_0930300	Q8I0U8	Merozoite surface protein 1	Merozoite surface protein 1 precursor	Linear peptide	KTIENINELIEES	238	250	33715	Homo sapiens (human)	1335808
Plasmodium falciparum	PF3D7_1133400	Q7KQK5	Apical membrane antigen 1	Apical membrane antigen 1	Linear peptide	MIKASFDPTGAFKSPRYKSH			41728	Oryctolagus cuniculus (rabbit)	1335811
Plasmodium falciparum	PF3D7_0930300	Q8I0U8	Merozoite surface protein 1	Merozoite surface protein 1 precursor	Linear peptide	KIEEHEKEIKEIAKT	337	351	31214	Homo sapiens (human)	1335821
Plasmodium falciparum	PF3D7_0930300	Q8I0U8	Merozoite surface protein 1	Merozoite surface protein 1 precursor	Linear peptide	ALNELNSFGDLINP	410	423	2777	Homo sapiens (human)	1335880
Plasmodium falciparum	PF3D7_1149000	Q8IHN4	Antigen 332, DBL-like protein	erythrocyte membrane-associated giant protein antigen 332	Linear peptide	ILVEGSVTEEVVGEEK	3199	3214	27395	Homo sapiens (human)	1335888
Plasmodium falciparum	PF3D7_1149000	Q8IHN4	Antigen 332, DBL-like protein	erythrocyte membrane-associated giant protein antigen 332	Linear peptide	EEVVGEEKLVSEEIVT	3207	3222	11927	Homo sapiens (human)	1335893
Plasmodium falciparum	PF3D7_1149000	Q8IHN4	Antigen 332, DBL-like protein	erythrocyte membrane-associated giant protein antigen 332	Linear peptide	LVSEEIVTEEGSVAQE	3215	3230	40575	Homo sapiens (human)	1335894
Plasmodium falciparum	PF3D7_1149000	Q8IHN4	Antigen 332, DBL-like protein	erythrocyte membrane-associated giant protein antigen 332	Linear peptide	EEGSVAQEIVEEDAPA	3223	3238	11661	Homo sapiens (human)	1335898
Plasmodium falciparum	PF3D7_1149000	Q8IHN4	Antigen 332, DBL-like protein	erythrocyte membrane-associated giant protein antigen 332	Linear peptide	IVEEDAPATEEIDEIE	3231	3246	29248	Homo sapiens (human)	1335903
Plasmodium falciparum	PF3D7_1149000	Q8IHN4	Antigen 332, DBL-like protein	erythrocyte membrane-associated giant protein antigen 332	Linear peptide	TEEIDEIESVTEEVVE	3239	3254	63344	Homo sapiens (human)	1335908
Plasmodium falciparum	PF3D7_1149000	Q8IHN4	Antigen 332, DBL-like protein	erythrocyte membrane-associated giant protein antigen 332	Linear peptide	SVTEEVVEEEGPVDEE	3247	3262	62354	Homo sapiens (human)	1335911
Plasmodium falciparum	N/A			antigen 332, Ag332=Pf332 gene clone G1 product	Linear peptide	EEGPVDEEIVQEEGTV	329	344	11652	Homo sapiens (human)	1335914
Plasmodium falciparum	PF3D7_0102200	Q8I0U6	Ring-infected erythrocyte surface antigen	Ring-infected erythrocyte surface antigen precursor	Linear peptide	EENVEHDAEENVEHDAEENVEHDAEENVEHDA	893	924	11824	Homo sapiens (human)	1336001
Plasmodium falciparum	PF3D7_1410400	Q8ILZ1	Rhoptry-associated protein 1	rhoptry-associated protein 1	Linear peptide	LTPLEELYP	202	210	40111	Mus musculus (mouse)	1336008
Plasmodium falciparum	PF3D7_1410400	Q8ILZ1	Rhoptry-associated protein 1	rhoptry-associated protein 1	Linear peptide	LTPLEELY	202	209	40110	Mus musculus (mouse)	1336010
Plasmodium falciparum	PF3D7_1035300	Q8IJ56	Glutamate-rich protein GLURP	glutamate-rich protein	Linear peptide	ISTEPFPNQKHKDLQ	173	187	28742	Homo sapiens (human)	1336013
Plasmodium falciparum	PF3D7_1035300	Q8IJ56	Glutamate-rich protein GLURP	glutamate-rich protein	Linear peptide	EPLEPFPTQIHKDYK	193	207	13688	Homo sapiens (human)	1336014
Plasmodium falciparum	PF3D7_1035300	Q8IJ56	Glutamate-rich protein GLURP	glutamate-rich protein	Linear peptide	KIENEPLVHENLSIPNDPIEQILNQ	264	288	31224	Homo sapiens (human)	1336017
Plasmodium falciparum	PF3D7_1035300	Q8IJ56	Glutamate-rich protein GLURP	glutamate-rich protein	Linear peptide	EIILPENVETEEIIDDVPSPKHSNHETF	407	434	12464	Homo sapiens (human)	1336018
Plasmodium falciparum	N/A			antigen 332, Ag332=Pf332 gene clone G1 product	Linear peptide	IVQEEGTVTEEIIQGE	337	352	29409	Homo sapiens (human)	1336024
Plasmodium falciparum	PF3D7_0102200	Q8I0U6	Ring-infected erythrocyte surface antigen	Ring-infected erythrocyte surface antigen precursor	Linear peptide	PTVAEEH	483	489	49801	Homo sapiens (human)	1336027
Plasmodium falciparum	N/A			antigen 332, Ag332=Pf332 gene clone G1 product	Linear peptide	TEEIIQGESKVEEVVE	345	360	63345	Homo sapiens (human)	1336029
Plasmodium falciparum	N/A			antigen 332, Ag332=Pf332 gene clone G1 product	Linear peptide	SKVEEVVEEQGSENEE	353	368	58957	Homo sapiens (human)	1336032
Plasmodium falciparum	PF3D7_0102200	Q8I0U6	Ring-infected erythrocyte surface antigen	Ring-infected erythrocyte surface antigen precursor	Linear peptide	TVAEEHV	484	490	66932	Homo sapiens (human)	1336034
Plasmodium falciparum	PF3D7_0406200	Q6ZMA7	Sexual stage-specific protein	protein antigen	Linear peptide	AKKPAGKGSPSTLQTPG	31	47	2215	Oryctolagus cuniculus New Zealand White	1336035
Plasmodium falciparum	PF3D7_0102200	Q8I0U6	Ring-infected erythrocyte surface antigen	Ring-infected erythrocyte surface antigen precursor	Linear peptide	VAEEHVE	485	491	67562	Homo sapiens (human)	1336036
Plasmodium falciparum	PF3D7_0102200	Q8I0U6	Ring-infected erythrocyte surface antigen	Ring-infected erythrocyte surface antigen precursor	Linear peptide	AEENVEH	892	898	886	Homo sapiens (human)	1336039
Plasmodium falciparum	PF3D7_0102200	Q8I0U6	Ring-infected erythrocyte surface antigen	Ring-infected erythrocyte surface antigen precursor	Linear peptide	VEENVEE	936	942	68166	Homo sapiens (human)	1336040
Plasmodium falciparum	N/A			antigen 332, Ag332=Pf332 gene clone G1 product	Linear peptide	EQGSENEEIFVEEVSA	361	376	13834	Homo sapiens (human)	1336043
Plasmodium falciparum	N/A			antigen 332, Ag332=Pf332 gene clone G1 product	Linear peptide	IFVEEVSASQEIVQNE	369	384	26178	Homo sapiens (human)	1336048
Plasmodium falciparum	N/A			antigen 332, Ag332=Pf332 gene clone G1 product	Linear peptide	SQEIVQNESGTEEILE	377	392	60424	Homo sapiens (human)	1336053
Plasmodium falciparum	N/A			antigen 332, Ag332=Pf332 gene clone G1 product	Linear peptide	SGTEEILEKVSASQEI	385	400	58251	Homo sapiens (human)	1336058
Plasmodium falciparum	N/A			antigen 332, Ag332=Pf332 gene clone G1 product	Linear peptide	KVSASQEIVQDGSVTE	393	408	34197	Homo sapiens (human)	1336060
Plasmodium falciparum	N/A			antigen 332, Ag332=Pf332 gene clone G1 product	Linear peptide	VQDGSVTEQIIEELF	401	415	70536	Homo sapiens (human)	1336071
Plasmodium falciparum	PF3D7_1228600	A0A144A026	Merozoite surface protein 9	101 kDa malaria antigen	Linear peptide	NKND	24	27	44554	Mus musculus (mouse)	1336095
Plasmodium falciparum	PF3D7_0733000	Q8IBD8	Erythrocyte membrane protein 1, PfEMP1	PfEMP1 variant 1 of strain MC	Linear peptide	IKND	541	544	26850	Mus musculus (mouse)	1336101
Plasmodium falciparum	PF3D7_0102200	Q8I0U6	Ring-infected erythrocyte surface antigen	Ring-infected erythrocyte surface antigen precursor	Linear peptide	MQTLWDEIMDINKRK	192	206	42416	Homo sapiens (human)	1336226
Plasmodium falciparum	PF3D7_0102200	Q8I0U6	Ring-infected erythrocyte surface antigen	ring-infested erythrocyte surface antigen	Linear peptide	LGRSGGDIIKKMQTL	181	195	36309	Homo sapiens (human)	1336229
Plasmodium falciparum	N/A			Liver stage antigen-3	Linear peptide	VESVAPSVEESVAPSVEESVA	125	145	68360	Homo sapiens (human)	1336236
Plasmodium falciparum	PF3D7_0220000	O96275	Liver stage antigen 3	Liver stage antigen-3 precursor	Linear peptide	LEESQVNDDIFNSLVKSVQQEQQHNV	198	223	35453	Homo sapiens (human)	1336483
Plasmodium falciparum	PF3D7_0202000	Q9TY99	Knob-associated histidine-rich protein	Knob-associated histidine-rich protein precursor	Linear peptide	SKKHKDNEDAESVK	395	408	58863	Homo sapiens (human)	1336601
Plasmodium falciparum	PF3D7_1011800	Q8IJS7	PRE-binding protein	antigen QF122	Linear peptide	KNNNSTNSGI	135	144	32571	Mus musculus BALB/c	1336616
Plasmodium falciparum	N/A			antigen 332, Ag332=Pf332 gene clone G1 product	Linear peptide	VQDGSVTEQIIEELFP	401	416	70537	Oryctolagus cuniculus New Zealand White	1336635
Plasmodium falciparum	PF3D7_1335900	Q76NM2	Thrombospondin-related anonymous protein	Thrombospondin-related anonymous protein precursor	Linear peptide	EWSPCSVTCGKGTRSRKR	249	266	14952	Oryctolagus cuniculus New Zealand White	1336680
Plasmodium falciparum	PF3D7_1335900	Q76NM2	Thrombospondin-related anonymous protein	Thrombospondin-related anonymous protein precursor	Linear peptide	WSPCSVTCG	250	258	73089	Oryctolagus cuniculus New Zealand White	1336756
Plasmodium falciparum	PF3D7_0304600	Q7K740	Circumsporozoite (CS) protein	circumsporozoite protein	Linear peptide	KPKDQLDYENDIEKKICKMEKCS	376	398	32761	Homo sapiens (human)	1336844
Plasmodium falciparum	PF3D7_0304600	Q7K740	Circumsporozoite (CS) protein	circumsporozoite protein	Linear peptide	PSDKHIEQYLKKIQNSLSTE	338	357	49325	Homo sapiens (human)	1336845
Plasmodium falciparum	PF3D7_0304600	Q7K740	Circumsporozoite (CS) protein	circumsporozoite protein	Linear peptide	IKPGSADKPKDQLDYENDIE	369	388	26865	Homo sapiens (human)	1336846
Plasmodium falciparum	PF3D7_0818900	Q8IB24	Heat shock protein 70	heat shock 70 kDa protein	Linear peptide	DEENRKRIEARNSLEN	542	557	7971	Homo sapiens (human)	1336960
Plasmodium falciparum	PF3D7_0818900	Q8IB24	Heat shock protein 70	heat shock 70 kDa protein	Linear peptide	YGVKSSLEDQKIKEKLQPAEIETCMK	560	585	74097	Homo sapiens (human)	1336964
Plasmodium falciparum	PF3D7_0818900	Q8IB24	Heat shock protein 70	heat shock 70 kDa protein	Linear peptide	KLQPAEIETCMKTITT	574	589	32114	Homo sapiens (human)	1336965
Plasmodium falciparum	PF3D7_0818900	Q8IB24	Heat shock protein 70	heat shock 70 kDa protein	Linear peptide	KEAESVCAPIMSKIYQ	610	625	30289	Homo sapiens (human)	1336967
Plasmodium falciparum	PF3D7_0304600	Q7K740	Circumsporozoite (CS) protein	Circumsporozoite protein precursor	Linear peptide	NANPNANPNANPNANPNANPNANP	148	171	43249	Mus musculus BALB/c	1336973
Plasmodium falciparum	PF3D7_0304600	Q7K740	Circumsporozoite (CS) protein	Circumsporozoite protein precursor	Linear peptide	NPNANPNA	150	157	45407	Mus musculus C57BL/6	1336976
Plasmodium falciparum	PF3D7_0202000	Q9TY99	Knob-associated histidine-rich protein	Knob-associated histidine-rich protein precursor	Linear peptide	SKGATKEAST	583	592	58833	Homo sapiens (human)	1336984
Plasmodium falciparum	PF3D7_0818900	Q8IB24	Heat shock protein 70	heat shock 70 kDa protein	Linear peptide	YGVKSSLEDQKIKEKL	560	575	74095	Mus musculus BALB/c	1337022
Plasmodium falciparum	PF3D7_1410400	Q8ILZ1	Rhoptry-associated protein 1	rhoptry-associated protein 1	Linear peptide	RSASVAGIVGADEEAPPAPKNTLTPLEELYPT	180	211	55806	Mus musculus (mouse)	1337470
Plasmodium falciparum	PF3D7_0304600	Q7K740	Circumsporozoite (CS) protein	Circumsporozoite protein precursor	Linear peptide	NANPNVDPNANPNANPNANPNANP	140	163	43258	Mus musculus (mouse)	1337474
Plasmodium falciparum	PF3D7_0304600	Q7K740	Circumsporozoite (CS) protein	Circumsporozoite protein precursor	Linear peptide	EYLNKIQNSLSTEWSPCSVT	318	337	15056	Mus musculus BALB/c	1337481
Plasmodium falciparum	PF3D7_0930300	Q8I0U8	Merozoite surface protein 1	merozoite surface protein 1	Linear peptide	KFQDMLNI	275	282	30827	Mus musculus (mouse)	1337494
Plasmodium falciparum	PF3D7_0930300	Q8I0U8	Merozoite surface protein 1	merozoite surface protein 1	Linear peptide	FQDMLNIS	276	283	17467	Mus musculus (mouse)	1337495
Plasmodium falciparum	PF3D7_0930300	Q8I0U8	Merozoite surface protein 1	merozoite surface protein 1	Linear peptide	QDMLNISQ	277	284	50493	Mus musculus (mouse)	1337497
Plasmodium falciparum	PF3D7_0930300	Q8I0U8	Merozoite surface protein 1	merozoite surface protein 1	Linear peptide	DMLNISQH	278	285	9377	Mus musculus (mouse)	1337498
Plasmodium falciparum	PF3D7_0930300	Q8I0U8	Merozoite surface protein 1	merozoite surface protein 1	Linear peptide	ISQHQCVK	282	289	28691	Mus musculus (mouse)	1337499
Plasmodium falciparum	PF3D7_0930300	Q8I0U8	Merozoite surface protein 1	merozoite surface protein 1	Linear peptide	QCVKKQCP	286	293	50424	Mus musculus (mouse)	1337501
Plasmodium falciparum	PF3D7_0930300	Q8I0U8	Merozoite surface protein 1	merozoite surface protein 1	Linear peptide	CVKKQCPE	287	294	7274	Mus musculus (mouse)	1337502
Plasmodium falciparum	PF3D7_0930300	Q8I0U8	Merozoite surface protein 1	merozoite surface protein 1	Linear peptide	KKQCPENS	289	296	31670	Mus musculus (mouse)	1337509
Plasmodium falciparum	PF3D7_0930300	Q8I0U8	Merozoite surface protein 1	merozoite surface protein 1	Linear peptide	CPENSGCF	292	299	6759	Mus musculus (mouse)	1337514
Plasmodium falciparum	PF3D7_0930300	Q8I0U8	Merozoite surface protein 1	merozoite surface protein 1	Linear peptide	PENSGCFR	293	300	47376	Mus musculus (mouse)	1337515
Plasmodium falciparum	PF3D7_0930300	Q8I0U8	Merozoite surface protein 1	merozoite surface protein 1	Linear peptide	ENSGCFRH	294	301	13589	Mus musculus (mouse)	1337517
Plasmodium falciparum	PF3D7_0930300	Q8I0U8	Merozoite surface protein 1	merozoite surface protein 1	Linear peptide	NSGCFRHL	295	302	45816	Mus musculus (mouse)	1337518
Plasmodium falciparum	PF3D7_0930300	Q8I0U8	Merozoite surface protein 1	merozoite surface protein 1	Linear peptide	SGCFRHLD	296	303	57991	Mus musculus (mouse)	1337519
Plasmodium falciparum	PF3D7_0930300	Q8I0U8	Merozoite surface protein 1	merozoite surface protein 1	Linear peptide	GCFRHLDE	297	304	18865	Mus musculus (mouse)	1337520
Plasmodium falciparum	PF3D7_0930300	Q8I0U8	Merozoite surface protein 1	merozoite surface protein 1	Linear peptide	FRHLDERE	299	306	17594	Mus musculus (mouse)	1337521
Plasmodium falciparum	PF3D7_0930300	Q8I0U8	Merozoite surface protein 1	merozoite surface protein 1	Linear peptide	RHLDEREE	300	307	54062	Mus musculus (mouse)	1337522
Plasmodium falciparum	PF3D7_0930300	Q8I0U8	Merozoite surface protein 1	merozoite surface protein 1	Linear peptide	LDEREECK	302	309	35146	Mus musculus (mouse)	1337523
Plasmodium falciparum	PF3D7_0930300	Q8I0U8	Merozoite surface protein 1	merozoite surface protein 1	Linear peptide	CFRHLDER	298	305	6255	Mus musculus (mouse)	1337524
Plasmodium falciparum	PF3D7_0930300	Q8I0U8	Merozoite surface protein 1	merozoite surface protein 1	Linear peptide	HLDEREEC	301	308	24178	Mus musculus (mouse)	1337525
Plasmodium falciparum	PF3D7_0930300	Q8I0U8	Merozoite surface protein 1	merozoite surface protein 1	Linear peptide	DEREECKC	303	310	8143	Mus musculus (mouse)	1337527
Plasmodium falciparum	PF3D7_0930300	Q8I0U8	Merozoite surface protein 1	merozoite surface protein 1	Linear peptide	EREECKCL	304	311	13976	Mus musculus (mouse)	1337528
Plasmodium falciparum	PF3D7_0930300	Q8I0U8	Merozoite surface protein 1	merozoite surface protein 1	Linear peptide	LLNYKQEG	311	318	37639	Mus musculus (mouse)	1337582
Plasmodium falciparum	PF3D7_0206800	P50498	Merozoite surface antigen 2	merozoite surface protein 2	Linear peptide	DTPTATE	56	62	10452	Mus musculus (mouse)	1337682
Plasmodium falciparum	PF3D7_0206800	P50498	Merozoite surface antigen 2	merozoite surface antigen 2	Linear peptide	TAADTPTATESISPSPP	122	138	62779	Mus musculus Quackenbush	1337683
Plasmodium falciparum	PF3D7_0304600	Q7K740	Circumsporozoite (CS) protein	circumsporozoite protein	Linear peptide	DPNANPNVDPNANPNV	103	118	9694	Mus musculus C57BL/6	1337725
Plasmodium falciparum	PF3D7_0930300	Q8I0U8	Merozoite surface protein 1	Merozoite surface protein 1 precursor	Discontinuous peptide	T1648, S1657, R1658			77460	Mus musculus (mouse)	1337804
Plasmodium falciparum	PF3D7_0930300	Q8I0U8	Merozoite surface protein 1	Merozoite surface protein 1 precursor	Discontinuous peptide	K1673, N1682, G1683			77492	Mus musculus (mouse)	1337805
Plasmodium falciparum	PF3D7_0930300	Q8I0U8	Merozoite surface protein 1	Merozoite surface protein 1 precursor	Discontinuous peptide	Q1582			77534	Mus musculus (mouse)	1337806
Plasmodium falciparum	PF3D7_0731500	Q8IBE8	Erythrocyte binding antigen-175	Erythrocyte-binding antigen 175	Linear peptide	VIRKENADKDEDEKGADEERHSTSESLSSPE	939	969	69101	Mus musculus BALB/c	1337835
Plasmodium falciparum	PF3D7_0731500	Q8IBE8	Erythrocyte binding antigen-175	Erythrocyte-binding antigen 175	Linear peptide	EKMLTDNEGGNSLNHEEVKEHTSNSDNVQQSGGIVNMNVEKELKD	970	1014	12820	Oryctolagus cuniculus (rabbit)	1337837
Plasmodium falciparum	PF3D7_0731500	Q8IBE8	Erythrocyte binding antigen-175	Erythrocyte-binding antigen 175	Linear peptide	SNNEYKVNEREDERTLTKEYEDIVLKSHMNRESDDGELYDEN	1062	1103	59868	Mus musculus BALB/c	1337839
Plasmodium falciparum	PF3D7_1302100	Q8IEU2	Gamete antigen 27/25	antigen Pfg27/25	Linear peptide	KPLDKFGNIYDYHYEH	10	25	32783	Mus musculus (mouse)	1337857
Plasmodium falciparum	PF3D7_0102200	Q8I0U6	Ring-infected erythrocyte surface antigen	Ring-infected erythrocyte surface antigen precursor	Linear peptide	IVGYIMHGISTINTEMK	862	878	29294	Homo sapiens (human)	1337966
Plasmodium falciparum	PF3D7_0102200	Q8I0U6	Ring-infected erythrocyte surface antigen	Ring-infected erythrocyte surface antigen precursor	Linear peptide	SLRWIFKHVAKTHLK	700	714	59446	Homo sapiens (human)	1337971
Plasmodium falciparum	PF3D7_0102200	Q8I0U6	Ring-infected erythrocyte surface antigen	Ring-infected erythrocyte surface antigen precursor	Linear peptide	NADMNEITERYFKLAENYY	533	551	43134	Homo sapiens (human)	1337976
Plasmodium falciparum	PF3D7_1240300	Q8I521	Erythrocyte membrane protein 1, PfEMP1	erythrocyte membrane protein 1 var IT-ICAM	Linear peptide	VPQYLRWFEEWAEDFCRK	299	316	70460	Homo sapiens (human)	1337985
Plasmodium falciparum	N/A			antigen Pfg27/25	Linear peptide	MSKVGKDSAKPLDKFGNIYD			42587	Mus musculus BALB/c	1337990
Plasmodium falciparum	PF3D7_1302100	Q8IEU2	Gamete antigen 27/25	antigen Pfg27/25	Linear peptide	KPLDKFGNIYDYHYEHETHA	10	29	32784	Mus musculus BALB/c	1337994
Plasmodium falciparum	PF3D7_1302100	Q8IEU2	Gamete antigen 27/25	antigen Pfg27/25	Linear peptide	LSPRIRKVGDIEFHACSDYI	31	50	39565	Mus musculus BALB/c	1337996
Plasmodium falciparum	PF3D7_0206800	P50498	Merozoite surface antigen 2	merozoite surface antigen 2	Linear peptide	KNESKYSNTFINNAYNMSIRRSM	21	43	32483	Mus musculus C57BL/6	1338024
Plasmodium falciparum	PF3D7_0818900	Q8IB24	Heat shock protein 70	dnaK-type molecular chaperone - malaria parasite (Plasmodium falciparum) (fragments)	Linear peptide	GGMPGGMPGGMPGGMNFP	272	289	19928	Homo sapiens (human)	1338032
Plasmodium falciparum	PF3D7_0917900	Q8I2X4	Heat shock protein 70	78 kDa glucose-regulated protein homolog precursor	Linear peptide	SGDEDVDSDEL	645	655	57998	Homo sapiens (human)	1338041
Plasmodium falciparum	PF3D7_0102200	Q8I0U6	Ring-infected erythrocyte surface antigen	ring-infested erythrocyte surface antigen	Linear peptide	NVEENVEE	935	942	46363	Mus musculus (mouse)	1338080
Plasmodium falciparum	PF3D7_0102200	Q8I0U6	Ring-infected erythrocyte surface antigen	ring-infested erythrocyte surface antigen	Linear peptide	EENVEENVEENVEENV	944	959	11815	Homo sapiens (human)	1338083
Plasmodium falciparum	PF3D7_0501400	Q8I486	Interspersed repeat antigen	interspersed repeat antigen, putative	Linear peptide	TTQETVTTQETV	612	623	66787	Homo sapiens (human)	1338094
Plasmodium falciparum	PF3D7_0102200	Q8I0U6	Ring-infected erythrocyte surface antigen	ring-infected erythrocyte surface antigen precursor	Linear peptide	EENVEENVEENVEENVEENVEENVEENVEENV	909	940	11817	Mus musculus (mouse)	1338143
Plasmodium falciparum	PF3D7_0102200	Q8I0U6	Ring-infected erythrocyte surface antigen	ring-infected erythrocyte surface antigen precursor	Linear peptide	DDEHVEEPTVADDEHVEEPTVA	455	476	7766	Mus musculus (mouse)	1338146
Plasmodium falciparum	PF3D7_0304600	Q7K740	Circumsporozoite (CS) protein	Circumsporozoite protein precursor	Linear peptide	DPNANPNVDPNANP	122	135	9692	Homo sapiens (human)	1338168
Plasmodium falciparum	PF3D7_0102200	Q8I0U6	Ring-infected erythrocyte surface antigen	ring-infested erythrocyte surface antigen	Linear peptide	EENVEHDAEENVEHDAEENVEENV	917	940	11822	Homo sapiens	1338187
Plasmodium falciparum	PF3D7_1121600	Q8IIF0	Exported protein 1	Malaria protein EXP-1 precursor	Linear peptide	DPADNANPDADSESNGEPNADP	116	137	9583	Homo sapiens (human)	1338207
Plasmodium falciparum	PF3D7_0731500	Q8IBE8	Erythrocyte binding antigen-175	Erythrocyte-binding antigen 175	Linear peptide	NEREDERT	1069	1076	43729	Oryctolagus cuniculus (rabbit)	1338242
Plasmodium falciparum	PF3D7_0731500	Q8IBE8	Erythrocyte binding antigen-175	Erythrocyte-binding antigen 175	Linear peptide	ERTLTKEY	1074	1081	14085	Oryctolagus cuniculus (rabbit)	1338254
Plasmodium falciparum	PF3D7_0731500	Q8IBE8	Erythrocyte binding antigen-175	Erythrocyte-binding antigen 175	Linear peptide	EYEDIVLK	1080	1087	14991	Oryctolagus cuniculus (rabbit)	1338257
Plasmodium falciparum	PF3D7_0930300	Q8I0U8	Merozoite surface protein 1	Merozoite surface protein 1 precursor	Linear peptide	KEKMVLNEGTSGTAV	48	62	30480	Homo sapiens (human)	1338262
Plasmodium falciparum	PF3D7_0930300	Q8I0U8	Merozoite surface protein 1	Merozoite surface protein 1 precursor	Linear peptide	EGTSGTAVTTSTPGS	55	69	12289	Homo sapiens (human)	1338263
Plasmodium falciparum	PF3D7_0930300	Q8I0U8	Merozoite surface protein 1	Merozoite surface protein 1	Linear peptide	VTTSTPGSGGSVASG			71533	Homo sapiens (human)	1338264
Plasmodium falciparum	PF3D7_0930300	Q8I0U8	Merozoite surface protein 1	merozoite surface protein 1	Linear peptide	SGGSVTSGGSGGSVA	42	56	58058	Homo sapiens (human)	1338265
Plasmodium falciparum	PF3D7_0930300	Q8I0U8	Merozoite surface protein 1	merozoite surface protein 1	Linear peptide	GGSGGSVASVASGGS	32	46	20013	Homo sapiens (human)	1338266
Plasmodium falciparum	PF3D7_0930300	Q8I0U8	Merozoite surface protein 1	Merozoite surface protein 1 precursor	Linear peptide	SVASGGSGGSVASGG	72	86	62051	Homo sapiens (human)	1338267
Plasmodium falciparum	PF3D7_0930300	Q8I0U8	Merozoite surface protein 1	Merozoite surface protein 1 precursor	Linear peptide	SGGSVASGGSGNSRR	96	110	58057	Homo sapiens (human)	1338268
Plasmodium falciparum	PF3D7_0930300	Q8I0U8	Merozoite surface protein 1	Merozoite surface protein 1 precursor	Linear peptide	GGSGNSRRTNPSDNS	103	117	20014	Homo sapiens (human)	1338269
Plasmodium falciparum	PF3D7_0930300	Q8I0U8	Merozoite surface protein 1	Merozoite surface protein 1 precursor	Linear peptide	VTTSTPGSSGSVTSG	62	76	71537	Homo sapiens (human)	1338271
Plasmodium falciparum	PF3D7_0930300	Q8I0U8	Merozoite surface protein 1	Merozoite surface protein 1	Linear peptide	ASVASGASGGSGNSK			4815	Homo sapiens (human)	1338272
Plasmodium falciparum	PF3D7_0930300	Q8I0U8	Merozoite surface protein 1	major merozoite surface antigen	Linear peptide	SKGSVASSGSVASGG	36	50	58841	Homo sapiens (human)	1338274
Plasmodium falciparum	PF3D7_0930300	Q8I0U8	Merozoite surface protein 1	merozoite surface protein 1	Linear peptide	SGGSVTSGGSVTSGG	36	50	58059	Homo sapiens (human)	1338276
Plasmodium falciparum	PF3D7_0930300	Q8I0U8	Merozoite surface protein 1	Merozoite surface protein 1	Linear peptide	GGSVTSGGSGASVAS			20042	Homo sapiens (human)	1338277
Plasmodium falciparum	PF3D7_0930300	Q8I0U8	Merozoite surface protein 1	merozoite surface protein 1	Linear peptide	SVASVASVASGGSGN	54	68	62054	Homo sapiens (human)	1338279
Plasmodium falciparum	PF3D7_0930300	Q8I0U8	Merozoite surface protein 1	Merozoite surface protein 1 precursor	Linear peptide	VASGGSGNSRRTNPS	100	114	67745	Homo sapiens (human)	1338280
Plasmodium falciparum	PF3D7_0930300	Q8I0U8	Merozoite surface protein 1	merozoite surface protein 1	Linear peptide	VASVASGGSGNSRRT	41	55	67762	Homo sapiens (human)	1338284
Plasmodium falciparum	PF3D7_0930300	Q8I0U8	Merozoite surface protein 1	Merozoite surface protein 1	Linear peptide	RTNPSDNSSDSNIKT			56142	Homo sapiens (human)	1338287
Plasmodium falciparum	PF3D7_0930300	Q8I0U8	Merozoite surface protein 1	Merozoite surface protein 1 precursor	Linear peptide	SSDSNTKTYADLKHR	111	125	60956	Homo sapiens (human)	1338288
Plasmodium falciparum	PF3D7_0930300	Q8I0U8	Merozoite surface protein 1	major surface antigen p190	Linear peptide	VTTSTPGSSGSVASG	33	47	71536	Homo sapiens (human)	1338289
Plasmodium falciparum	PF3D7_0930300	Q8I0U8	Merozoite surface protein 1	major surface antigen p190	Linear peptide	SSGSVASGGSVASVA	40	54	61053	Homo sapiens (human)	1338290
Plasmodium falciparum	PF3D7_0930300	Q8I0U8	Merozoite surface protein 1	major surface antigen p190	Linear peptide	GGSVASVASGGSGGS	47	61	20039	Homo sapiens (human)	1338291
Plasmodium falciparum	PF3D7_0930300	Q8I0U8	Merozoite surface protein 1	Merozoite surface protein 1 precursor	Linear peptide	ASGGSVASGGSVASG	83	97	4417	Homo sapiens (human)	1338292
Plasmodium falciparum	PF3D7_0930300	Q8I0U8	Merozoite surface protein 1	Merozoite surface protein 1 precursor	Linear peptide	KEKMVLKDGANTQVV	48	62	30478	Homo sapiens (human)	1338293
Plasmodium falciparum	PF3D7_0930300	Q8I0U8	Merozoite surface protein 1	Merozoite surface protein 1 precursor	Linear peptide	VAKPADAVSTQSAKN	62	76	67648	Homo sapiens (human)	1338295
Plasmodium falciparum	PF3D7_0930300	Q8I0U8	Merozoite surface protein 1	Merozoite surface protein 1 precursor	Linear peptide	VSTQSAKNPPGATVP	69	83	71163	Homo sapiens (human)	1338296
Plasmodium falciparum	PF3D7_0930300	Q8I0U8	Merozoite surface protein 1	Merozoite surface protein 1 precursor	Linear peptide	NPPGATVPSGTASTK	76	90	45450	Homo sapiens (human)	1338297
Plasmodium falciparum	PF3D7_0930300	Q8I0U8	Merozoite surface protein 1	Merozoite surface protein 1 precursor	Linear peptide	PSGTASTKGAIRSPG	83	97	49391	Homo sapiens (human)	1338298
Plasmodium falciparum	PF3D7_0930300	Q8I0U8	Merozoite surface protein 1	Merozoite surface protein 1 precursor	Linear peptide	GAANPSDDSSDSDAK	97	111	18517	Homo sapiens (human)	1338300
Plasmodium falciparum	PF3D7_0930300	Q8I0U8	Merozoite surface protein 1	major surface antigen p190	Linear peptide	VAKPVPAVSTQSAKN	33	47	67650	Homo sapiens (human)	1338302
Plasmodium falciparum	N/A			merozoite surface protein 1 precursor	Linear peptide	DGANTQVVAKPAGAV	19	33	8350	Homo sapiens (human)	1338303
Plasmodium falciparum	N/A			merozoite surface protein 1 precursor	Linear peptide	VAKPAGAVSTQSAKN	26	40	67649	Homo sapiens (human)	1338304
Plasmodium falciparum	PF3D7_0930300	Q8I0U8	Merozoite surface protein 1	Merozoite surface protein 1 precursor	Linear peptide	TGYSLFHKEKMILNE	41	55	64011	Homo sapiens (human)	1338305
Plasmodium falciparum	PF3D7_0930300	Q8I0U8	Merozoite surface protein 1	Merozoite surface protein 1 precursor	Linear peptide	KEKMILNEEEITTKG	48	62	30476	Homo sapiens (human)	1338306
Plasmodium falciparum	PF3D7_0930300	Q8I0U8	Merozoite surface protein 1	Merozoite surface protein 1 precursor	Linear peptide	EEEITTKGASAQSGT	55	69	11590	Homo sapiens (human)	1338307
Plasmodium falciparum	PF3D7_0930300	Q8I0U8	Merozoite surface protein 1	Merozoite surface protein 1 precursor	Linear peptide	TSGTSGTSGPSGPSG	69	83	66240	Homo sapiens (human)	1338309
Plasmodium falciparum	PF3D7_0930300	Q8I0U8	Merozoite surface protein 1	Merozoite surface protein 1 precursor	Linear peptide	SGPSGPSGTSPSSRS	76	90	58195	Homo sapiens (human)	1338310
Plasmodium falciparum	PF3D7_0930300	Q8I0U8	Merozoite surface protein 1	Merozoite surface protein 1 precursor	Linear peptide	SNTLPRSNTSSGASP	126	140	59927	Homo sapiens (human)	1338312
Plasmodium falciparum	PF3D7_0930300	Q8I0U8	Merozoite surface protein 1	Merozoite surface protein 1 precursor	Linear peptide	NTSSGASPPADASDS	133	147	46271	Homo sapiens (human)	1338313
Plasmodium falciparum	PF3D7_0930300	Q8I0U8	Merozoite surface protein 1	Merozoite surface protein 1 precursor	Linear peptide	PPADASDSDAKSYAD	140	154	48741	Homo sapiens (human)	1338314
Plasmodium falciparum	PF3D7_0930300	Q8I0U8	Merozoite surface protein 1	Merozoite surface protein 1 precursor	Linear peptide	TSGTSGTSGTSGTSG	69	83	66241	Homo sapiens (human)	1338316
Plasmodium falciparum	PF3D7_0930300	Q8I0U8	Merozoite surface protein 1	Merozoite surface protein 1 precursor	Linear peptide	GTSGTSAQSGTSGTS	83	97	22828	Homo sapiens (human)	1338317
Plasmodium falciparum	PF3D7_0930300	Q8I0U8	Merozoite surface protein 1	Merozoite surface protein 1 precursor	Linear peptide	SAQSGTSGTSAQSGT	88	102	56958	Homo sapiens (human)	1338318
Plasmodium falciparum	PF3D7_0930300	Q8I0U8	Merozoite surface protein 1	Merozoite surface protein 1 precursor	Linear peptide	TSGTSGTSGTSPSSR	111	125	66242	Homo sapiens (human)	1338319
Plasmodium falciparum	PF3D7_0930300	Q8I0U8	Merozoite surface protein 1	merozoite surface protein 1	Linear peptide	KEKMVLNEEEITTKG	28	42	30479	Homo sapiens (human)	1338321
Plasmodium falciparum	PF3D7_0930300	Q8I0U8	Merozoite surface protein 1	merozoite surface protein 1	Linear peptide	GASAQSGASAQSGAS	42	56	18759	Homo sapiens (human)	1338322
Plasmodium falciparum	PF3D7_0930300	Q8I0U8	Merozoite surface protein 1	Merozoite surface protein 1	Linear peptide	QSGASATSAQSGPSG			52324	Homo sapiens (human)	1338323
Plasmodium falciparum	PF3D7_0930300	Q8I0U8	Merozoite surface protein 1	Merozoite surface protein 1	Linear peptide	SAQSGPSGTSAPSGS			56956	Homo sapiens (human)	1338324
Plasmodium falciparum	PF3D7_0930300	Q8I0U8	Merozoite surface protein 1	Merozoite surface protein 1	Linear peptide	GTSAPSGSGTSPSSR			22809	Homo sapiens (human)	1338325
Plasmodium falciparum	PF3D7_0930300	Q8I0U8	Merozoite surface protein 1	Merozoite surface protein 1	Linear peptide	SNTSSGAPPADASDS			59932	Homo sapiens (human)	1338326
Plasmodium falciparum	PF3D7_0930300	Q8I0U8	Merozoite surface protein 1	Merozoite surface protein 1 precursor	Linear peptide	TSGTSGPSGPSGTSP	72	86	66237	Homo sapiens (human)	1338327
Plasmodium falciparum	PF3D7_0930300	Q8I0U8	Merozoite surface protein 1	Merozoite surface protein 1 precursor	Linear peptide	SGPSGTSPSSRSNTL	79	93	58197	Homo sapiens (human)	1338328
Plasmodium falciparum	PF3D7_0930300	Q8I0U8	Merozoite surface protein 1	Merozoite surface protein 1 precursor	Linear peptide	PSSRSNTLPRSN	122	133	49518	Homo sapiens (human)	1338329
Plasmodium falciparum	PF3D7_0930300	Q8I0U8	Merozoite surface protein 1	major surface antigen	Linear peptide	LPRSNTSSGAIPPAD	111	125	38693	Homo sapiens (human)	1338330
Plasmodium falciparum	PF3D7_0930300	Q8I0U8	Merozoite surface protein 1	major surface antigen p190	Linear peptide	KEKMLLNEEEITTKG	19	33	30477	Homo sapiens (human)	1338334
Plasmodium falciparum	PF3D7_0930300	Q8I0U8	Merozoite surface protein 1	merozoite surface protein 1	Linear peptide	TSGTSGPSGTSPSSR	69	83	66238	Homo sapiens (human)	1338335
Plasmodium falciparum	PF3D7_0930300	Q8I0U8	Merozoite surface protein 1	major surface antigen p190	Linear peptide	EEEITTKGASAQGSS	26	40	11589	Homo sapiens (human)	1338336
Plasmodium falciparum	PF3D7_0930300	Q8I0U8	Merozoite surface protein 1	major surface antigen p190	Linear peptide	GASAQGSSGPSGTPS	33	47	18758	Homo sapiens (human)	1338337
Plasmodium falciparum	PF3D7_0930300	Q8I0U8	Merozoite surface protein 1	major surface antigen p190	Linear peptide	SGPSGTPSGTSGPSG	40	54	58196	Homo sapiens (human)	1338338
Plasmodium falciparum	PF3D7_0930300	Q8I0U8	Merozoite surface protein 1	major surface antigen p190	Linear peptide	SGTSGPSGTSGPSGT	47	61	58266	Homo sapiens (human)	1338339
Plasmodium falciparum	PF3D7_0930300	Q8I0U8	Merozoite surface protein 1	Merozoite surface protein 1	Linear peptide	GTSGPSGTGPSGTSP			22815	Homo sapiens (human)	1338340
Plasmodium falciparum	PF3D7_0731500	Q8IBE8	Erythrocyte binding antigen-175	Erythrocyte-binding antigen 175	Linear peptide	EREDERTL	1070	1077	13974	Oryctolagus cuniculus (rabbit)	1338349
Plasmodium falciparum	PF3D7_0731500	Q8IBE8	Erythrocyte binding antigen-175	Erythrocyte-binding antigen 175	Linear peptide	REDERTLT	1071	1078	53468	Oryctolagus cuniculus (rabbit)	1338351
Plasmodium falciparum	PF3D7_0731500	Q8IBE8	Erythrocyte binding antigen-175	Erythrocyte-binding antigen 175	Linear peptide	EDERTLTK	1072	1079	11313	Oryctolagus cuniculus (rabbit)	1338352
Plasmodium falciparum	PF3D7_0731500	Q8IBE8	Erythrocyte binding antigen-175	Erythrocyte-binding antigen 175	Linear peptide	DERTLTKE	1073	1080	8156	Oryctolagus cuniculus (rabbit)	1338353
Plasmodium falciparum	PF3D7_0731500	Q8IBE8	Erythrocyte binding antigen-175	Erythrocyte-binding antigen 175	Linear peptide	RTLTKEYE	1075	1082	56123	Oryctolagus cuniculus (rabbit)	1338354
Plasmodium falciparum	PF3D7_0731500	Q8IBE8	Erythrocyte binding antigen-175	Erythrocyte-binding antigen 175	Linear peptide	TLTKEYED	1076	1083	65096	Oryctolagus cuniculus (rabbit)	1338355
Plasmodium falciparum	PF3D7_0731500	Q8IBE8	Erythrocyte binding antigen-175	Erythrocyte-binding antigen 175	Linear peptide	LTKEYEDI	1077	1084	39984	Oryctolagus cuniculus (rabbit)	1338356
Plasmodium falciparum	PF3D7_0731500	Q8IBE8	Erythrocyte binding antigen-175	Erythrocyte-binding antigen 175	Linear peptide	TKEYEDIV	1078	1085	64557	Oryctolagus cuniculus (rabbit)	1338357
Plasmodium falciparum	PF3D7_0731500	Q8IBE8	Erythrocyte binding antigen-175	Erythrocyte-binding antigen 175	Linear peptide	KEYEDIVL	1079	1086	30669	Oryctolagus cuniculus (rabbit)	1338358
Plasmodium falciparum	PF3D7_0930300	Q8I0U8	Merozoite surface protein 1	Merozoite surface protein 1 precursor	Linear peptide	VTTSTPGSKGSVASG	62	76	71534	Mus musculus CD1	1338362
Plasmodium falciparum	PF3D7_0930300	Q8I0U8	Merozoite surface protein 1	Merozoite surface protein 1 precursor	Linear peptide	GTSPSSRSNTLPRSN	119	133	22841	Mus musculus CD1	1338380
Plasmodium falciparum	PF3D7_0304600	Q7K740	Circumsporozoite (CS) protein	Circumsporozoite protein precursor	Linear peptide	NPNANPN	150	156	45406	Mus musculus (mouse)	1338451
Plasmodium falciparum	PF3D7_0304600	Q7K740	Circumsporozoite (CS) protein	Circumsporozoite protein precursor	Linear peptide	NPNANPNANPNANPNANPN	150	168	45412	Mus musculus C57BL/6	1338456
Plasmodium falciparum	N/A			Liver stage antigen	Linear peptide	LTMSNVKNVSQTNFKSLLRNL	84	104	40042	Mus musculus BALB/c	1338493
Plasmodium falciparum	N/A			Liver stage antigen	Linear peptide	HTLETVNISDVNDFQISKY	1742	1760	24930	Homo sapiens (human)	1338511
Plasmodium falciparum	N/A			Liver stage antigen	Linear peptide	DDEDLDEFKPIVQYDNFQD	1778	1796	7763	Homo sapiens (human)	1338531
Plasmodium falciparum	N/A			Liver stage antigen	Linear peptide	EENIGIYKELEDLIEKNENL	1797	1816	11799	Homo sapiens (human)	1338537
Plasmodium falciparum	N/A			Liver stage antigen	Linear peptide	DDLDEGIEKSSEELSEEK	1817	1834	7818	Homo sapiens (human)	1338557
Plasmodium falciparum	PF3D7_0818900	Q8IB24	Heat shock protein 70	surface protein	Linear peptide	MPGGMPGGMPGGMPGG	212	227	42274	Oryctolagus cuniculus (rabbit)	1338607
Plasmodium falciparum	PF3D7_0818900	Q8IB24	Heat shock protein 70	surface protein	Linear peptide	DEIDRMVNDAEKYKAEDEENRKRIEA	104	129	8011	Oryctolagus cuniculus (rabbit)	1338610
Plasmodium falciparum	PF3D7_0304600	Q7K740	Circumsporozoite (CS) protein	Circumsporozoite	Linear peptide	AEIETCMKTITTILEWLEKNQLAGKDEYEAKNKEAESVCAPIMSKIYQD			988	Aotus trivirgatus (night monkey)	1338612
Plasmodium falciparum	PF3D7_0102200	Q8I0U6	Ring-infected erythrocyte surface antigen	Ring-infected erythrocyte surface antigen precursor	Linear peptide	LFDYNEKVDNLGRSG	171	185	35817	Homo sapiens (human)	1338676
Plasmodium falciparum	PF3D7_0102200	Q8I0U6	Ring-infected erythrocyte surface antigen	Ring-infected erythrocyte surface antigen precursor	Linear peptide	EKVDNLGRSGGDIIK	176	190	12888	Homo sapiens (human)	1338683
Plasmodium falciparum	PF3D7_0102200	Q8I0U6	Ring-infected erythrocyte surface antigen	Ring-infected erythrocyte surface antigen precursor	Linear peptide	GDIIKKMQTLWDEIM	186	200	19004	Homo sapiens (human)	1338689
Plasmodium falciparum	PF3D7_0102200	Q8I0U6	Ring-infected erythrocyte surface antigen	Ring-infected erythrocyte surface antigen precursor	Linear peptide	YDSLKEKLQKTYSQY	207	221	73584	Homo sapiens (human)	1338703
Plasmodium falciparum	PF3D7_0102200	Q8I0U6	Ring-infected erythrocyte surface antigen	Ring-infected erythrocyte surface antigen precursor	Linear peptide	KLQKTYSQYKVQYDM	213	227	32109	Homo sapiens (human)	1338707
Plasmodium falciparum	N/A			Liver stage antigen	Linear peptide	IKKGKKYEKTKDNNF	1835	1849	26817	Homo sapiens (human)	1338713
Plasmodium falciparum	N/A			Liver stage antigen	Linear peptide	DNEILQIVDELSEDITKYFMKL	1888	1909	9449	Homo sapiens (human)	1338729
Plasmodium falciparum	N/A			Liver stage antigen	Linear peptide	EQQSDLEQERLAKEKLQEQQSDLEQERRAKEKLQ	211	244	13914	Homo sapiens (human)	1338756
Plasmodium falciparum	PF3D7_0818900	Q8IB24	Heat shock protein 70	surface protein	Linear peptide	GGMPGGMPGGMPG	210	222	19927	Oryctolagus cuniculus (rabbit)	1338765
Plasmodium falciparum	PF3D7_0818900	Q8IB24	Heat shock protein 70	surface protein	Linear peptide	NDAEKYKAEDEENRKRIEA	111	129	43403	Oryctolagus cuniculus (rabbit)	1338770
Plasmodium falciparum	PF3D7_1410400	Q8ILZ1	Rhoptry-associated protein 1	rhoptry-associated protein 1; RAP1	Linear peptide	INVNGDNNYGKTIIN	23	37	27766	Mus musculus (mouse)	1338811
Plasmodium falciparum	PF3D7_1410400	Q8ILZ1	Rhoptry-associated protein 1	rhoptry-associated protein 1; RAP1	Linear peptide	DNNYGKTIINNDFNF	28	42	9523	Mus musculus (mouse)	1338812
Plasmodium falciparum	PF3D7_1410400	Q8ILZ1	Rhoptry-associated protein 1	rhoptry-associated protein 1; RAP1	Linear peptide	KTIINNDFNFDDYNY	33	47	33717	Mus musculus (mouse)	1338813
Plasmodium falciparum	PF3D7_1410400	Q8ILZ1	Rhoptry-associated protein 1	rhoptry-associated protein 1; RAP1	Linear peptide	NDFNFDDYNYWTPIN	38	52	43437	Mus musculus (mouse)	1338814
Plasmodium falciparum	PF3D7_1410400	Q8ILZ1	Rhoptry-associated protein 1	rhoptry-associated protein 1; RAP1	Linear peptide	DDYNYWTPINKKEFL	43	57	7895	Mus musculus (mouse)	1338815
Plasmodium falciparum	PF3D7_1410400	Q8ILZ1	Rhoptry-associated protein 1	rhoptry-associated protein 1; RAP1	Linear peptide	WTPINKKEFLNSYED	48	62	73152	Mus musculus (mouse)	1338816
Plasmodium falciparum	PF3D7_1410400	Q8ILZ1	Rhoptry-associated protein 1	rhoptry-associated protein 1; RAP1	Linear peptide	KKEFLNSYEDEFSSE	53	67	31521	Mus musculus (mouse)	1338817
Plasmodium falciparum	PF3D7_1410400	Q8ILZ1	Rhoptry-associated protein 1	rhoptry-associated protein 1; RAP1	Linear peptide	NSYEDEFSSESFLEN	58	72	46042	Mus musculus (mouse)	1338818
Plasmodium falciparum	PF3D7_1410400	Q8ILZ1	Rhoptry-associated protein 1	rhoptry-associated protein 1; RAP1	Linear peptide	EFSSESFLENKSSVD	63	77	12076	Mus musculus (mouse)	1338819
Plasmodium falciparum	PF3D7_1410400	Q8ILZ1	Rhoptry-associated protein 1	rhoptry-associated protein 1; RAP1	Linear peptide	SFLENKSSVDDGNIN	68	82	57817	Mus musculus (mouse)	1338820
Plasmodium falciparum	PF3D7_1410400	Q8ILZ1	Rhoptry-associated protein 1	rhoptry-associated protein 1; RAP1	Linear peptide	KSSVDDGNINLTDTS	73	87	33519	Mus musculus (mouse)	1338821
Plasmodium falciparum	PF3D7_1410400	Q8ILZ1	Rhoptry-associated protein 1	rhoptry-associated protein 1; RAP1	Linear peptide	DGNINLTDTSTSNKS	78	92	8455	Mus musculus (mouse)	1338822
Plasmodium falciparum	PF3D7_1410400	Q8ILZ1	Rhoptry-associated protein 1	rhoptry-associated protein 1; RAP1	Linear peptide	RSASAAAILEEDDSK	103	117	55802	Mus musculus (mouse)	1338823
Plasmodium falciparum	PF3D7_1410400	Q8ILZ1	Rhoptry-associated protein 1	rhoptry-associated protein 1; RAP1	Linear peptide	AAILEEDDSKDDMEF	108	122	227	Mus musculus (mouse)	1338824
Plasmodium falciparum	PF3D7_1410400	Q8ILZ1	Rhoptry-associated protein 1	rhoptry-associated protein 1; RAP1	Linear peptide	EDDSKDDMEFKASPS	113	127	11302	Mus musculus (mouse)	1338825
Plasmodium falciparum	PF3D7_1410400	Q8ILZ1	Rhoptry-associated protein 1	rhoptry-associated protein 1; RAP1	Linear peptide	DDMEFKASPSVVKTS	118	132	7828	Mus musculus (mouse)	1338826
Plasmodium falciparum	PF3D7_1410400	Q8ILZ1	Rhoptry-associated protein 1	rhoptry-associated protein 1; RAP1	Linear peptide	SSTKSSSPSNVKSAS	148	162	61400	Mus musculus (mouse)	1338827
Plasmodium falciparum	PF3D7_1410400	Q8ILZ1	Rhoptry-associated protein 1	rhoptry-associated protein 1; RAP1	Linear peptide	SSPSNVKSASPHGES	153	167	61289	Mus musculus (mouse)	1338828
Plasmodium falciparum	PF3D7_1410400	Q8ILZ1	Rhoptry-associated protein 1	rhoptry-associated protein 1; RAP1	Linear peptide	PHGESNSSEESTTKS	163	177	47818	Mus musculus (mouse)	1338829
Plasmodium falciparum	PF3D7_1410400	Q8ILZ1	Rhoptry-associated protein 1	rhoptry-associated protein 1; RAP1	Linear peptide	SVAGIVGADEEAPPA	183	197	62035	Mus musculus (mouse)	1338830
Plasmodium falciparum	PF3D7_1410400	Q8ILZ1	Rhoptry-associated protein 1	rhoptry-associated protein 1; RAP1	Linear peptide	VGADEEAPPAPKNTL	188	202	68616	Mus musculus (mouse)	1338831
Plasmodium falciparum	PF3D7_1410400	Q8ILZ1	Rhoptry-associated protein 1	rhoptry-associated protein 1; RAP1	Linear peptide	EAPPAPKNTLTPLEE	193	207	11160	Mus musculus (mouse)	1338832
Plasmodium falciparum	PF3D7_1410400	Q8ILZ1	Rhoptry-associated protein 1	rhoptry-associated protein 1; RAP1	Linear peptide	PKNTLTPLEELYPTN	198	212	48108	Mus musculus (mouse)	1338833
Plasmodium falciparum	PF3D7_1410400	Q8ILZ1	Rhoptry-associated protein 1	rhoptry-associated protein 1; RAP1	Linear peptide	TPLEELYPTNVNLFN	203	217	65634	Mus musculus (mouse)	1338834
Plasmodium falciparum	PF3D7_1410400	Q8ILZ1	Rhoptry-associated protein 1	rhoptry-associated protein 1; RAP1	Linear peptide	LYPTNVNLFNYKYSL	208	222	40901	Mus musculus (mouse)	1338835
Plasmodium falciparum	PF3D7_1410400	Q8ILZ1	Rhoptry-associated protein 1	rhoptry-associated protein 1; RAP1	Linear peptide	VNLFNYKYSLNNMEE	213	227	70117	Mus musculus (mouse)	1338836
Plasmodium falciparum	PF3D7_1410400	Q8ILZ1	Rhoptry-associated protein 1	rhoptry-associated protein 1; RAP1	Linear peptide	YKYSLNNMEENINIL	218	232	74544	Mus musculus (mouse)	1338837
Plasmodium falciparum	PF3D7_1410400	Q8ILZ1	Rhoptry-associated protein 1	rhoptry-associated protein 1; RAP1	Linear peptide	NNMEENINILKNEGD	223	237	45177	Mus musculus (mouse)	1338838
Plasmodium falciparum	PF3D7_1410400	Q8ILZ1	Rhoptry-associated protein 1	rhoptry-associated protein 1; RAP1	Linear peptide	NINILKNEGDLVAQK	228	242	44301	Mus musculus (mouse)	1338839
Plasmodium falciparum	PF3D7_1410400	Q8ILZ1	Rhoptry-associated protein 1	rhoptry-associated protein 1; RAP1	Linear peptide	KNEGDLVAQKEEFEY	233	247	32471	Mus musculus (mouse)	1338840
Plasmodium falciparum	PF3D7_1410400	Q8ILZ1	Rhoptry-associated protein 1	rhoptry-associated protein 1; RAP1	Linear peptide	LVAQKEEFEYDENME	238	252	40278	Mus musculus (mouse)	1338841
Plasmodium falciparum	N/A			rhoptry protein	Linear peptide	EKIGKESDEAPFMFS	140	154	12715	Mus musculus (mouse)	1338842
Plasmodium falciparum	N/A			rhoptry protein	Linear peptide	ESDEAPFMFSENKFL	145	159	14128	Mus musculus (mouse)	1338843
Plasmodium falciparum	PF3D7_1410400	Q8ILZ1	Rhoptry-associated protein 1	rhoptry-associated protein 1; RAP1	Linear peptide	PFMFSENKFLENQVK	273	287	47523	Mus musculus (mouse)	1338844
Plasmodium falciparum	PF3D7_0304600	Q7K740	Circumsporozoite (CS) protein	Circumsporozoite	Linear peptide	KSSLEDQKIKEKLQP			33512	Aotus trivirgatus (night monkey)	1338859
Plasmodium falciparum	PF3D7_0304600	Q7K740	Circumsporozoite (CS) protein	Circumsporozoite protein precursor	Linear peptide	NANPNANPNANPNANPNANP	148	167	43248	Homo sapiens (human)	1338875
Plasmodium falciparum	PF3D7_1410400	Q8ILZ1	Rhoptry-associated protein 1	rhoptry-associated protein 1; RAP1	Linear peptide	GRSRVRSASAAAILE	98	112	22206	Mus musculus (mouse)	1338949
Plasmodium falciparum	PF3D7_1410400	Q8ILZ1	Rhoptry-associated protein 1	rhoptry-associated protein 1; RAP1	Linear peptide	KASPSVVKTSTPSGT	123	137	29949	Mus musculus (mouse)	1338954
Plasmodium falciparum	PF3D7_1410400	Q8ILZ1	Rhoptry-associated protein 1	rhoptry-associated protein 1; RAP1	Linear peptide	VVKTSTPSGTQTSGL	128	142	71729	Mus musculus (mouse)	1338955
Plasmodium falciparum	PF3D7_1410400	Q8ILZ1	Rhoptry-associated protein 1	rhoptry-associated protein 1; RAP1	Linear peptide	TPSGTQTSGLKSSSP	133	147	65762	Mus musculus (mouse)	1338956
Plasmodium falciparum	PF3D7_1410400	Q8ILZ1	Rhoptry-associated protein 1	rhoptry-associated protein 1; RAP1	Linear peptide	QTSGLKSSSPSSTKS	138	152	52620	Mus musculus (mouse)	1338957
Plasmodium falciparum	PF3D7_1410400	Q8ILZ1	Rhoptry-associated protein 1	rhoptry-associated protein 1; RAP1	Linear peptide	KSSSPSSTKSSSPSN	143	157	33518	Mus musculus (mouse)	1338958
Plasmodium falciparum	PF3D7_1410400	Q8ILZ1	Rhoptry-associated protein 1	rhoptry-associated protein 1; RAP1	Linear peptide	VKSASPHGESNSSEE	158	172	69312	Mus musculus (mouse)	1338961
Plasmodium falciparum	PF3D7_1410400	Q8ILZ1	Rhoptry-associated protein 1	rhoptry-associated protein 1; RAP1	Linear peptide	NSSEESTTKSSKRSA	168	182	45971	Mus musculus (mouse)	1338963
Plasmodium falciparum	PF3D7_1410400	Q8ILZ1	Rhoptry-associated protein 1	rhoptry-associated protein 1; RAP1	Linear peptide	SKRSASVAGIVGADE	178	192	58935	Mus musculus (mouse)	1338964
Plasmodium falciparum	PF3D7_1410400	Q8ILZ1	Rhoptry-associated protein 1	rhoptry-associated protein 1; RAP1	Linear peptide	EEFEYDENMEKAKQD	243	257	11613	Mus musculus (mouse)	1338977
Plasmodium falciparum	PF3D7_1410400	Q8ILZ1	Rhoptry-associated protein 1	rhoptry-associated protein 1; RAP1	Linear peptide	ENKFLENQVKERNVA	278	292	13498	Mus musculus (mouse)	1338982
Plasmodium falciparum	PF3D7_1410400	Q8ILZ1	Rhoptry-associated protein 1	rhoptry-associated protein 1; RAP1	Linear peptide	KFLENQVKERNVAGS	280	294	30769	Mus musculus (mouse)	1338983
Plasmodium falciparum	PF3D7_0304600	Q7K740	Circumsporozoite (CS) protein	Circumsporozoite protein precursor	Linear peptide	PNANPNANPNANPNANPNAN	147	166	48600	Homo sapiens (human)	1338990
Plasmodium falciparum	PF3D7_0102200	Q8I0U6	Ring-infected erythrocyte surface antigen	ring-infested erythrocyte surface antigen	Linear peptide	IMDINKRK	199	206	27462	Homo sapiens (human)	1339068
Plasmodium falciparum	PF3D7_0102200	Q8I0U6	Ring-infected erythrocyte surface antigen	ring-infested erythrocyte surface antigen	Linear peptide	MDINKRKY	200	207	41245	Homo sapiens (human)	1339084
Plasmodium falciparum	PF3D7_0102200	Q8I0U6	Ring-infected erythrocyte surface antigen	ring-infested erythrocyte surface antigen	Linear peptide	DINKRKYD	201	208	8730	Homo sapiens (human)	1339085
Plasmodium falciparum	PF3D7_0102200	Q8I0U6	Ring-infected erythrocyte surface antigen	ring-infested erythrocyte surface antigen	Linear peptide	INKRKYDS	202	209	27674	Homo sapiens (human)	1339086
Plasmodium falciparum	PF3D7_0102200	Q8I0U6	Ring-infected erythrocyte surface antigen	ring-infested erythrocyte surface antigen	Linear peptide	NKRKYDSL	203	210	44586	Homo sapiens (human)	1339087
Plasmodium falciparum	PF3D7_0102200	Q8I0U6	Ring-infected erythrocyte surface antigen	ring-infested erythrocyte surface antigen	Linear peptide	KRKYDSLK	204	211	33177	Homo sapiens (human)	1339088
Plasmodium falciparum	PF3D7_0102200	Q8I0U6	Ring-infected erythrocyte surface antigen	ring-infested erythrocyte surface antigen	Linear peptide	KYDSLKEK	206	213	34384	Homo sapiens (human)	1339089
Plasmodium falciparum	PF3D7_0102200	Q8I0U6	Ring-infected erythrocyte surface antigen	ring-infested erythrocyte surface antigen	Linear peptide	DSLKEKLQ	208	215	10164	Homo sapiens (human)	1339090
Plasmodium falciparum	PF3D7_0102200	Q8I0U6	Ring-infected erythrocyte surface antigen	ring-infested erythrocyte surface antigen	Linear peptide	SLKEKLQK	209	216	59212	Homo sapiens (human)	1339091
Plasmodium falciparum	PF3D7_0102200	Q8I0U6	Ring-infected erythrocyte surface antigen	ring-infested erythrocyte surface antigen	Linear peptide	LKEKLQKT	210	217	36832	Homo sapiens (human)	1339092
Plasmodium falciparum	PF3D7_0102200	Q8I0U6	Ring-infected erythrocyte surface antigen	ring-infested erythrocyte surface antigen	Linear peptide	KEKLQKTY	211	218	30473	Homo sapiens (human)	1339093
Plasmodium falciparum	PF3D7_0102200	Q8I0U6	Ring-infected erythrocyte surface antigen	ring-infested erythrocyte surface antigen	Linear peptide	EKLQKTYS	212	219	12805	Homo sapiens (human)	1339094
Plasmodium falciparum	PF3D7_0102200	Q8I0U6	Ring-infected erythrocyte surface antigen	ring-infested erythrocyte surface antigen	Linear peptide	KLQKTYSQ	213	220	32108	Homo sapiens (human)	1339095
Plasmodium falciparum	PF3D7_0102200	Q8I0U6	Ring-infected erythrocyte surface antigen	ring-infested erythrocyte surface antigen	Linear peptide	QKTYSQYK	215	222	51266	Homo sapiens (human)	1339096
Plasmodium falciparum	PF3D7_0102200	Q8I0U6	Ring-infected erythrocyte surface antigen	ring-infested erythrocyte surface antigen	Linear peptide	KTYSQYKV	216	223	33936	Homo sapiens (human)	1339097
Plasmodium falciparum	PF3D7_0102200	Q8I0U6	Ring-infected erythrocyte surface antigen	ring-infested erythrocyte surface antigen	Linear peptide	TYSQYKVQ	217	224	67467	Homo sapiens (human)	1339098
Plasmodium falciparum	PF3D7_0102200	Q8I0U6	Ring-infected erythrocyte surface antigen	ring-infested erythrocyte surface antigen	Linear peptide	YSQYKVQY	218	225	75871	Homo sapiens (human)	1339099
Plasmodium falciparum	PF3D7_0102200	Q8I0U6	Ring-infected erythrocyte surface antigen	ring-infested erythrocyte surface antigen	Linear peptide	KVQYDMPK	222	229	34180	Homo sapiens (human)	1339100
Plasmodium falciparum	PF3D7_1228600	A0A144A026	Merozoite surface protein 9	101 kDa malaria antigen	Linear peptide	NIISCNKNDKNQ	19	30	44251	Homo sapiens (human)	1339323
Plasmodium falciparum	PF3D7_1228600	A0A144A026	Merozoite surface protein 9	101 kDa malaria antigen	Linear peptide	ANNSANNGKKNNAEE	99	113	3367	Homo sapiens (human)	1339324
Plasmodium falciparum	PF3D7_1228600	A0A144A026	Merozoite surface protein 9	101 kDa malaria antigen	Linear peptide	YKAYVSYKKRKAQEK	395	409	74430	Homo sapiens (human)	1339325
Plasmodium falciparum	PF3D7_1228600	A0A144A026	Merozoite surface protein 9	101 kDa malaria antigen	Linear peptide	LKNKIFPKKKEDNQAVDT	448	465	36974	Homo sapiens (human)	1339326
Plasmodium falciparum	PF3D7_1228600	A0A144A026	Merozoite surface protein 9	101 kDa malaria antigen	Linear peptide	VPPTQSKKKNKNET	518	531	70437	Homo sapiens (human)	1339327
Plasmodium falciparum	PF3D7_1228600	A0A144A026	Merozoite surface protein 9	101 kDa malaria antigen	Linear peptide	ENDVLNQETEEEMEK	639	653	13460	Homo sapiens (human)	1339328
Plasmodium falciparum	PF3D7_1361200	Q8ID94	Uncharacterized protein MAL13P1.304	Uncharacterized protein MAL13P1.304	Linear peptide	TNDEEDTNDEEDTNDEED			65298	Homo sapiens (human)	1339329
Plasmodium falciparum	PF3D7_1361200	Q8ID94	Uncharacterized protein MAL13P1.304	Uncharacterized protein MAL13P1.304	Linear peptide	KEEKEEKEEKEEKEKEKE			30349	Homo sapiens (human)	1339330
Plasmodium falciparum	PF3D7_0304600	Q7K740	Circumsporozoite (CS) protein	Circumsporozoite protein precursor	Linear peptide	NANPNANPNANPNANPNA	150	167	43247	Oryctolagus cuniculus (rabbit)	1339349
Plasmodium falciparum	PF3D7_0304600	Q7K740	Circumsporozoite (CS) protein	Circumsporozoite protein precursor	Linear peptide	GHNMPNDPNRNVDENANANNAVKNNNNEEPSDKHIEQ	309	345	20166	Homo sapiens (human)	1339351
Plasmodium falciparum	PF3D7_0304600	Q7K740	Circumsporozoite (CS) protein	Circumsporozoite protein precursor	Linear peptide	LKKIQNSLSTEWSPCSV	347	363	36912	Homo sapiens (human)	1339449
Plasmodium falciparum	PF3D7_0304600	Q7K740	Circumsporozoite (CS) protein	Circumsporozoite protein precursor	Linear peptide	SVTCGNGIQVRIKPGSANKPKDELDYENDIEKKICKMEKCSSVFNVV	362	408	62344	Homo sapiens (human)	1339459
Plasmodium falciparum	PF3D7_0304600	Q7K740	Circumsporozoite (CS) protein	Circumsporozoite protein precursor	Linear peptide	PSDKHIEQYLKKIQNSLS	338	355	49324	Homo sapiens (human)	1339471
Plasmodium falciparum	PF3D7_0304600	Q7K740	Circumsporozoite (CS) protein	Circumsporozoite protein precursor	Linear peptide	IKPGSANKPKDELDYENDIE	373	392	26870	Homo sapiens (human)	1339474
Plasmodium falciparum	PF3D7_0304600	Q7K740	Circumsporozoite (CS) protein	Circumsporozoite protein precursor	Linear peptide	PGSANKPKDELDYEND	375	390	47747	Homo sapiens (human)	1339481
Plasmodium falciparum	N/A			Liver stage antigen	Linear peptide	NENLDDLDEGIEKSSEELSEEKI	1813	1835	43702	Homo sapiens (human)	1339672
Plasmodium falciparum	N/A			conserved Plasmodium protein, unknown function	Linear peptide	LTMSNVKNVQTNFKSLLRNLGVS			40041	Homo sapiens (human)	1339675
Plasmodium falciparum	N/A			conserved Plasmodium protein, unknown function	Linear peptide	DNEILQIVKELSEKITKYFMKL			9450	Homo sapiens (human)	1339676
Plasmodium falciparum	N/A			Liver stage antigen	Linear peptide	EQQSDLEQERLAKEKLQ	194	210	13913	Homo sapiens (human)	1339677
Plasmodium falciparum	N/A			Liver stage antigen	Linear peptide	LAKEKLQEQQSDLEQERLAKEKLQEQQSDLEQERLAKEKLQ	187	227	34827	Pan troglodytes (chimpanzee)	1339827
Plasmodium falciparum	N/A			LSA1	Linear peptide	ERRAKEKLQEQQSDLEQRKADTKK + PALM(The peptide was elongated at C-terminus with an additional lysine residue linked to palmitic acid as a lipopeptide.)			14065	Pan troglodytes (chimpanzee)	1339833
Plasmodium falciparum	N/A			liver stage antigen-1	Linear peptide	DTKKNLERKKEHGDILAEDLYGRLEIP	217	243	10386	Pan troglodytes (chimpanzee)	1339835
Plasmodium falciparum	N/A			Liver stage antigen	Linear peptide	NSRDSKEISIIEKTNRESITTNVEGRRDIHKGHL	1686	1719	45958	Pan troglodytes (chimpanzee)	1339837
Plasmodium falciparum	PF3D7_0220000	O96275	Liver stage antigen 3	Liver stage antigen-3 precursor	Linear peptide	DELFNELLNSVDVNGEVKENILEESQ	177	202	8070	Pan troglodytes (chimpanzee)	1339841
Plasmodium falciparum	N/A			Liver stage antigen-3	Linear peptide	VESVAPSVEESVAPSVEESVAENVEESV	125	152	68362	Pan troglodytes (chimpanzee)	1339845
Plasmodium falciparum	N/A			SALSA	Linear peptide	SAEKKDEKEASEQGEESHKKENSQESA	23	49	56755	Pan troglodytes (chimpanzee)	1339847
Plasmodium falciparum	N/A			SALSA	Linear peptide	NGKDDVKEEKKTNEKKDDGKTDKVQEKVLEKSPK	50	83	44009	Pan troglodytes (chimpanzee)	1339849
Plasmodium falciparum	PF3D7_0702300	Q8IC44	Sporozoite threonine and asparagine-rich protein	STARP antigen	Linear peptide	STDNNNTKTISTDNNNTKTI	440	459	61557	Pan troglodytes (chimpanzee)	1339851
Plasmodium falciparum	PF3D7_0702300	Q8IC44	Sporozoite threonine and asparagine-rich protein	Starp antigen	Linear peptide	STDNNNTNTISTDNNNTNTI			61558	Pan troglodytes (chimpanzee)	1339853
Plasmodium falciparum	PF3D7_0304600	Q7K740	Circumsporozoite (CS) protein	Circumsporozoite protein precursor	Linear peptide	IEQYLKKIKNSISTEWSPCS	331	350	25951	Mus musculus BALB/c	1339880
Plasmodium falciparum	PF3D7_0304600	Q7K740	Circumsporozoite (CS) protein	Circumsporozoite protein precursor	Linear peptide	KPKDELDYENDIEKKICKMEKCS	368	390	32749	Mus musculus BALB/c	1339883
Plasmodium falciparum	PF3D7_1335900	Q76NM2	Thrombospondin-related anonymous protein	Thrombospondin-related anonymous protein precursor	Linear peptide	EWSPCSVTCGK	249	259	14951	Mus musculus BALB/c	1339886
Plasmodium falciparum	PF3D7_0304600	Q7K740	Circumsporozoite (CS) protein	Circumsporozoite protein precursor	Linear peptide	NANPNANP	148	155	43240	Mus musculus (mouse)	1339889
Plasmodium falciparum	PF3D7_1035300	Q8IJ56	Glutamate-rich protein GLURP	glutamate-rich protein	Linear peptide	EFQEINEDDKSAHIQHEIVEVEEILPEDD	854	882	12059	Homo sapiens (human)	1339897
Plasmodium falciparum	PF3D7_1035300	Q8IJ56	Glutamate-rich protein GLURP	glutamate-rich protein	Linear peptide	PNFVDSQPNPQEPVEPSFVKIEKVPSEEN	733	761	48635	Homo sapiens (human)	1339917
Plasmodium falciparum	PF3D7_1011800	Q8IJS7	PRE-binding protein	antigen QF122	Linear peptide	STNS	139	142	61800	Mus musculus BALB/c	1339956
Plasmodium falciparum	PF3D7_0304600	Q7K740	Circumsporozoite (CS) protein	circumsporozoite protein	Linear peptide	EGKDEDKRDGNNEDNEKLRKPKHK	88	111	12200	Homo sapiens (human)	1340028
Plasmodium falciparum	PF3D7_0304600	Q7K740	Circumsporozoite (CS) protein	circumsporozoite protein	Linear peptide	PNANPNANPNA	147	157	48599	Mus musculus (mouse)	1340034
Plasmodium falciparum	PF3D7_0304600	Q7K740	Circumsporozoite (CS) protein	circumsporozoite protein	Linear peptide	HKKLKQPGDGNP	110	121	24137	Homo sapiens (human)	1340037
Plasmodium falciparum	PF3D7_0304600	Q7K740	Circumsporozoite (CS) protein	circumsporozoite protein	Linear peptide	NANPNVDP	124	131	43255	Homo sapiens (human)	1340041
Plasmodium falciparum	PF3D7_0304600	Q7K740	Circumsporozoite (CS) protein	circumsporozoite protein	Linear peptide	PNDPNRNVD	301	309	48618	Homo sapiens (human)	1340044
Plasmodium falciparum	PF3D7_0304600	Q7K740	Circumsporozoite (CS) protein	circumsporozoite protein	Linear peptide	ENANANNAV	310	318	13438	Homo sapiens (human)	1340045
Plasmodium falciparum	PF3D7_0304600	Q7K740	Circumsporozoite (CS) protein	circumsporozoite protein	Linear peptide	NANPNAN	148	154	43239	Mus musculus (mouse)	1340048
Plasmodium falciparum	PF3D7_0304600	Q7K740	Circumsporozoite (CS) protein	Circumsporozoite	Linear peptide	NANANPN			43226	Mus musculus (mouse)	1340049
Plasmodium falciparum	PF3D7_0304600	Q7K740	Circumsporozoite (CS) protein	Circumsporozoite	Linear peptide	NPNPNPN			45438	Mus musculus (mouse)	1340050
Plasmodium falciparum	PF3D7_0304600	Q7K740	Circumsporozoite (CS) protein	Circumsporozoite	Linear peptide	NPNADPN			45404	Mus musculus (mouse)	1340051
Plasmodium falciparum	PF3D7_0304600	Q7K740	Circumsporozoite (CS) protein	Circumsporozoite	Linear peptide	NPNPDPN			45434	Mus musculus (mouse)	1340052
Plasmodium falciparum	PF3D7_0304600	Q7K740	Circumsporozoite (CS) protein	circumsporozoite protein	Linear peptide	NPNANPNANPNA	150	161	45410	Mus musculus (mouse)	1340053
Plasmodium falciparum	PF3D7_0304600	Q7K740	Circumsporozoite (CS) protein	Circumsporozoite	Linear peptide	NANPNPN			43254	Mus musculus (mouse)	1340054
Plasmodium falciparum	PF3D7_0304600	Q7K740	Circumsporozoite (CS) protein	Circumsporozoite	Linear peptide	NANADPN			43222	Mus musculus (mouse)	1340055
Plasmodium falciparum	PF3D7_0304600	Q7K740	Circumsporozoite (CS) protein	Circumsporozoite	Linear peptide	NPDPNPN			45325	Mus musculus (mouse)	1340072
Plasmodium falciparum	PF3D7_0304600	Q7K740	Circumsporozoite (CS) protein	Circumsporozoite	Linear peptide	NPDPDPN			45320	Mus musculus (mouse)	1340119
Plasmodium falciparum	PF3D7_0304600	Q7K740	Circumsporozoite (CS) protein	Circumsporozoite	Linear peptide	NANPDPN			43237	Mus musculus (mouse)	1340120
Plasmodium falciparum	PF3D7_0304600	Q7K740	Circumsporozoite (CS) protein	Circumsporozoite	Linear peptide	NPNPNAN			45436	Mus musculus (mouse)	1340122
Plasmodium falciparum	N/A			RESA	Linear peptide	DDEHVEEPTVADDEHVEEPTVADDEHVEEPTVA			7767	Homo sapiens (human)	1340162
Plasmodium falciparum	PF3D7_0731500	Q8IBE8	Erythrocyte binding antigen-175	EBA-175	Linear peptide	WNDLSNRKLVGKINTNSKYV	416	435	72883	Aotus nancymaae (Ma's night monkey)	1340195
Plasmodium falciparum	PF3D7_0731500	Q8IBE8	Erythrocyte binding antigen-175	Erythrocyte binding antigen	Linear peptide	WNDLSNRKLVGKINTNSKYVHRNKKNDKLYRDEWWKVIKK			72884	Aotus nancymaae (Ma's night monkey)	1340202
Plasmodium falciparum	PF3D7_0930300	Q8I0U8	Merozoite surface protein 1	merozoite surface protein 1	Linear peptide	FGYRKPLDNIKDNVGKMEDY	217	236	16087	Aotus nancymaae (Ma's night monkey)	1340203
Plasmodium falciparum	PF3D7_0930300	Q8I0U8	Merozoite surface protein 1	Merozoite surface protein 1	Linear peptide	QIPYNLKIRANELDVLKKLVFGYRKPLDNIKDNVGKMEDY			51127	Aotus nancymaae (Ma's night monkey)	1340204
Plasmodium falciparum	PF3D7_0102200	Q8I0U6	Ring-infected erythrocyte surface antigen	ring-infested erythrocyte surface antigen	Linear peptide	EENVEHDAEENVEHDAEENVEHDA	893	916	11823	Oryctolagus cuniculus New Zealand White	1340243
Plasmodium falciparum	PF3D7_0304600	Q7K740	Circumsporozoite (CS) protein	Circumsporozoite protein precursor	Linear peptide	DIEKKICKMEKCSSVFNVVNS	378	398	8632	Oryctolagus cuniculus New Zealand White	1340244
Plasmodium falciparum	PF3D7_0930300	Q8I0U8	Merozoite surface protein 1	Major merozoite surface protein	Linear peptide	NSGCFRHLDEREECKCLL	440	457	45817	Oryctolagus cuniculus New Zealand White	1340247
Plasmodium falciparum	N/A			Liver stage antigen	Linear peptide	KPIVQYDNF	1786	1794	32738	Oryctolagus cuniculus New Zealand White	1340255
Plasmodium falciparum	PF3D7_0102200	Q8I0U6	Ring-infected erythrocyte surface antigen	ring-infested erythrocyte surface antigen	Linear peptide	EENVEENVEENVEENVEENVEENV	963	986	11816	Oryctolagus cuniculus New Zealand White	1340263
Plasmodium falciparum	PF3D7_1133400	Q7KQK5	Apical membrane antigen 1	Apical membrane antigen 1 precursor	Linear peptide	DGNCEDIPHVNEFSAIDL	317	334	8448	Oryctolagus cuniculus New Zealand White	1340265
Plasmodium falciparum	PF3D7_1133400	Q7KQK5	Apical membrane antigen 1	Apical membrane antigen 1 precursor	Linear peptide	GNAEKYDKMDEPQHYGKS	571	588	21373	Oryctolagus cuniculus New Zealand White	1340270
Plasmodium falciparum	PF3D7_1133400	Q7KQK5	Apical membrane antigen 1	Apical membrane antigen 1 precursor	Linear peptide	EFTYMINFGRGQNYWEHPYQKS	14	35	12089	Oryctolagus cuniculus New Zealand White	1340283
Plasmodium falciparum	PF3D7_1133400	Q7KQK5	Apical membrane antigen 1	Apical membrane antigen 1 precursor	Linear peptide	DQPKQYEQHLTDYEKIKEG	348	366	9886	Oryctolagus cuniculus New Zealand White	1340285
Plasmodium falciparum	PF3D7_1410400	Q8ILZ1	Rhoptry-associated protein 1	Rhoptry-associated protein 1	Linear peptide	SSPSSTKSSPSNVKSAS			61291	Oryctolagus cuniculus New Zealand White	1340288
Plasmodium falciparum	PF3D7_0102200	Q8I0U6	Ring-infected erythrocyte surface antigen	ring-infested erythrocyte surface antigen	Linear peptide	EENVEHDAEENVEHDA	893	908	11821	Homo sapiens (human)	1340296
Plasmodium falciparum	PF3D7_0731500	Q8IBE8	Erythrocyte binding antigen-175	Erythrocyte binding antigen	Linear peptide	AIYESRIIKRKYKNKDDKEV			2132	Aotus nancymaae (Ma's night monkey)	1340330
Plasmodium falciparum	PF3D7_0731500	Q8IBE8	Erythrocyte binding antigen-175	Erythrocyte binding antigen	Linear peptide	NIDRIYDKNLLMIKEHILAIAIYESRIIKRKYKNKDDKEV			44205	Aotus nancymaae (Ma's night monkey)	1340331
Plasmodium falciparum	PF3D7_0731500	Q8IBE8	Erythrocyte binding antigen-175	Erythrocyte binding antigen	Linear peptide	FTYIENKLDILNNSKPNKRW			18106	Aotus nancymaae (Ma's night monkey)	1340337
Plasmodium falciparum	PF3D7_0731500	Q8IBE8	Erythrocyte binding antigen-175	Erythrocyte binding antigen	Linear peptide	FTYIENKLDILNNSKPNKRWKSYGTPDNIDKNMSLIHKHN			18107	Aotus nancymaae (Ma's night monkey)	1340338
Plasmodium falciparum	PF3D7_1016300	Q8I6U8	Glycophorin-binding protein	Glycophorin-binding protein	Linear peptide	YFHKILTNTDPNDEVERRNA			73821	Aotus nancymaae (Ma's night monkey)	1340344
Plasmodium falciparum	PF3D7_1016300	Q8I6U8	Glycophorin-binding protein	Glycophorin-binding protein	Linear peptide	YFHKILTNTDPNDEVERRNAADPEYRKHLEVFHKILTNTD			73822	Aotus nancymaae (Ma's night monkey)	1340345
Plasmodium falciparum	PF3D7_0304600	Q7K740	Circumsporozoite (CS) protein	Circumsporozoite protein precursor	Linear peptide	NPNANPNANPNANPNANPNANPNA	150	173	45415	Mus musculus C57BL/10	1340409
Plasmodium falciparum	PF3D7_0304600	Q7K740	Circumsporozoite (CS) protein	Circumsporozoite	Linear peptide	ESYKNSKDKELLIYLNNGELKKKNS			14317	Oryctolagus cuniculus (rabbit)	1340443
Plasmodium falciparum	PF3D7_0304600	Q7K740	Circumsporozoite (CS) protein	Circumsporozoite	Linear peptide	YINNNNIPFQQKHNLPFPTDIDFDDHYIYVN			74323	Oryctolagus cuniculus (rabbit)	1340467
Plasmodium falciparum	PF3D7_0304600	Q7K740	Circumsporozoite (CS) protein	Circumsporozoite	Linear peptide	GIDKKKKKKNI			20224	Oryctolagus cuniculus (rabbit)	1340476
Plasmodium falciparum	PF3D7_0304600	Q7K740	Circumsporozoite (CS) protein	Circumsporozoite	Linear peptide	GAQILQTTLCARLLTARCGCVNLTADRMKRSFTLTC			18741	Homo sapiens (human)	1340481
Plasmodium falciparum	PF3D7_0304600	Q7K740	Circumsporozoite (CS) protein	Circumsporozoite	Linear peptide	MNDIQIKTITIIYI			42196	Oryctolagus cuniculus (rabbit)	1340486
Plasmodium falciparum	PF3D7_0102200	Q8I0U6	Ring-infected erythrocyte surface antigen	ring-infested erythrocyte surface antigen	Linear peptide	LQKTYSQY	214	221	38868	Homo sapiens (human)	1340703
Plasmodium falciparum	PF3D7_0930300	Q8I0U8	Merozoite surface protein 1	Merozoite surface protein 1 precursor	Linear peptide	THESYQELVKKLEALEDAVLTGYSLFQKEKMVL	21	53	64026	Mus musculus CBA/Ca	1340716
Plasmodium falciparum	PF3D7_0930300	Q8I0U8	Merozoite surface protein 1	Merozoite surface protein 1 precursor	Linear peptide	THESYQELVKKLEALEDAVLTGYGLFHKEKMIL	21	53	64025	Mus musculus CBA/Ca	1340717
Plasmodium falciparum	PF3D7_0930300	Q8I0U8	Merozoite surface protein 1	major surface antigen	Linear peptide	YKLNFYFDLLRAKL	188	201	74475	Mus musculus BALB/c	1340726
Plasmodium falciparum	PF3D7_0207000	Q7KWJ2	Merozoite surface protein 4	merozoite surface protein-4; MSP-4; w2mefMSP-4; PfAG960; merozoite surface antigen-4	Linear peptide	DLCKHNNGDCGDDKLCEYVGNRRVKCKCKEGYKLEGIECVELLSL	204	248	9035	Oryctolagus cuniculus New Zealand White	1340727
Plasmodium falciparum	PF3D7_0930300	Q8I0U8	Merozoite surface protein 1	Merozoite surface protein 1	Linear peptide	LDNIKGNVGKNEDYIKKNKK			35236	Mus musculus BALB/c	1340731
Plasmodium falciparum	PF3D7_0102200	Q8I0U6	Ring-infected erythrocyte surface antigen	ring-infested erythrocyte surface antigen	Linear peptide	EENVEHDAEENVEENV	925	940	11820	Mus musculus BALB/c	1340739
Plasmodium falciparum	PF3D7_0930300	Q8I0U8	Merozoite surface protein 1	Major merozoite surface protein	Linear peptide	EDSGSNGKKITCECTKPDS	490	508	11438	Mus musculus ICR	1340748
Plasmodium falciparum	N/A			Liver stage antigen	Linear peptide	KPNDKSLY	1850	1857	32802	Mus musculus ICR	1340754
Plasmodium falciparum	PF3D7_1410400	Q8ILZ1	Rhoptry-associated protein 1	rhoptry-associated protein 1	Linear peptide	LATRLMKKFKAEIRDFF	736	752	34986	Mus musculus ICR	1340763
Plasmodium falciparum	PF3D7_0930300	Q8I0U8	Merozoite surface protein 1	merozoite surface protein 1	Linear peptide	GISYYEKVLAKYKDDLE	118	134	20451	Mus musculus ICR	1340764
Plasmodium falciparum	PF3D7_0220000	O96275	Liver stage antigen 3	Liver stage antigen-3 precursor	Linear peptide	LLSNIEEPKENIIDNLLNNI	140	159	37808	Aotus lemurinus (lemurine night monkey)	1340788
Plasmodium falciparum	PF3D7_0930300	Q8I0U8	Merozoite surface protein 1	Merozoite surface protein 1 precursor	Linear peptide	SAQSGTSGTSAQSGTSGT	88	105	56959	Mus musculus C57BL/10SnJ	1340843
Plasmodium falciparum	PF3D7_0930300	Q8I0U8	Merozoite surface protein 1	Merozoite surface protein 1 precursor	Linear peptide	SAQSGTSGTSGTSGTSGT	64	81	56960	Mus musculus C57BL/10SnJ	1340845
Plasmodium falciparum	PF3D7_0930300	Q8I0U8	Merozoite surface protein 1	Merozoite surface protein 1 precursor	Linear peptide	NPNPTCNENNGGCDADATCTEEDSGSSRKKITCECTKPDSYPLFDGIFCSSSN	1631	1683	45440	Homo sapiens (human)	1340860
Plasmodium falciparum	PF3D7_0930300	Q8I0U8	Merozoite surface protein 1	Merozoite surface protein 1	Linear peptide	LDNIKGNVGKMEDYIKKNNK			35235	Oryctolagus cuniculus (rabbit)	1340861
Plasmodium falciparum	PF3D7_0102200	Q8I0U6	Ring-infected erythrocyte surface antigen	ring-infested erythrocyte surface antigen	Linear peptide	TVAEEHVEEPTVAEE	484	498	66933	Homo sapiens (human)	1340894
Plasmodium falciparum	PF3D7_0304600	Q7K740	Circumsporozoite (CS) protein	Circumsporozoite	Linear peptide	NAAGNAAGNAAGNAAGNAAGNAAG			43117	Mus musculus (mouse)	1340905
Plasmodium falciparum	PF3D7_0304600	Q7K740	Circumsporozoite (CS) protein	Circumsporozoite protein precursor	Linear peptide	DKHIEQYLKK	328	337	8880	Mus musculus B10.BR	1340919
Plasmodium falciparum	PF3D7_0206800	P50498	Merozoite surface antigen 2	merozoite surface antigen 2	Linear peptide	QHGHMHGS	199	206	51001	Mus musculus Quackenbush	1340979
Plasmodium falciparum	PF3D7_0304600	Q7K740	Circumsporozoite (CS) protein	Circumsporozoite protein precursor	Linear peptide	NPNANP	131	136	45405	Mus musculus BALB/c	1341063
Plasmodium falciparum	PF3D7_0304600	Q7K740	Circumsporozoite (CS) protein	Circumsporozoite protein precursor	Linear peptide	NVDPNANPNANPNANP	125	140	46354	Homo sapiens (human)	1341067
Plasmodium falciparum	PF3D7_0304600	Q7K740	Circumsporozoite (CS) protein	Circumsporozoite protein precursor	Linear peptide	PNANPN	104	109	48597	Mus musculus BALB/c	1341106
Plasmodium falciparum	PF3D7_0304600	Q7K740	Circumsporozoite (CS) protein	Circumsporozoite protein precursor	Linear peptide	NPNVDP	107	112	45443	Mus musculus BALB/c	1341107
Plasmodium falciparum	PF3D7_0304600	Q7K740	Circumsporozoite (CS) protein	Circumsporozoite protein precursor	Linear peptide	PNVDPN	108	113	48715	Mus musculus BALB/c	1341108
Plasmodium falciparum	PF3D7_0304600	Q7K740	Circumsporozoite (CS) protein	Circumsporozoite protein precursor	Linear peptide	DPNANP	103	108	9689	Mus musculus BALB/c	1341109
Plasmodium falciparum	PF3D7_0731500	Q8IBE8	Erythrocyte binding antigen-175	erythrocyte binding protein	Linear peptide	LKSHMNRESDDGELYDENS	1086	1104	37019	Homo sapiens (human)	1341121
Plasmodium falciparum	PF3D7_1233600	Q8I586	Asparagine and aspartate rich protein 1	AARP1 protein	Linear peptide	YNNDDDNDDDNDDNNDDNN	2432	2450	75197	Homo sapiens (human)	1341144
Plasmodium falciparum	PF3D7_0207600	Q9TY95	Serine-repeat antigen protein 5	serine-repeat antigen protein	Linear peptide	KNVIKCTGESQTGNTGGGQAGNTVGDQAGSTGGSPQGSTGAS	17	58	32628	Capra hircus (domestic goat)	1341185
Plasmodium falciparum	PF3D7_0207600	Q9TY95	Serine-repeat antigen protein 5	serine-repeat antigen protein	Linear peptide	HSVSTVSVSQTSTSSEKQDTIQVKSALLKDYMGLKVTG	73	110	24874	Capra hircus (domestic goat)	1341188
Plasmodium falciparum	PF3D7_0501600	Q8I484	Rhoptry-associated protein 2	rhoptry-associated protein 2; RAP2	Linear peptide	IYNHFSSADELIKYLEK	59	75	29633	Homo sapiens (human)	1341228
Plasmodium falciparum	PF3D7_0304600	Q7K740	Circumsporozoite (CS) protein	Circumsporozoite protein precursor	Linear peptide	NANPNANPNA	148	157	43241	Mus musculus (mouse)	1341337
Plasmodium falciparum	PF3D7_0501600	Q8I484	Rhoptry-associated protein 2	rhoptry-associated protein 2; RAP2	Linear peptide	YSRQYSNRAAENFKAIRE	377	394	75884	Homo sapiens (human)	1341347
Plasmodium falciparum	PF3D7_1410400	Q8ILZ1	Rhoptry-associated protein 1	rhoptry-associated protein 1; RAP1	Linear peptide	NNSNLFDTIESLQGRIID	355	372	45246	Homo sapiens (human)	1341357
Plasmodium falciparum	PF3D7_1410400	Q8ILZ1	Rhoptry-associated protein 1	rhoptry-associated protein 1; RAP1	Linear peptide	KKFKAEIRDFFKEMRIQYAK	742	761	31539	Homo sapiens (human)	1341360
Plasmodium falciparum	PF3D7_0304600	Q7K740	Circumsporozoite (CS) protein	Circumsporozoite protein precursor	Linear peptide	NMPNDPNRN	311	319	45017	Oryctolagus cuniculus (rabbit)	1341407
Plasmodium falciparum	PF3D7_0304600	Q7K740	Circumsporozoite (CS) protein	Circumsporozoite protein precursor	Linear peptide	MPNDPNRNV	312	320	42295	Oryctolagus cuniculus (rabbit)	1341408
Plasmodium falciparum	PF3D7_0304600	Q7K740	Circumsporozoite (CS) protein	Circumsporozoite protein precursor	Linear peptide	RNVDENANA	318	326	55082	Oryctolagus cuniculus (rabbit)	1341413
Plasmodium falciparum	PF3D7_0304600	Q7K740	Circumsporozoite (CS) protein	Circumsporozoite protein precursor	Linear peptide	NVDENANAN	319	327	46349	Oryctolagus cuniculus (rabbit)	1341416
Plasmodium falciparum	PF3D7_0304600	Q7K740	Circumsporozoite (CS) protein	Circumsporozoite protein precursor	Linear peptide	VDENANANN	320	328	67934	Oryctolagus cuniculus (rabbit)	1341417
Plasmodium falciparum	PF3D7_0304600	Q7K740	Circumsporozoite (CS) protein	Circumsporozoite protein precursor	Linear peptide	DENANANNA	321	329	8101	Oryctolagus cuniculus (rabbit)	1341418
Plasmodium falciparum	PF3D7_0304600	Q7K740	Circumsporozoite (CS) protein	Circumsporozoite protein precursor	Linear peptide	NANANNAVK	323	331	43224	Oryctolagus cuniculus (rabbit)	1341419
Plasmodium falciparum	PF3D7_0304600	Q7K740	Circumsporozoite (CS) protein	Circumsporozoite protein precursor	Linear peptide	ANANNAVKN	324	332	3228	Oryctolagus cuniculus (rabbit)	1341420
Plasmodium falciparum	PF3D7_0304600	Q7K740	Circumsporozoite (CS) protein	Circumsporozoite protein precursor	Linear peptide	VKNNNNEEP	330	338	69283	Oryctolagus cuniculus (rabbit)	1341426
Plasmodium falciparum	PF3D7_0304600	Q7K740	Circumsporozoite (CS) protein	Circumsporozoite protein precursor	Linear peptide	KNNNNEEPS	331	339	32568	Oryctolagus cuniculus (rabbit)	1341427
Plasmodium falciparum	PF3D7_0304600	Q7K740	Circumsporozoite (CS) protein	Circumsporozoite protein precursor	Linear peptide	NNNNEEPSD	332	340	45192	Oryctolagus cuniculus (rabbit)	1341428
Plasmodium falciparum	PF3D7_0304600	Q7K740	Circumsporozoite (CS) protein	Circumsporozoite protein precursor	Linear peptide	NNNEEPSDK	333	341	45181	Oryctolagus cuniculus (rabbit)	1341429
Plasmodium falciparum	PF3D7_0304600	Q7K740	Circumsporozoite (CS) protein	Circumsporozoite protein precursor	Linear peptide	NNEEPSDKH	334	342	45067	Oryctolagus cuniculus (rabbit)	1341430
Plasmodium falciparum	PF3D7_0304600	Q7K740	Circumsporozoite (CS) protein	Circumsporozoite protein precursor	Linear peptide	EEPSDKHIE	336	344	11833	Oryctolagus cuniculus (rabbit)	1341432
Plasmodium falciparum	PF3D7_0304600	Q7K740	Circumsporozoite (CS) protein	Circumsporozoite protein precursor	Linear peptide	PSDKHIEQ	338	345	49317	Oryctolagus cuniculus (rabbit)	1341433
Plasmodium falciparum	PF3D7_0526600	Q8I3J9	Uncharacterized protein	Hypothetical protein PFE1325w	Linear peptide	NKNDNKNDNKND	4356	4367	44556	Mus musculus BALB/c	1341452
Plasmodium falciparum	PF3D7_0406200	Q6ZMA7	Sexual stage-specific protein	protein antigen	Linear peptide	SDANDKAKKPAGKGS	25	39	57162	Homo sapiens (human)	1341792
Plasmodium falciparum	PF3D7_0406200	Q6ZMA7	Sexual stage-specific protein	protein antigen	Linear peptide	PSTLQTPGSSSGASL	40	54	49529	Homo sapiens (human)	1341794
Plasmodium falciparum	PF3D7_0406200	Q6ZMA7	Sexual stage-specific protein	Sexual stage-specific protein precursor	Linear peptide	HAVGPNQGGLSQGLS	55	69	23576	Homo sapiens (human)	1341795
Plasmodium falciparum	PF3D7_0406200	Q6ZMA7	Sexual stage-specific protein	protein antigen	Linear peptide	GKDSADKMPLETQLA	70	84	20538	Homo sapiens (human)	1341796
Plasmodium falciparum	PF3D7_0304600	Q7K740	Circumsporozoite (CS) protein	Circumsporozoite	Linear peptide	IEEEKSLNMLDKKT			25768	Homo sapiens (human)	1341797
Plasmodium falciparum	PF3D7_0406200	Q6ZMA7	Sexual stage-specific protein	protein antigen	Linear peptide	TVNRNLIISTAVTNM	100	114	67098	Homo sapiens (human)	1341798
Plasmodium falciparum	PF3D7_0406200	Q6ZMA7	Sexual stage-specific protein	Sexual stage-specific protein precursor	Linear peptide	IMLIILSGIVGFKVK	115	129	27517	Homo sapiens (human)	1341799
Plasmodium falciparum	PF3D7_0406200	Q6ZMA7	Sexual stage-specific protein	Sexual stage-specific protein precursor	Linear peptide	KTKNADDDKGDKDKD	130	144	33736	Homo sapiens (human)	1341800
Plasmodium falciparum	PF3D7_0406200	Q6ZMA7	Sexual stage-specific protein	protein antigen	Linear peptide	KDNTDEGDEGDDS	147	159	30222	Homo sapiens (human)	1341801
Plasmodium falciparum	PF3D7_0406200	Q6ZMA7	Sexual stage-specific protein	protein antigen	Linear peptide	AVGPN	56	60	5352	Mus musculus (mouse)	1341802
Plasmodium falciparum	PF3D7_0406200	Q6ZMA7	Sexual stage-specific protein	protein antigen	Linear peptide	KDKDKDNTDE	143	152	30180	Mus musculus (mouse)	1341812
Plasmodium falciparum	PF3D7_1335900	Q76NM2	Thrombospondin-related anonymous protein	sporozoite surface protein 2	Linear peptide	HPSDGKC	206	212	24500	Mus musculus (mouse)	1342272
Plasmodium falciparum	PF3D7_1335900	Q76NM2	Thrombospondin-related anonymous protein	sporozoite surface protein 2	Linear peptide	DRYIPYSP	425	432	10069	Mus musculus (mouse)	1342369
Plasmodium falciparum	PF3D7_1236100	Q8I562	Clustered-asparagine-rich protein	antigen CARP	Linear peptide	SIYKMNNEIVNSTID	5	19	58759	Homo sapiens (human)	1342418
Plasmodium falciparum	PF3D7_1236100	Q8I562	Clustered-asparagine-rich protein	antigen CARP	Linear peptide	NLIDTS	96	101	44740	Homo sapiens (human)	1342421
Plasmodium falciparum	PF3D7_1236100	Q8I562	Clustered-asparagine-rich protein	antigen CARP	Linear peptide	NVSINNNNNNNNSNT	115	129	46479	Homo sapiens (human)	1342422
Plasmodium falciparum	PF3D7_1236100	Q8I562	Clustered-asparagine-rich protein	antigen CARP	Linear peptide	NNYNNNAKNVNDMYRDGE	240	257	45291	Homo sapiens (human)	1342430
Plasmodium falciparum	PF3D7_1236100	Q8I562	Clustered-asparagine-rich protein	antigen CARP	Linear peptide	NAKNVNDMYRDGEMS	245	259	43198	Homo sapiens (human)	1342431
Plasmodium falciparum	PF3D7_1236100	Q8I562	Clustered-asparagine-rich protein	antigen CARP	Linear peptide	NVMFRQNNSHLAQMY	285	299	46432	Homo sapiens (human)	1342436
Plasmodium falciparum	PF3D7_1236100	Q8I562	Clustered-asparagine-rich protein	antigen CARP	Linear peptide	LAQMYQANDNSLEDV	295	309	34935	Homo sapiens (human)	1342437
Plasmodium falciparum	PF3D7_1236100	Q8I562	Clustered-asparagine-rich protein	antigen CARP	Linear peptide	DVENVDGLSLWEMYK	308	322	10581	Homo sapiens (human)	1342439
Plasmodium falciparum	PF3D7_1236100	Q8I562	Clustered-asparagine-rich protein	antigen CARP	Linear peptide	YHQKFKETVLGRNSGFGFVSYD	393	414	74131	Homo sapiens (human)	1342446
Plasmodium falciparum	PF3D7_1236100	Q8I562	Clustered-asparagine-rich protein	antigen CARP	Linear peptide	NKYLKVQLKKGETVENTNS	433	451	44634	Homo sapiens (human)	1342448
Plasmodium falciparum	PF3D7_1335900	Q76NM2	Thrombospondin-related anonymous protein	sporozoite surface protein 2	Linear peptide	CHPSDGKCN	205	213	6402	Mus musculus (mouse)	1342494
Plasmodium falciparum	PF3D7_1335900	Q76NM2	Thrombospondin-related anonymous protein	sporozoite surface protein 2	Linear peptide	TRPHGR	466	471	66075	Mus musculus (mouse)	1342499
Plasmodium falciparum	PF3D7_0206800	A0A143ZX41	Merozoite surface antigen 2	Merozoite surface antigen 2 precursor	Linear peptide	NESKYSNTFINNAYNMSIR	22	40	43747	Mus musculus C57BL/10	1342679
Plasmodium falciparum	PF3D7_0206800	A0A143ZX41	Merozoite surface antigen 2	Merozoite surface antigen 2 precursor	Linear peptide	KNESKYSNTFINNAY	21	35	32479	Mus musculus (mouse)	1342685
Plasmodium falciparum	PF3D7_0206800	P50498	Merozoite surface antigen 2	merozoite surface protein 2	Linear peptide	NSVGANAPNADTIAS	14	28	46026	Mus musculus C57BL/10	1342691
Plasmodium falciparum	PF3D7_0206800	P50498	Merozoite surface antigen 2	merozoite surface antigen 2	Linear peptide	DTIASGSQRSTNSAS	93	107	10358	Mus musculus (mouse)	1342699
Plasmodium falciparum	PF3D7_0209000	A0A143ZY09	6-cysteine protein P230	Pfs230	Linear peptide	EGGEGDDVYK	487	496	12170	Mus musculus (mouse)	1343098
Plasmodium falciparum	PF3D7_0209000	A0A143ZY09	6-cysteine protein P230	Pfs230	Linear peptide	SKKHTARDGE	513	522	58864	Mus musculus (mouse)	1343099
Plasmodium falciparum	PF3D7_0206800	A0A143ZX41	Merozoite surface antigen 2	merozoite surface protein 2	Linear peptide	KNESKYSN	21	28	32477	Mus musculus BALB/c	1343100
Plasmodium falciparum	PF3D7_0206800	A0A143ZX41	Merozoite surface antigen 2	Merozoite surface antigen 2 precursor	Linear peptide	MSIRRSMA	37	44	42576	Mus musculus BALB/c	1343138
Plasmodium falciparum	PF3D7_0206800	A0A143ZX41	Merozoite surface antigen 2	merozoite surface protein 2	Linear peptide	NESKYSNT	22	29	43746	Mus musculus BALB/c	1343141
Plasmodium falciparum	PF3D7_0206800	A0A143ZX41	Merozoite surface antigen 2	merozoite surface protein 2	Linear peptide	ESKYSNTF	23	30	14192	Mus musculus BALB/c	1343142
Plasmodium falciparum	PF3D7_0206800	A0A143ZX41	Merozoite surface antigen 2	merozoite surface protein 2	Linear peptide	SKYSNTFI	24	31	58974	Mus musculus BALB/c	1343143
Plasmodium falciparum	PF3D7_0206800	A0A143ZX41	Merozoite surface antigen 2	merozoite surface protein 2	Linear peptide	KYSNTFIN	25	32	34597	Mus musculus BALB/c	1343144
Plasmodium falciparum	PF3D7_0206800	A0A143ZX41	Merozoite surface antigen 2	merozoite surface protein 2	Linear peptide	YSNTFINN	26	33	75841	Mus musculus BALB/c	1343145
Plasmodium falciparum	PF3D7_0206800	A0A143ZX41	Merozoite surface antigen 2	merozoite surface protein 2	Linear peptide	NTFINNAY	28	35	46087	Mus musculus BALB/c	1343147
Plasmodium falciparum	PF3D7_0206800	A0A143ZX41	Merozoite surface antigen 2	merozoite surface protein 2	Linear peptide	TFINNAYN	29	36	63681	Mus musculus BALB/c	1343148
Plasmodium falciparum	PF3D7_0206800	A0A143ZX41	Merozoite surface antigen 2	merozoite surface protein 2	Linear peptide	FINNAYNM	30	37	16262	Mus musculus BALB/c	1343149
Plasmodium falciparum	PF3D7_0206800	A0A143ZX41	Merozoite surface antigen 2	merozoite surface protein 2	Linear peptide	INNAYNMS	31	38	27690	Mus musculus BALB/c	1343150
Plasmodium falciparum	PF3D7_0206800	A0A143ZX41	Merozoite surface antigen 2	merozoite surface protein 2	Linear peptide	NNAYNMSI	32	39	45052	Mus musculus BALB/c	1343151
Plasmodium falciparum	PF3D7_0206800	A0A143ZX41	Merozoite surface antigen 2	merozoite surface protein 2	Linear peptide	YNMSIRRS	35	42	75195	Mus musculus BALB/c	1343154
Plasmodium falciparum	PF3D7_0206800	A0A143ZX41	Merozoite surface antigen 2	merozoite surface protein 2	Linear peptide	NMSIRRSM	36	43	45026	Mus musculus BALB/c	1343155
Plasmodium falciparum	PF3D7_0206800	P50498	Merozoite surface antigen 2	merozoite surface antigen 2	Linear peptide	SIRRSMAN	38	45	58693	Mus musculus BALB/c	1343156
Plasmodium falciparum	PF3D7_0206800	P50498	Merozoite surface antigen 2	merozoite surface antigen 2	Linear peptide	IRRSMANE	39	46	28393	Mus musculus BALB/c	1343184
Plasmodium falciparum	PF3D7_0206800	A0A143ZX41	Merozoite surface antigen 2	Merozoite surface antigen 2	Linear peptide	RRSMANEG	40	47	55740	Mus musculus BALB/c	1343185
Plasmodium falciparum	PF3D7_0206800	A0A143ZX41	Merozoite surface antigen 2	Merozoite surface antigen 2	Linear peptide	RSMANEGS	41	48	55900	Mus musculus BALB/c	1343188
Plasmodium falciparum	PF3D7_0206800	A0A143ZX41	Merozoite surface antigen 2	Merozoite surface antigen 2	Linear peptide	SMANEGSN	42	49	59631	Mus musculus BALB/c	1343193
Plasmodium falciparum	PF3D7_0206800	A0A143ZX41	Merozoite surface antigen 2	Merozoite surface antigen 2	Linear peptide	MANEGSNT	43	50	41092	Mus musculus BALB/c	1343194
Plasmodium falciparum	PF3D7_0206800	A0A143ZX41	Merozoite surface antigen 2	Merozoite surface antigen 2	Linear peptide	NEGSNTNS	45	52	43632	Mus musculus BALB/c	1343195
Plasmodium falciparum	PF3D7_0206800	A0A143ZX41	Merozoite surface antigen 2	Merozoite surface antigen 2	Linear peptide	EGSNTNSV	46	53	12280	Mus musculus BALB/c	1343196
Plasmodium falciparum	PF3D7_0206800	A0A143ZX41	Merozoite surface antigen 2	Merozoite surface antigen 2	Linear peptide	SNTNSVGA	48	55	59929	Mus musculus BALB/c	1343230
Plasmodium falciparum	PF3D7_0206800	A0A143ZX41	Merozoite surface antigen 2	Merozoite surface antigen 2	Linear peptide	NTNSVGAN	49	56	46200	Mus musculus BALB/c	1343250
Plasmodium falciparum	PF3D7_0206800	A0A143ZX41	Merozoite surface antigen 2	Merozoite surface antigen 2	Linear peptide	NSVGANAP	51	58	46025	Mus musculus BALB/c	1343252
Plasmodium falciparum	PF3D7_0206800	A0A143ZX41	Merozoite surface antigen 2	Merozoite surface antigen 2	Linear peptide	SVGANAPN	52	59	62136	Mus musculus BALB/c	1343253
Plasmodium falciparum	PF3D7_0206800	A0A143ZX41	Merozoite surface antigen 2	Merozoite surface antigen 2	Linear peptide	VGANAPNA	53	60	68626	Mus musculus BALB/c	1343254
Plasmodium falciparum	PF3D7_0206800	A0A143ZX41	Merozoite surface antigen 2	Merozoite surface antigen 2	Linear peptide	GANAPNAD	54	61	18693	Mus musculus BALB/c	1343255
Plasmodium falciparum	PF3D7_0206800	P50498	Merozoite surface antigen 2	merozoite surface antigen 2	Linear peptide	APNADTIA	57	64	3659	Mus musculus BALB/c	1343256
Plasmodium falciparum	PF3D7_0930300	Q8I0U8	Merozoite surface protein 1	Merozoite surface protein 1	Linear peptide	ADTIASGA			778	Mus musculus BALB/c	1343259
Plasmodium falciparum	PF3D7_0206800	A0A143ZX41	Merozoite surface antigen 2	Merozoite surface antigen 2	Linear peptide	SQRSTNSAST	67	76	60543	Mus musculus BALB/c	1343260
Plasmodium falciparum	N/A			surface antigen FUP/CP	Linear peptide	ANPGADAE	85	92	3375	Mus musculus BALB/c	1343263
Plasmodium falciparum	PF3D7_0206800	P50498	Merozoite surface antigen 2	merozoite surface protein 2	Linear peptide	TESNPPTG	16	23	63531	Mus musculus BALB/c	1343264
Plasmodium falciparum	PF3D7_0206800	P50498	Merozoite surface antigen 2	merozoite surface protein 2	Linear peptide	TTNDAEAS	96	103	66733	Mus musculus BALB/c	1343280
Plasmodium falciparum	PF3D7_0206800	P50498	Merozoite surface antigen 2	merozoite surface protein 2	Linear peptide	SSENPNHN	87	94	60973	Mus musculus BALB/c	1343283
Plasmodium falciparum	PF3D7_0207000	Q7KWJ2	Merozoite surface protein 4	merozoite surface protein-4; MSP-4; w2mefMSP-4; PfAG960; merozoite surface antigen-4	Linear peptide	NGKDDVKEEKKTNEKKDDGKTDKVQEKVLEKSPKE	101	135	44010	Mus musculus Swiss	1343296
Plasmodium falciparum	PF3D7_0206800	A0A143ZX41	Merozoite surface antigen 2	Merozoite surface antigen 2 precursor	Linear peptide	SNVQQDSQ	151	158	59946	Mus musculus BALB/c	1343361
Plasmodium falciparum	PF3D7_0206800	A0A143ZX41	Merozoite surface antigen 2	Merozoite surface antigen 2 precursor	Linear peptide	NVPPTQDA	162	169	46454	Mus musculus BALB/c	1343362
Plasmodium falciparum	PF3D7_0206800	A0A143ZX41	Merozoite surface antigen 2	Merozoite surface antigen 2 precursor	Linear peptide	SPTAQPEQ	173	180	60280	Mus musculus BALB/c	1343363
Plasmodium falciparum	PF3D7_0206800	A0A143ZX41	Merozoite surface antigen 2	Merozoite surface antigen 2 precursor	Linear peptide	AENSAPTA	181	188	1109	Mus musculus BALB/c	1343364
Plasmodium falciparum	PF3D7_0206800	A0A143ZX41	Merozoite surface antigen 2	Merozoite surface antigen 2 precursor	Linear peptide	TESPELQS	191	198	63533	Mus musculus BALB/c	1343365
Plasmodium falciparum	PF3D7_0206800	P50498	Merozoite surface antigen 2	MSA2=51 kDa glycosylated myristylated surface antigen {constant region, immunogenic epitope region}	Linear peptide	APENKGTG	191	198	3539	Mus musculus BALB/c	1343366
Plasmodium falciparum	PF3D7_0206800	P50498	Merozoite surface antigen 2	MSA2=51 kDa glycosylated myristylated surface antigen {constant region, immunogenic epitope region}	Linear peptide	ENKGTGQH	193	200	13499	Mus musculus BALB/c	1343367
Plasmodium falciparum	PF3D7_0206800	P50498	Merozoite surface antigen 2	MSA2=51 kDa glycosylated myristylated surface antigen {constant region, immunogenic epitope region}	Linear peptide	KGTGQHGH	195	202	31070	Mus musculus BALB/c	1343368
Plasmodium falciparum	PF3D7_0206800	P50498	Merozoite surface antigen 2	MSA2=51 kDa glycosylated myristylated surface antigen {constant region, immunogenic epitope region}	Linear peptide	TGQHGHMH	197	204	63944	Mus musculus BALB/c	1343369
Plasmodium falciparum	PF3D7_0206800	P50498	Merozoite surface antigen 2	MSA2=51 kDa glycosylated myristylated surface antigen {constant region, immunogenic epitope region}	Linear peptide	GHMHGSRN	201	208	20158	Mus musculus BALB/c	1343371
Plasmodium falciparum	PF3D7_0206800	P50498	Merozoite surface antigen 2	MSA2=51 kDa glycosylated myristylated surface antigen {constant region, immunogenic epitope region}	Linear peptide	MHGSRNNH	203	210	41661	Mus musculus BALB/c	1343372
Plasmodium falciparum	PF3D7_0206800	P50498	Merozoite surface antigen 2	MSA2=51 kDa glycosylated myristylated surface antigen {constant region, immunogenic epitope region}	Linear peptide	GSRNNHPQ	205	212	22484	Mus musculus BALB/c	1343373
Plasmodium falciparum	PF3D7_0206800	P50498	Merozoite surface antigen 2	MSA2=51 kDa glycosylated myristylated surface antigen {constant region, immunogenic epitope region}	Linear peptide	RNNHPQNT	207	214	55035	Mus musculus BALB/c	1343374
Plasmodium falciparum	PF3D7_0206800	P50498	Merozoite surface antigen 2	MSA2=51 kDa glycosylated myristylated surface antigen {constant region, immunogenic epitope region}	Linear peptide	NHPQNTSD	209	216	44163	Mus musculus BALB/c	1343375
Plasmodium falciparum	PF3D7_0206800	P50498	Merozoite surface antigen 2	MSA2=51 kDa glycosylated myristylated surface antigen {constant region, immunogenic epitope region}	Linear peptide	SDSQKECT	215	222	57288	Mus musculus BALB/c	1343378
Plasmodium falciparum	PF3D7_0206800	P50498	Merozoite surface antigen 2	MSA2=51 kDa glycosylated myristylated surface antigen {constant region, immunogenic epitope region}	Linear peptide	SQKECTDG	217	224	60469	Mus musculus BALB/c	1343379
Plasmodium falciparum	PF3D7_0206800	P50498	Merozoite surface antigen 2	MSA2=51 kDa glycosylated myristylated surface antigen {constant region, immunogenic epitope region}	Linear peptide	CTDGNKEN	221	228	7124	Mus musculus BALB/c	1343380
Plasmodium falciparum	PF3D7_0206800	P50498	Merozoite surface antigen 2	MSA2=51 kDa glycosylated myristylated surface antigen {constant region, immunogenic epitope region}	Linear peptide	DGNKENCG	223	230	8457	Mus musculus BALB/c	1343381
Plasmodium falciparum	PF3D7_0206800	P50498	Merozoite surface antigen 2	MSA2=51 kDa glycosylated myristylated surface antigen {constant region, immunogenic epitope region}	Linear peptide	NKENCGAA	225	232	44487	Mus musculus BALB/c	1343382
Plasmodium falciparum	PF3D7_0206800	P50498	Merozoite surface antigen 2	MSA2=51 kDa glycosylated myristylated surface antigen {constant region, immunogenic epitope region}	Linear peptide	ENCGAATS	227	234	13449	Mus musculus BALB/c	1343383
Plasmodium falciparum	PF3D7_0206800	P50498	Merozoite surface antigen 2	MSA2=51 kDa glycosylated myristylated surface antigen {constant region, immunogenic epitope region}	Linear peptide	CGAATSLL	229	236	6271	Mus musculus BALB/c	1343384
Plasmodium falciparum	PF3D7_0206800	A0A143ZX41	Merozoite surface antigen 2	Merozoite surface antigen 2 precursor	Linear peptide	AATSLLNN	239	246	472	Mus musculus BALB/c	1343385
Plasmodium falciparum	PF3D7_0206800	A0A143ZX41	Merozoite surface antigen 2	Merozoite surface antigen 2 precursor	Linear peptide	LLNNSSNI	243	250	37620	Mus musculus BALB/c	1343387
Plasmodium falciparum	PF3D7_0206800	A0A143ZX41	Merozoite surface antigen 2	Merozoite surface antigen 2 precursor	Linear peptide	NNSSNIAS	245	252	45251	Mus musculus BALB/c	1343388
Plasmodium falciparum	PF3D7_0206800	P50498	Merozoite surface antigen 2	MSA2=51 kDa glycosylated myristylated surface antigen {constant region, immunogenic epitope region}	Linear peptide	SSNIASIN	239	246	61233	Mus musculus BALB/c	1343389
Plasmodium falciparum	PF3D7_0206800	P50498	Merozoite surface antigen 2	MSA2=51 kDa glycosylated myristylated surface antigen {constant region, immunogenic epitope region}	Linear peptide	NIASINKF	241	248	44191	Mus musculus BALB/c	1343390
Plasmodium falciparum	PF3D7_0206800	P50498	Merozoite surface antigen 2	MSA2=51 kDa glycosylated myristylated surface antigen {constant region, immunogenic epitope region}	Linear peptide	ASINKFVV	243	250	4486	Mus musculus BALB/c	1343391
Plasmodium falciparum	PF3D7_0930300	Q8I0U8	Merozoite surface protein 1	Merozoite surface protein 1 precursor	Discontinuous peptide	T1648, E1652, S1657, R1658			77459	Mus musculus (mouse)	1343442
Plasmodium falciparum	PF3D7_0930300	Q8I0U8	Merozoite surface protein 1	major merozoite surface antigen precursor - malaria parasite (Plasmodium falciparum) (strain K1/Thai)	Discontinuous peptide	Q1531			77121	Mus musculus (mouse)	1343499
Plasmodium falciparum	N/A			liver stage antigen-1	Linear peptide	ERRAKEKLQEQQRDLEQRKADTKK	197	220	14064	Homo sapiens (human)	1343505
Plasmodium falciparum	N/A			Liver stage antigen	Linear peptide	LAKEKLQGQQSDLEQERLAKEKLQEQQSDLEQERLAKEKLQ	612	652	34828	Homo sapiens (human)	1343547
Plasmodium falciparum	PF3D7_0930300	Q8I0U8	Merozoite surface protein 1	Merozoite surface protein 1	Linear peptide	NISQHCVKKQCPQNSGCFRHLDERE			44355	Homo sapiens (human)	1343564
Plasmodium falciparum	PF3D7_0930300	Q8I0U8	Merozoite surface protein 1	Merozoite surface protein 1 precursor	Linear peptide	NSGCFRHLDEREECKCLLNYKQEGD	1540	1564	45819	Homo sapiens (human)	1343565
Plasmodium falciparum	PF3D7_0930300	Q8I0U8	Merozoite surface protein 1	Merozoite surface protein 1 precursor	Linear peptide	ECKCLLNYKQEGDKCVENPNPTCNE	1552	1576	11252	Homo sapiens (human)	1343567
Plasmodium falciparum	PF3D7_0930300	Q8I0U8	Merozoite surface protein 1	Merozoite surface protein 1 precursor	Linear peptide	LKHRVRNYLF	155	164	36882	Aotus (night monkey)	1345320
Plasmodium falciparum	PF3D7_0930300	Q8I0U8	Merozoite surface protein 1	Merozoite surface protein 1 precursor	Linear peptide	EEKIKEIAKT	378	387	11715	Aotus (night monkey)	1345321
Plasmodium falciparum	PF3D7_0930300	Q8I0U8	Merozoite surface protein 1	Merozoite surface protein 1 precursor	Linear peptide	VEKQRYNNKFSSS	554	566	68250	Aotus (night monkey)	1345322
Plasmodium falciparum	PF3D7_0930300	Q8I0U8	Merozoite surface protein 1	Merozoite surface protein 1 precursor	Linear peptide	LEKNFKGLTH	626	635	35557	Aotus (night monkey)	1345323
Plasmodium falciparum	PF3D7_0930300	Q8I0U8	Merozoite surface protein 1	Merozoite surface protein 1 precursor	Linear peptide	FKGLTHSAN	630	638	16371	Aotus (night monkey)	1345324
Plasmodium falciparum	PF3D7_0930300	Q8I0U8	Merozoite surface protein 1	Merozoite surface protein 1 precursor	Linear peptide	TSSPGNTTV	919	927	66440	Aotus (night monkey)	1345325
Plasmodium falciparum	PF3D7_0930300	Q8I0U8	Merozoite surface protein 1	Merozoite surface protein 1 precursor	Linear peptide	NASSTNTQ	944	951	43314	Aotus (night monkey)	1345326
Plasmodium falciparum	PF3D7_0930300	Q8I0U8	Merozoite surface protein 1	Merozoite surface protein 1 precursor	Linear peptide	NVLQNFSVF	1110	1118	46424	Aotus (night monkey)	1345327
Plasmodium falciparum	PF3D7_0930300	Q8I0U8	Merozoite surface protein 1	Merozoite surface protein 1 precursor	Linear peptide	VIKEEKEKFPS	1471	1481	69004	Aotus (night monkey)	1345328
Plasmodium falciparum	PF3D7_0930300	Q8I0U8	Merozoite surface protein 1	Merozoite surface protein 1 precursor	Linear peptide	PTTPPSPAKT	1484	1493	49793	Aotus (night monkey)	1345329
Plasmodium falciparum	PF3D7_0930300	Q8I0U8	Merozoite surface protein 1	Merozoite surface protein 1 precursor	Linear peptide	PTCNENNGGC	1659	1668	49592	Aotus (night monkey)	1345330
Plasmodium falciparum	PF3D7_0930300	Q8I0U8	Merozoite surface protein 1	Merozoite surface protein 1 precursor	Linear peptide	ENNGGCDAD	1663	1671	13528	Aotus (night monkey)	1345331
Plasmodium falciparum	PF3D7_0930300	Q8I0U8	Merozoite surface protein 1	Merozoite surface protein 1 precursor	Linear peptide	LEYYLREK	402	409	35783	Aotus (night monkey)	1345332
Plasmodium falciparum	PF3D7_0930300	Q8I0U8	Merozoite surface protein 1	Merozoite surface protein 1 precursor	Linear peptide	LREKNKKV	406	413	39072	Aotus (night monkey)	1345333
Plasmodium falciparum	PF3D7_0930300	Q8I0U8	Merozoite surface protein 1	Merozoite surface protein 1 precursor	Linear peptide	YNVEKQRY	552	559	75229	Aotus (night monkey)	1345334
Plasmodium falciparum	PF3D7_0930300	Q8I0U8	Merozoite surface protein 1	Merozoite surface protein 1 precursor	Linear peptide	KSCDPLDL	849	856	33282	Aotus (night monkey)	1345335
Plasmodium falciparum	PF3D7_0930300	Q8I0U8	Merozoite surface protein 1	Merozoite surface protein 1 precursor	Linear peptide	SATHSNSQ	932	939	57016	Aotus (night monkey)	1345336
Plasmodium falciparum	PF3D7_0930300	Q8I0U8	Merozoite surface protein 1	Merozoite surface protein 1 precursor	Linear peptide	SFDLYNKY	1060	1067	57741	Aotus (night monkey)	1345337
Plasmodium falciparum	PF3D7_0930300	Q8I0U8	Merozoite surface protein 1	Merozoite surface protein 1 precursor	Linear peptide	PHNVLQNF	1108	1115	47844	Aotus (night monkey)	1345338
Plasmodium falciparum	PF3D7_0930300	Q8I0U8	Merozoite surface protein 1	Merozoite surface protein 1 precursor	Linear peptide	NNGGCDADAKCTEEDSGSNGKKITC	1577	1601	45112	Homo sapiens (human)	1345380
Plasmodium falciparum	PF3D7_0930300	Q8I0U8	Merozoite surface protein 1	Merozoite surface protein 1 precursor	Linear peptide	SGSNGKKITCECTKPDSYPLFDGIF	1592	1616	58239	Homo sapiens (human)	1345381
Plasmodium falciparum	PF3D7_0930300	Q8I0U8	Merozoite surface protein 1	Merozoite surface protein 1 precursor	Linear peptide	CECTKPDSYPLFDGIFCSSSN	1601	1621	6149	Homo sapiens (human)	1345384
Plasmodium falciparum	PF3D7_0930300	Q8I0U8	Merozoite surface protein 1	Merozoite surface protein 1 precursor	Linear peptide	KCVENPNPTCNENNGGCDADATCTE	1627	1651	30095	Homo sapiens (human)	1345388
Plasmodium falciparum	PF3D7_0930300	Q8I0U8	Merozoite surface protein 1	major merozoite surface antigen precursor - malaria parasite (Plasmodium falciparum) (strain MAD20/papua New Guinea)	Linear peptide	DATCTEEDSGSSRKKITCECTKPDS	1646	1670	7650	Homo sapiens (human)	1345390
Plasmodium falciparum	N/A			histidine-rich protein II	Linear peptide	AHHAAD	31	36	1771	Oryctolagus cuniculus New Zealand White	1345543
Plasmodium falciparum	PF3D7_0930300	Q8I0U8	Merozoite surface protein 1	Merozoite surface protein 1 precursor	Linear peptide	AVLTGYSLFQKEKMVLNEGTS + MCM(V15, L16)	38	58	5463	Aotus nancymaae (Ma's night monkey)	1345741
Plasmodium falciparum	PF3D7_0207500	Q9TY96	Serine repeat antigen 6	cysteine protease, putative	Linear peptide	FKNDDKENSD	392	401	16411	Oryctolagus cuniculus New Zealand White	1345812
Plasmodium falciparum	PF3D7_0207500	Q9TY96	Serine repeat antigen 6	cysteine protease, putative	Linear peptide	DSNKKDDENN	407	416	10190	Oryctolagus cuniculus New Zealand White	1345829
Plasmodium falciparum	N/A			histidine-rich protein II	Linear peptide	AHHAADAHHAADAHHAAD	70	87	1772	Oryctolagus cuniculus New Zealand White	1345832
Plasmodium falciparum	PF3D7_0831800	A0A143ZVM5	Histidine-rich protein II	Histidine rich protein II	Linear peptide	DAHHADAHHADAHHA			7534	Oryctolagus cuniculus New Zealand White	1345835
Plasmodium falciparum	N/A			histidine-rich protein II	Linear peptide	DAHHAADAHHATDAHHA	201	217	7533	Oryctolagus cuniculus New Zealand White	1345839
Plasmodium falciparum	PF3D7_0831800	A0A143ZVM5	Histidine-rich protein II	Histidine rich protein II	Linear peptide	HHAHHAHHAHHAHHAHHA			23977	Oryctolagus cuniculus New Zealand White	1345977
Plasmodium falciparum	N/A			antigen 332, Ag332=Pf332 gene clone C1 product	Linear peptide	SVTEEIAEEDKSVIEEAV	1	18	62348	Homo sapiens (human)	1346440
Plasmodium falciparum	PF3D7_0930300	Q8I0U8	Merozoite surface protein 1	Merozoite surface protein 1 precursor	Discontinuous peptide	Q127, Q287			77458	Mus musculus (mouse)	1346465
Plasmodium falciparum	PF3D7_0930300	Q8I0U8	Merozoite surface protein 1	major merozoite surface antigen precursor - malaria parasite (Plasmodium falciparum) (strain K1/Thai)	Discontinuous peptide	R124, E284			77122	Mus musculus (mouse)	1346466
Plasmodium falciparum	PF3D7_0930300	Q8I0U8	Merozoite surface protein 1	Merozoite surface protein 1 precursor	Linear peptide	PLPENKKKEVEG	334	345	48440	Mus musculus (mouse)	1346482
Plasmodium falciparum	PF3D7_0930300	Q8I0U8	Merozoite surface protein 1	major merozoite surface antigen precursor - malaria parasite (Plasmodium falciparum) (strain K1/Thai)	Linear peptide	TLLDKNKKIEE	330	340	64899	Mus musculus (mouse)	1346513
Plasmodium falciparum	PF3D7_0930300	Q8I0U8	Merozoite surface protein 1	Merozoite surface protein 1 precursor	Linear peptide	IEESKKTIDKNKNATKEEEKKKLYQA	247	272	25788	Oryctolagus cuniculus (rabbit)	1346614
Plasmodium falciparum	PF3D7_1031000	Q7KQL2	Ookinete surface protein P25	25 kDa ookinete surface antigen precursor	Linear peptide	ILDTSNPVK	121	129	27014	Mus musculus (mouse)	1346898
Plasmodium falciparum	PF3D7_1031000	Q7KQL2	Ookinete surface protein P25	25 kDa ookinete surface antigen precursor	Linear peptide	LDTSNPVKT	122	130	35313	Mus musculus (mouse)	1346899
Plasmodium falciparum	PF3D7_1361200	Q8ID94	Uncharacterized protein MAL13P1.304	Uncharacterized protein MAL13P1.304	Linear peptide	KTRGGYGAEPMCTI			33837	Mus musculus (mouse)	1346931
Plasmodium falciparum	N/A			antigen 332, Ag332=Pf332 gene clone C1 product	Linear peptide	SVTEEIAEEDK	1	11	62347	Homo sapiens (human)	1346976
Plasmodium falciparum	PF3D7_1149000	Q8IHN4	Antigen 332, DBL-like protein	erythrocyte membrane-associated giant protein antigen 332	Linear peptide	ESVTEEIA	4076	4083	14305	Homo sapiens (human)	1346978
Plasmodium falciparum	N/A			11-1 polypeptide	Linear peptide	EELVEEVIP	919	927	11776	Homo sapiens (human)	1346983
Plasmodium falciparum	N/A			11-1 polypeptide	Linear peptide	EELVEEVI	919	926	11775	Homo sapiens (human)	1347021
Plasmodium falciparum	N/A			11-1 polypeptide	Linear peptide	EELVEEVV	1076	1083	11777	Homo sapiens (human)	1347022
Plasmodium falciparum	PF3D7_0102200	Q8I0U6	Ring-infected erythrocyte surface antigen	ring-infested erythrocyte surface antigen	Linear peptide	PTVAEEHVE	483	491	49803	Homo sapiens (human)	1347024
Plasmodium falciparum	PF3D7_0102200	Q8I0U6	Ring-infected erythrocyte surface antigen	ring-infested erythrocyte surface antigen	Linear peptide	PTVAEEHV	483	490	49802	Homo sapiens (human)	1347025
Plasmodium falciparum	PF3D7_0102200	Q8I0U6	Ring-infected erythrocyte surface antigen	Ring-infected erythrocyte surface antigen precursor	Linear peptide	ALYTDEDLLFDLEKQK	407	422	3044	Oryctolagus cuniculus (rabbit)	1347053
Plasmodium falciparum	N/A			Liver stage antigen	Linear peptide	AKEKLQEQQSDLEQERLAKEKLQEQQSDLEQERL	188	221	2172	Homo sapiens (human)	1347163
Plasmodium falciparum	PF3D7_0206800	P50498	Merozoite surface antigen 2	merozoite surface protein 2	Linear peptide	ADTIASGSQRSTNSASTSTTNNGESQTTTPTA	23	54	780	Homo sapiens (human)	1347165
Plasmodium falciparum	PF3D7_0206800	A0A143ZX41	Merozoite surface antigen 2	45 kD merozoite surface antigen precursor	Linear peptide	GAGGTAGGSAGGSAGGSAGG	51	70	18591	Homo sapiens (human)	1347166
Plasmodium falciparum	PF3D7_0304600	Q7K740	Circumsporozoite (CS) protein	Circumsporozoite	Linear peptide	PSDKHIEQYLKKIENSIS			49319	Mus musculus B10.BR	1347176
Plasmodium falciparum	N/A			Liver stage antigen	Linear peptide	EKLQEQQSDLEQERLAKEKLQEQQSDL	190	216	12800	Mus musculus B10.BR	1347185
Plasmodium falciparum	PF3D7_0930300	Q8I0U8	Merozoite surface protein 1	Merozoite surface protein 1 precursor	Discontinuous peptide	H1530, Q1531, C1532, N1540, S1541, G1542, C1543, F1544, R1545, Q1561, G1614			77365	Mus musculus (mouse)	1347263
Plasmodium falciparum	PF3D7_1133400	Q7KQK5	Apical membrane antigen 1	apical membrane antigen-1	Linear peptide	AKDISFQNYT	279	288	2163	Homo sapiens (human)	1347299
Plasmodium falciparum	PF3D7_1133400	Q7KQK5	Apical membrane antigen 1	apical membrane antigen-1	Linear peptide	EDIPHVNEFSAIDLFECN	321	338	11356	Homo sapiens (human)	1347301
Plasmodium falciparum	PF3D7_1133400	Q7KQK5	Apical membrane antigen 1	apical membrane antigen-1	Linear peptide	INEHREHPKEY	41	51	27620	Homo sapiens (human)	1347306
Plasmodium falciparum	PF3D7_0930300	Q8I0U8	Merozoite surface protein 1	Merozoite surface protein 1 precursor	Discontinuous peptide	Q1539, N1540, S1541, G1542, C1543, F1544, E1552, F1612, D1613			77369	Mus musculus (mouse)	1347357
Plasmodium falciparum	PF3D7_1410400	Q8ILZ1	Rhoptry-associated protein 1	rhoptry-associated protein 1; RAP1	Linear peptide	PKNTLTPLEELYPT	198	211	48107	Aotus nancymaae (Ma's night monkey)	1347359
Plasmodium falciparum	PF3D7_1410400	Q8ILZ1	Rhoptry-associated protein 1	rhoptry-associated protein 1; RAP1	Linear peptide	LVAQKEEFEYDENMEKAKQDKKKAL	238	262	40279	Mus musculus BALB/cByJ-Rb5Bnr	1347363
Plasmodium falciparum	PF3D7_0905400	Q8I395	High molecular weight rhoptry protein 3	Rhoptry antigen protein	Linear peptide	QSKSTSAASTSDELSGSEGP	27	46	52357	Mus musculus (mouse)	1347377
Plasmodium falciparum	PF3D7_0905400	Q8I395	High molecular weight rhoptry protein 3	Rhoptry antigen protein	Linear peptide	LEEAEGTSNLKKGLEFYKSSLKLDQLDKEKPKKKKSKRKKKRD	72	114	35423	Mus musculus (mouse)	1347379
Plasmodium falciparum	PF3D7_0905400	Q8I395	High molecular weight rhoptry protein 3	Rhoptry antigen protein	Linear peptide	SSLKLDQLDKEKPKKKKSKRKKKRDSSSDRILLEESKTFTSENEL	90	134	61164	Mus musculus (mouse)	1347381
Plasmodium falciparum	PF3D7_0905400	Q8I395	High molecular weight rhoptry protein 3	Rhoptry antigen protein	Linear peptide	TDNTYK	62	67	63205	Mus musculus (mouse)	1347383
Plasmodium falciparum	PF3D7_0905400	Q8I395	High molecular weight rhoptry protein 3	Rhoptry antigen protein	Linear peptide	QGEDKTTDNTYKEMEE	56	71	50851	Mus musculus BALB/c	1347387
Plasmodium falciparum	PF3D7_0501600	Q8I484	Rhoptry-associated protein 2	RAP-2	Linear peptide	KCETEFSK	23	30	30051	Mus musculus (mouse)	1347390
Plasmodium falciparum	PF3D7_0501600	Q8I484	Rhoptry-associated protein 2	RAP-2	Linear peptide	CETEFSKL	24	31	6204	Mus musculus (mouse)	1347391
Plasmodium falciparum	PF3D7_0501600	Q8I484	Rhoptry-associated protein 2	RAP-2	Linear peptide	ETEFSKLY	25	32	14358	Mus musculus (mouse)	1347403
Plasmodium falciparum	PF3D7_0501600	Q8I484	Rhoptry-associated protein 2	RAP-2	Linear peptide	TEFSKLYP	26	33	63371	Mus musculus (mouse)	1347404
Plasmodium falciparum	PF3D7_0501600	Q8I484	Rhoptry-associated protein 2	RAP-2	Linear peptide	DDYQSFF	112	118	7896	Mus musculus (mouse)	1347595
Plasmodium falciparum	PF3D7_0501600	Q8I484	Rhoptry-associated protein 2	RAP-2	Linear peptide	CYSRQYSNR	376	384	7441	Mus musculus (mouse)	1347596
Plasmodium falciparum	PF3D7_0501600	Q8I484	Rhoptry-associated protein 2	RAP-2	Linear peptide	CETEFSKLY	24	32	6205	Mus musculus (mouse)	1347597
Plasmodium falciparum	PF3D7_0304600	Q7K740	Circumsporozoite (CS) protein	Circumsporozoite protein precursor	Linear peptide	NANPN	124	128	43238	Mus musculus (mouse)	1347611
Plasmodium falciparum	PF3D7_0304600	Q7K740	Circumsporozoite (CS) protein	Circumsporozoite protein precursor	Linear peptide	NVDPN	128	132	46353	Mus musculus (mouse)	1347616
Plasmodium falciparum	PF3D7_0304600	Q7K740	Circumsporozoite (CS) protein	Circumsporozoite protein precursor	Linear peptide	NPDPN	120	124	45322	Mus musculus (mouse)	1347622
Plasmodium falciparum	PF3D7_0304600	Q7K740	Circumsporozoite (CS) protein	Circumsporozoite protein precursor	Linear peptide	NDPN	302	305	43506	Mus musculus (mouse)	1347623
Plasmodium falciparum	PF3D7_0304600	Q7K740	Circumsporozoite (CS) protein	Circumsporozoite protein precursor	Linear peptide	PNANP	123	127	48596	Mus musculus (mouse)	1347624
Plasmodium falciparum	PF3D7_0304600	Q7K740	Circumsporozoite (CS) protein	Circumsporozoite protein precursor	Linear peptide	PNVDP	127	131	48714	Mus musculus (mouse)	1347627
Plasmodium falciparum	N/A			RESA	Linear peptide	DDIVGYIMHGISTINKEMK			7803	Homo sapiens (human)	1349144
Plasmodium falciparum	PF3D7_0102200	Q8I0U6	Ring-infected erythrocyte surface antigen	ring-infested erythrocyte surface antigen	Linear peptide	EENVEENVEENV	944	955	11814	Oryctolagus cuniculus New Zealand White	1349172
Plasmodium falciparum	PF3D7_0930300	Q8I0U8	Merozoite surface protein 1	p190 surface antigen precursor	Linear peptide	YSLFQKEK	43	50	75790	Homo sapiens (human)	1349300
Plasmodium falciparum	PF3D7_0400100	Q8I220	Erythrocyte membrane protein 1, PfEMP1	erythrocyte membrane protein 1	Linear peptide	EAFIKTAAAETFLAW	25	39	11043	Homo sapiens (human)	1349535
Plasmodium falciparum	PF3D7_0400100	Q8I220	Erythrocyte membrane protein 1, PfEMP1	erythrocyte membrane protein 1	Linear peptide	PQTWWEKNAKDIWEG	120	134	49140	Homo sapiens (human)	1349536
Plasmodium falciparum	PF3D7_0400100	Q8I220	Erythrocyte membrane protein 1, PfEMP1	erythrocyte membrane protein 1	Linear peptide	WEGMLCALTNGLTDA	132	146	72351	Homo sapiens (human)	1349537
Plasmodium falciparum	PF3D7_0400100	Q8I220	Erythrocyte membrane protein 1, PfEMP1	erythrocyte membrane protein 1	Linear peptide	DICLGTDISVKQGDV	78	92	8594	Homo sapiens (human)	1349538
Plasmodium falciparum	PF3D7_0206800	A0A143ZX41	Merozoite surface antigen 2	Merozoite surface antigen 2 precursor	Linear peptide	KENCGA	234	239	30537	Mus musculus (mouse)	1350129
Plasmodium falciparum	PF3D7_0206800	A0A143ZX41	Merozoite surface antigen 2	Merozoite surface antigen 2 precursor	Linear peptide	KPSTGAG	47	53	32886	Homo sapiens (human)	1350136
Plasmodium falciparum	PF3D7_0206800	A0A143ZX41	Merozoite surface antigen 2	Merozoite surface antigen 2 precursor	Linear peptide	KNAETNPKGKGEVQ	125	138	32454	Mus musculus Quackenbush	1350140
Plasmodium falciparum	PF3D7_0304600	Q7K740	Circumsporozoite (CS) protein	Circumsporozoite protein precursor	Linear peptide	DNGREGKD	84	91	9467	Oryctolagus cuniculus New Zealand White	1354265
Plasmodium falciparum	PF3D7_0304600	Q7K740	Circumsporozoite (CS) protein	Circumsporozoite protein precursor	Linear peptide	NGREGKDE	85	92	44064	Oryctolagus cuniculus New Zealand White	1354266
Plasmodium falciparum	PF3D7_0304600	Q7K740	Circumsporozoite (CS) protein	Circumsporozoite protein precursor	Linear peptide	GREGKDED	86	93	22014	Oryctolagus cuniculus New Zealand White	1354267
Plasmodium falciparum	PF3D7_0304600	Q7K740	Circumsporozoite (CS) protein	Circumsporozoite protein precursor	Linear peptide	REGKDEDK	87	94	53508	Oryctolagus cuniculus New Zealand White	1354268
Plasmodium falciparum	PF3D7_0304600	Q7K740	Circumsporozoite (CS) protein	Circumsporozoite protein precursor	Linear peptide	DEDKRDGN	91	98	7939	Oryctolagus cuniculus New Zealand White	1354272
Plasmodium falciparum	PF3D7_0304600	Q7K740	Circumsporozoite (CS) protein	Circumsporozoite protein precursor	Linear peptide	EDKRDGNN	92	99	11372	Oryctolagus cuniculus New Zealand White	1354273
Plasmodium falciparum	PF3D7_0304600	Q7K740	Circumsporozoite (CS) protein	Circumsporozoite protein precursor	Linear peptide	GNNEDNEK	97	104	21478	Oryctolagus cuniculus New Zealand White	1354278
Plasmodium falciparum	PF3D7_0304600	Q7K740	Circumsporozoite (CS) protein	Circumsporozoite protein precursor	Linear peptide	NNEDNEKL	98	105	45065	Oryctolagus cuniculus New Zealand White	1354279
Plasmodium falciparum	PF3D7_0304600	Q7K740	Circumsporozoite (CS) protein	Circumsporozoite protein precursor	Linear peptide	NEDNEKLR	99	106	43575	Oryctolagus cuniculus New Zealand White	1354280
Plasmodium falciparum	PF3D7_0304600	Q7K740	Circumsporozoite (CS) protein	Circumsporozoite protein precursor	Linear peptide	LKQPGDGN	113	120	37001	Oryctolagus cuniculus New Zealand White	1354294
Plasmodium falciparum	PF3D7_0304600	Q7K740	Circumsporozoite (CS) protein	Circumsporozoite protein precursor	Linear peptide	KQPGDGNP	114	121	33049	Oryctolagus cuniculus New Zealand White	1354295
Plasmodium falciparum	PF3D7_0304600	Q7K740	Circumsporozoite (CS) protein	Circumsporozoite protein precursor	Linear peptide	QPGDGNPD	115	122	51835	Oryctolagus cuniculus New Zealand White	1354296
Plasmodium falciparum	PF3D7_0304600	Q7K740	Circumsporozoite (CS) protein	Circumsporozoite protein precursor	Linear peptide	HNMPNDPN	298	305	24388	Oryctolagus cuniculus New Zealand White	1354321
Plasmodium falciparum	PF3D7_0304600	Q7K740	Circumsporozoite (CS) protein	Circumsporozoite protein precursor	Linear peptide	NMPNDPNR	299	306	45016	Oryctolagus cuniculus New Zealand White	1354322
Plasmodium falciparum	PF3D7_0304600	Q7K740	Circumsporozoite (CS) protein	Circumsporozoite protein precursor	Linear peptide	MPNDPNRN	300	307	42294	Oryctolagus cuniculus New Zealand White	1354323
Plasmodium falciparum	PF3D7_0304600	Q7K740	Circumsporozoite (CS) protein	Circumsporozoite protein precursor	Linear peptide	PNDPNRNV	301	308	48617	Oryctolagus cuniculus New Zealand White	1354324
Plasmodium falciparum	PF3D7_0304600	Q7K740	Circumsporozoite (CS) protein	Circumsporozoite protein precursor	Linear peptide	NDPNRNVD	302	309	43509	Oryctolagus cuniculus New Zealand White	1354325
Plasmodium falciparum	PF3D7_0304600	Q7K740	Circumsporozoite (CS) protein	Circumsporozoite protein precursor	Linear peptide	NVDENANA	307	314	46348	Oryctolagus cuniculus New Zealand White	1354330
Plasmodium falciparum	PF3D7_0304600	Q7K740	Circumsporozoite (CS) protein	Circumsporozoite protein precursor	Linear peptide	VDENANAN	308	315	67933	Oryctolagus cuniculus New Zealand White	1354331
Plasmodium falciparum	PF3D7_0304600	Q7K740	Circumsporozoite (CS) protein	Circumsporozoite protein precursor	Linear peptide	NKPKDELD	367	374	44568	Oryctolagus cuniculus New Zealand White	1354390
Plasmodium falciparum	PF3D7_0304600	Q7K740	Circumsporozoite (CS) protein	Circumsporozoite protein precursor	Linear peptide	KPKDELDY	368	375	32741	Oryctolagus cuniculus New Zealand White	1354391
Plasmodium falciparum	PF3D7_0304600	Q7K740	Circumsporozoite (CS) protein	Circumsporozoite protein precursor	Linear peptide	NANPNVDPNANPNANPNANP	140	159	43257	Mus musculus (mouse)	1357109
Plasmodium falciparum	PF3D7_1133400	Q7KQK5	Apical membrane antigen 1	Apical membrane antigen 1 precursor	Discontinuous peptide	K351, Q352, F385, D388, R389			177379	Rattus norvegicus (brown rat)	1370664
Plasmodium falciparum	PF3D7_1200600	Q8I639	Erythrocyte membrane protein 1, PfEMP1	erythrocyte membrane protein 1	Linear peptide	KNEKKCINSKSGQGDKIQGACKRKCEK	1481	1507	32472	Homo sapiens (human)	1370857
Plasmodium falciparum	PF3D7_0930300	Q8I0U8	Merozoite surface protein 1	Merozoite surface protein 1 precursor	Discontinuous peptide	L1557, N1558, Q1561, C1574, N1575, E1576, N1577, N1578, G1579, G1580, A1583, D1584, C1587, D1591, S1592, G1593, S1594, N1595, G1596, K1597, I1599, C1603, T1604			77367	Mus musculus BALB/c	1373156
Plasmodium falciparum	PF3D7_0930300	Q8I0U8	Merozoite surface protein 1	Merozoite surface protein 1 precursor	Discontinuous peptide	Q1529, H1530, Q1531, C1532, Q1539, N1540, S1541, L1547, E1549, R1550, C1555, L1557, A1583, D1584, C1601, C1603, K1605, D1607, S1608, Y1609, F1612, D1613, S1618			77368	Mus musculus BALB/c	1373157
Plasmodium falciparum	PF3D7_0930300	Q8I0U8	Merozoite surface protein 1	Merozoite surface protein 1 precursor	Discontinuous peptide	H1530, Q1531, C1532, Q1539, N1540, S1541, C1543, H1546, L1547, E1549, R1550, E1551, C1553, L1557, N1558, E1562, K1565, C1566, C1601, K1605, S1608, F1612, D1613			77366	Mus musculus BALB/c	1373158
Plasmodium falciparum	PF3D7_0304600	Q7K740	Circumsporozoite (CS) protein	Circumsporozoite protein precursor	Linear peptide	DNAGTNLYNELEMNYYGKQENWYSLKKNSRSLGENDDGNNN	41	81	9424	Homo sapiens (human)	1379535
Plasmodium falciparum	PF3D7_0304600	Q7K740	Circumsporozoite (CS) protein	Circumsporozoite protein precursor	Linear peptide	NNGDNGREGKDEDKRDGNNEDNEKLRKPKHKKLKQPGDGNPDPNA	81	125	45110	Homo sapiens (human)	1379536
Plasmodium falciparum	PF3D7_0304600	Q7K740	Circumsporozoite (CS) protein	Circumsporozoite protein precursor	Linear peptide	KNNQGNGQGHNMPNDPNRNVDENANANN	289	316	32573	Homo sapiens (human)	1379537
Plasmodium falciparum	PF3D7_0304600	Q7K740	Circumsporozoite (CS) protein	Circumsporozoite protein precursor	Linear peptide	NAVKNNNNEEPSDKHIEQYLKKIKNSISTEW	316	346	43337	Homo sapiens (human)	1379538
Plasmodium falciparum	N/A			35-KDa protein	Linear peptide	YGGPANKKNAG			74009	Aotus nancymaae (Ma's night monkey)	1380808
Plasmodium falciparum	N/A			55-KDa protein	Linear peptide	DELEAETQNVYAA			8066	Aotus nancymaae (Ma's night monkey)	1380809
Plasmodium falciparum	PF3D7_0206800	A0A143ZX41	Merozoite surface antigen 2	45 kD merozoite surface antigen precursor	Linear peptide	RNNHPQNTSDSQKECTDGNK	215	234	55038	Homo sapiens (human)	1382095
Plasmodium falciparum	PF3D7_0930300	Q8I0U8	Merozoite surface protein 1	antigen,major surface	Linear peptide	IENEYEVLYLKPLAGVYRSLK	1268	1288	25906	Homo sapiens (human)	1382097
Plasmodium falciparum	PF3D7_0102200	Q8I0U6	Ring-infected erythrocyte surface antigen	ring-infested erythrocyte surface antigen	Linear peptide	AEENVEENVEEVEENVEENV	932	951	885	Homo sapiens (human)	1383258
Plasmodium falciparum	PF3D7_0207600	Q9TY95	Serine-repeat antigen protein 5	serine repeat antigen	Linear peptide	ASQPGSSEPSNPVSSGHSVSTVSVSQTSTSSEKQDTIQ	45	82	4721	Mus musculus BALB/c	1419704
Plasmodium falciparum	PF3D7_0207600	Q9TY95	Serine-repeat antigen protein 5	serine repeat antigen	Linear peptide	GGSPQGSTGASQPGSSEPSNPVSSGH	36	61	20029	Mus musculus BALB/c	1419708
Plasmodium falciparum	PF3D7_0526600	Q8I3J9	Uncharacterized protein	Hypothetical protein PFE1325w	Linear peptide	NKNDNKND	4356	4363	44555	Mus musculus BALB/c	1459116
Plasmodium falciparum	N/A			merozoite surface protein 2	Linear peptide	KNESKYSNTFINNAYNMSIR	21	40	32482	Mus musculus BALB/c	1459953
Plasmodium falciparum	PF3D7_0731500	Q8IBE8	Erythrocyte binding antigen-175	erythrocyte binding protein	Linear peptide	EREDERTLTKEYEDIVLK	1070	1087	13975	Mus musculus BALB/c	1460798
Plasmodium falciparum	PF3D7_0930300	Q8I0U8	Merozoite surface protein 1	merozoite surface protein 1	Linear peptide	LDNIKDNVGKMEDYIKKNKT	223	242	35234	Mus musculus BALB/c	1460800
Plasmodium falciparum	PF3D7_0304600	Q7K740	Circumsporozoite (CS) protein	circumsporozoite protein	Linear peptide	KKICKMEKCSSVFNV	392	406	31566	Mus musculus BALB/c	1460804
Plasmodium falciparum	PF3D7_0405200	Q8I1X7	Ag-1 blood stage membrane protein homologue	protective antigen	Linear peptide	QTDEIKNDNIQTDEIKNDNI	442	461	52494	Mus musculus BALB/c	1460812
Plasmodium falciparum	PF3D7_0206800	A0A143ZX41	Merozoite surface antigen 2	Merozoite surface antigen 2	Linear peptide	ADTIASGS	60	67	779	Mus musculus BALB/c	1474355
Plasmodium falciparum	PF3D7_1133400	Q7KQK5	Apical membrane antigen 1	Apical membrane antigen 1	Discontinuous peptide	F183, T186, E187, P188, L189, M190, P192, M193, T194, D196, E197, R199, H200, F201, Y202, K203, D204, N205, V208, K209, G222, N223, M224, I225, N228, K230, K235			187600	Mus musculus (mouse)	1475026
Plasmodium falciparum	PF3D7_0203000	O96133	Uncharacterized protein PFB0145c	hypothetical protein PFB0145c	Linear peptide	IKTMNTQISTLKNDVHLLNEQIDKLNNEKGTLNSKISELNVQIMDL	576	621	26918	Homo sapiens (human)	1480615
Plasmodium falciparum	PF3D7_0203000	O96133	Uncharacterized protein PFB0145c	hypothetical protein PFB0145c	Linear peptide	LLSKDKEIEEKNKKIKELNNDIKKL	999	1023	37797	Homo sapiens (human)	1480624
Plasmodium falciparum	PF3D7_0203000	O96133	Uncharacterized protein PFB0145c	hypothetical protein PFB0145c	Linear peptide	ICSLTTEVMELNNKKNELIEENNKLNLVDQGKKKLKKDVEKQKKEIEKL	1154	1202	25526	Homo sapiens (human)	1480625
Plasmodium falciparum	PF3D7_0203000	O96133	Uncharacterized protein PFB0145c	hypothetical protein PFB0145c	Linear peptide	VDKIEEHILDYDEEINKSRSNLFQLKNEICSLTTEVMELNNKKNELIEENNKLNLVDQGKKKLKKDVEKQKKEIEKL	1126	1202	67995	Homo sapiens (human)	1480626
Plasmodium falciparum	PF3D7_0203000	O96133	Uncharacterized protein PFB0145c	hypothetical protein PFB0145c	Linear peptide	LDENEDNIKKMKSKIDDMEKEIKYR	1252	1276	35142	Homo sapiens (human)	1480627
Plasmodium falciparum	PF3D7_0305500	O97239	Protein dopey homolog PFC0245c	hypothetical protein, conserved	Linear peptide	GMNNMNGDINNINGDINNMNGDINNMNGDINNMNGDINNMN	2215	2255	21318	Homo sapiens (human)	1480628
Plasmodium falciparum	PF3D7_0603400	Q6LFN2	RING finger protein PFF0165c	hypothetical protein	Linear peptide	KKRNVEEELHSLRKNYNIINEEIEEIT	845	871	31688	Homo sapiens (human)	1480629
Plasmodium falciparum	N/A		Pentatricopeptide repeat domain-containing protein, putative	hypothetical protein PFL1605w	Linear peptide	KNDINVQLDDINVQLDDINVQLDDINIQLDEINLN	506	540	32463	Homo sapiens (human)	1480630
Plasmodium falciparum	N/A		Serine--tRNA ligase, putative	seryl-tRNA synthetase, putative	Linear peptide	KIQIEEIKKETNQINKDIDHIEMNIINLKKKIEF	239	272	31397	Homo sapiens (human)	1480631
Plasmodium falciparum	PF3D7_0628100	C6KTB7	Putative E3 ubiquitin-protein ligase protein PFF1365c	hypothetical protein PFF1365c	Linear peptide	DSMNNHKDDMNNYNDNINNYVESMNNYDDIMNK	7581	7613	10181	Homo sapiens (human)	1480632
Plasmodium falciparum	N/A	Q8I5Z5	Uncharacterized protein PFL0250w	hypothetical protein PFL0250w	Linear peptide	MCELNVMENNMNNIHSNNNNISTHMDDVIE	263	292	41184	Homo sapiens (human)	1480633
Plasmodium falciparum	PF3D7_0317300	O77384	Protein PFC0760c	hypothetical protein	Linear peptide	KEIQMLKNQILSLEESIKSLNEFINNLKN	2401	2429	30448	Homo sapiens (human)	1480634
Plasmodium falciparum	PF3D7_1361200	Q8ID94	Uncharacterized protein MAL13P1.304	malaria antigen	Linear peptide	GGLKNSNHNLNNIEMKYNTLNNNMNSINK	284	312	19911	Homo sapiens (human)	1480635
Plasmodium falciparum	PF3D7_0820000	C0H4W3	Probable ATP-dependent helicase PF08_0048	ATP-dependant helicase, putative	Linear peptide	EKLKKYNNEISSLKKELDILNEKMGKCT	35	62	12797	Homo sapiens (human)	1480636
Plasmodium falciparum	PF3D7_0207100	A0A143ZXZ0	Uncharacterized protein	41 kDa antigen	Linear peptide	EKMNMKMEQMDMKMEKIDVNMDQMDVKMEQMDVKMEQMDVKMKRMNK	1597	1643	12821	Homo sapiens (human)	1480637
Plasmodium falciparum	PF3D7_0828700	Q8IBB8	Uncharacterized protein MAL8P1.12	hypothetical protein MAL8P1.12	Linear peptide	KNKLNKKWEQINDHINNLETNINDYNKKIKEGDSQLNNIQLQCENIEQKINKIKE	860	914	32536	Homo sapiens (human)	1480638
Plasmodium falciparum	PF3D7_0721000	Q8IBP1	Uncharacterized protein PF07_0086	hypothetical protein PF07_0086	Linear peptide	NEMNKEVNKMNEEVNKMNEEVNKMNEEVNKMNKEVNKMDEEVNKMNKEVNKMNK	779	832	43692	Homo sapiens (human)	1480639
Plasmodium falciparum	PF3D7_0308100	O77322	Zinc finger protein, putative	hypothetical protein MAL3P3.5	Linear peptide	QNKMENDMNIIKNDMNIMENDMNIMENDMNIIKNDMNIMEKDMNIIKNDMNIIKNNMNIIKNEMNIIKNV	271	340	51726	Homo sapiens (human)	1480640
Plasmodium falciparum	PF3D7_0410500	Q9U0I3	Uncharacterized protein	hypothetical protein	Linear peptide	TKKLNKELSEGNKELEKLEKNIKELEETNNTLENDIKV	61	98	64598	Homo sapiens (human)	1480641
Plasmodium falciparum	PF3D7_0420000	Q8I1N9	Zinc finger protein, putative	hypothetical protein PFD0970c	Linear peptide	ENINNMDEKINNVDEQNNNMDEKINNVDEKK	1432	1462	13491	Homo sapiens (human)	1480642
Plasmodium falciparum	PF3D7_0203000	O96133	Uncharacterized protein PFB0145c	hypothetical protein PFB0145c	Linear peptide	EIEKLNKQLTKCNKQIDELNEEVEKLN	1198	1224	12436	Homo sapiens (human)	1480974
Plasmodium falciparum	PF3D7_1120600	Q8IIG1	Uncharacterized protein PF11_0213	hypothetical protein PF11_0213	Linear peptide	LKLNEGLENIKQELHIIDRELKNIL	145	169	36946	Homo sapiens (human)	1480978
Plasmodium falciparum	PF3D7_1223600	A0A143ZZX1	Uncharacterized protein	hypothetical protein PFL1135c	Linear peptide	NINSVNNNINSVDNNINNVDNNINSVN	329	355	44305	Homo sapiens (human)	1480982
Plasmodium falciparum	PF3D7_1409200	A0A144A197	Uncharacterized protein	hypothetical protein PF14_0089	Linear peptide	NITNINKNIENIKNDMSNLNNMNDSNQ	97	123	44375	Homo sapiens (human)	1480985
Plasmodium falciparum	PF3D7_0414000	Q8I1U7	Structural maintenance of chromosomes protein 3 homolog	chromosome associated protein, putative	Linear peptide	STDINSLNDEVKKLKEELNKIRNEYDDFKNKLELLYQK	779	816	61552	Homo sapiens (human)	1480988
Plasmodium falciparum	PF3D7_1335300	C0H5F4	Reticulocyte binding protein 2 homolog b	Plasmodium falciparum reticulocyte binding protein 2 homolog b	Linear peptide	TIVQNSYNSFSDINKNINDIDKEMKTLIPMLDELLNE	5	41	64503	Homo sapiens (human)	1480991
Plasmodium falciparum	PF3D7_0113300	Q9U0M8	Uncharacterized protein PFA0635c	hypothetical protein MAL1P3.09	Linear peptide	NHDTRINDYNKRLTEYNKRLTEYNKRLTEYTKRLNE	438	473	44134	Homo sapiens (human)	1480994
Plasmodium falciparum	PF3D7_0203000	O96133	Uncharacterized protein PFB0145c	hypothetical protein PFB0145c	Linear peptide	NIKTMNTQISTLKNDVHLLNEQIDKLN	575	601	44271	Homo sapiens (human)	1481005
Plasmodium falciparum	PF3D7_0203000	O96133	Uncharacterized protein PFB0145c	hypothetical protein PFB0145c	Linear peptide	IIDIKKHLEKLKIEIKEKKEDLENL	249	273	26453	Homo sapiens (human)	1481007
Plasmodium falciparum	PF3D7_0203000	O96133	Uncharacterized protein PFB0145c	hypothetical protein PFB0145c	Linear peptide	INNLNEKLEETNKEYTNLQNNYTNE	537	561	27699	Homo sapiens (human)	1481009
Plasmodium falciparum	PF3D7_0203000	O96133	Uncharacterized protein PFB0145c	hypothetical protein PFB0145c	Linear peptide	IDKLNNEKGTLNSKISELNVQIMDL	597	621	25599	Homo sapiens (human)	1481011
Plasmodium falciparum	PF3D7_0203000	O96133	Uncharacterized protein PFB0145c	hypothetical protein PFB0145c	Linear peptide	LNLVDQGKKKLKKDVEKQKKEIEKL	1178	1202	38274	Homo sapiens (human)	1481013
Plasmodium falciparum	PF3D7_0402300	B9ZSJ4	Reticulocyte binding protein homologue 1	normocyte-binding protein 1	Linear peptide	LIKYMNERYQNMQQGYNNLTNYINQYE	813	839	36587	Homo sapiens (human)	1481015
Plasmodium falciparum	PF3D7_0402300	B9ZSJ4	Reticulocyte binding protein homologue 1	normocyte-binding protein 1	Linear peptide	DINSTNNNLDNMLSEINSIQNNIHTYI	1813	1839	8738	Homo sapiens (human)	1481017
Plasmodium falciparum	PF3D7_0402300	B9ZSJ4	Reticulocyte binding protein homologue 1	normocyte-binding protein 1	Linear peptide	EKKLDILKVNISNINNSLDKLK	1903	1924	12781	Homo sapiens (human)	1481019
Plasmodium falciparum	PF3D7_0402300	B9ZSJ4	Reticulocyte binding protein homologue 1	normocyte-binding protein 1	Linear peptide	DVHNIKEDYNLLQQYLNYMKNEMEQLK	2069	2095	10611	Homo sapiens (human)	1481021
Plasmodium falciparum	PF3D7_0402300	B9ZSJ4	Reticulocyte binding protein homologue 1	normocyte-binding protein 1	Linear peptide	DEKINDYLEEIKNEQNKIDKTIDDI	758	782	8044	Homo sapiens (human)	1481023
Plasmodium falciparum	PF3D7_0402300	B9ZSJ4	Reticulocyte binding protein homologue 1	normocyte-binding protein 1	Linear peptide	MDVVINQLRDIDRQMLDLYKELDEK	1395	1419	41286	Homo sapiens (human)	1481025
Plasmodium falciparum	PF3D7_0402300	B9ZSJ4	Reticulocyte binding protein homologue 1	normocyte-binding protein 1	Linear peptide	ISNIFKDIQNIKKQSQDIITNMNDM	2207	2231	28630	Homo sapiens (human)	1481027
Plasmodium falciparum	PF3D7_0402300	B9ZSJ4	Reticulocyte binding protein homologue 1	normocyte-binding protein 1	Linear peptide	LEEIIKNLDILDEQIMTYHNSIDEL	2358	2382	35438	Homo sapiens (human)	1481029
Plasmodium falciparum	PF3D7_0402300	B9ZSJ4	Reticulocyte binding protein homologue 1	normocyte-binding protein 1	Linear peptide	FQKVKEKAEIQKENIEKIKQEINTL	1921	1945	17492	Homo sapiens (human)	1481031
Plasmodium falciparum	PF3D7_0402300	B9ZSJ4	Reticulocyte binding protein homologue 1	normocyte-binding protein 1	Linear peptide	EKKLDILKVNISNINNSLDKLKKYYEEALFQKVKEKAEIQKENIEKIKQEINTL	1892	1945	12782	Homo sapiens (human)	1481033
Plasmodium falciparum	PF3D7_0423600	Q8IFN0	Uncharacterized protein PFD1115c	hypothetical protein PFD1115c	Linear peptide	DVTHLTNDVTHLTNDVTHLTNDVTHLTNDVTHLT	780	813	10749	Homo sapiens (human)	1481036
Plasmodium falciparum	PF3D7_0603400	Q6LFN2	RING finger protein PFF0165c	hypothetical protein	Linear peptide	YIDIKKKISELQKDNESLKIQVDRL	481	505	74184	Homo sapiens (human)	1481037
Plasmodium falciparum	PF3D7_1329200	Q8IE51	Uncharacterized protein MAL13P1.147	hypothetical protein MAL13P1.147	Linear peptide	NIIQIKNDIEQCQKSIKKIEDNLNTYE	244	270	44249	Homo sapiens (human)	1481042
Plasmodium falciparum	PF3D7_1353300	Q8IDG7	Uncharacterized protein PF13_0277	hypothetical protein PF13_0277	Linear peptide	YIDDVDRDVENYDKGIANVDHHLNDVH	1040	1066	74179	Homo sapiens (human)	1481043
Plasmodium falciparum	PF3D7_1366900	Q8ID39	Uncharacterized protein MAL13P1.336	hypothetical protein MAL13P1.336	Linear peptide	NMNNMNNNMNNMNNNMNNNMNNMNNMN	388	414	45010	Homo sapiens (human)	1481045
Plasmodium falciparum	PF3D7_1404800	A0A144A3F9	Uncharacterized protein	hypothetical protein PF14_0045	Linear peptide	ARDDIQKDINKMESELINVSNEINRLD	397	423	4127	Homo sapiens (human)	1481047
Plasmodium falciparum	PF3D7_1409500	A0A144A595	Uncharacterized protein	hypothetical protein PF14_0093	Linear peptide	SSNNLSDQINILNNNIQHINSTFNNLR	231	257	61244	Homo sapiens (human)	1481050
Plasmodium falciparum	N/A		Protein PF14_0175	hypothetical protein PF14_0175	Linear peptide	NNNVNNINMNNINSNVNNINNSMNNIN	3419	3445	45204	Homo sapiens (human)	1481051
Plasmodium falciparum	PF3D7_0511500	Q8I3Z1	MATH and LRR domain-containing protein PFE0570w	hypothetical protein PFE0570w	Linear peptide	NLNKVKININDLNNNIVDVNNSIHNIE	1920	1946	44822	Homo sapiens (human)	1481054
Plasmodium falciparum	N/A		Magnesium transporter	hypothetical protein PF11_0210	Linear peptide	IEINMLTNNLLREMMKIKNKLQKLSNLLNALRSNIEKILKN	316	356	25844	Homo sapiens (human)	1481056
Plasmodium falciparum	PF3D7_0305200	O97237	GRIP and coiled-coil domain-containing protein PFC0235w	hypothetical protein, conserved	Linear peptide	NEIKELNNTLNKYKEEMNNYKEEIIVINEKYKLLEIELCK	798	837	43642	Homo sapiens (human)	1481058
Plasmodium falciparum	N/A		Uncharacterized protein	hypothetical protein PF11_0455	Linear peptide	RLINNIEEIYNSNCEQIQNVRDEFAELKNDLNKIMNLINI	271	310	54591	Homo sapiens (human)	1481060
Plasmodium falciparum	PF3D7_0703800	A0A5K1K890	Uncharacterized protein	hypothetical protein PF07_0014	Linear peptide	NSLDYYKKVIIKLKNNINNMEEYTNNITNDINVLKAHID	129	167	45887	Homo sapiens (human)	1481062
Plasmodium falciparum	PF3D7_0605800	C6KSQ6	Probable DNA repair protein RAD50	DNA repair protein RAD50, putative	Linear peptide	IPLNQKVLEISKKLNNMNNNINEYKNYLSNFIHMLKE	966	1002	27934	Homo sapiens (human)	1481064
Plasmodium falciparum	PF3D7_1122900	A0A143ZYP5	Dynein heavy chain, putative	dynein heavy chain	Linear peptide	KGLEEANEKLQIVREKVQSLKAKLSELISQYDHAIY	3515	3550	30997	Homo sapiens (human)	1481066
Plasmodium falciparum	PF3D7_0607700	C6KSS5	Protein PFF0380w	hypothetical protein PFF0380w	Linear peptide	NNINNINNNINNINNNINNINNNINNINNNVNNYY	1734	1768	45131	Homo sapiens (human)	1481068
Plasmodium falciparum	PF3D7_0512000	Q8I3Y6	Probable prefoldin subunit 6	hypothetical protein PFE0595w	Linear peptide	MSQEKISEIIKDISALKTSCEKLNSQLDELITQ	1	33	42635	Homo sapiens (human)	1481070
Plasmodium falciparum	PF3D7_1401100	A0A144A181	DnaJ protein, putative	hypothetical protein PF14_0013	Linear peptide	PYLRRAKHNLNNLQGGINNLYSSVNVVYDNLFN	408	440	50137	Homo sapiens (human)	1481074
Plasmodium falciparum	PF3D7_1335300	C0H5F4	Reticulocyte binding protein 2 homolog b	Plasmodium falciparum reticulocyte binding protein 2 homolog b	Linear peptide	MEIKTIVQNSYNSFSDINKNINDIDKEMKTLI	1	32	41374	Homo sapiens (human)	1481076
Plasmodium falciparum	PF3D7_1335300	C0H5F4	Reticulocyte binding protein 2 homolog b	reticulocyte binding protein 2 homolog A	Linear peptide	TISELEQEFNNNNQKLDNILQDINAMNLNINILQT	911	945	64459	Homo sapiens (human)	1481078
Plasmodium falciparum	PF3D7_1441800	A0A144A3Q5	Vacuolar protein sorting-associated protein 60, putative	hypothetical protein, conserved	Linear peptide	SLLDTLEKSVKGIDENIEKYNKELNVIKQKIE	7	38	59246	Homo sapiens (human)	1481080
Plasmodium falciparum	PF3D7_0318300	O77374	Uncharacterized protein PFC0810c	hypothetical protein MAL3P6.21	Linear peptide	KNVIELKEYLEDLKKRMFDMQKRLNDIIITK	180	210	32626	Homo sapiens (human)	1481082
Plasmodium falciparum	PF3D7_0703600	C0H4K2	Uncharacterized protein MAL7P1.13	hypothetical protein MAL7P1.13	Linear peptide	SNKTFEKLNEKLNDIRNDVTNYKNELEEFKN	76	106	59857	Homo sapiens (human)	1481084
Plasmodium falciparum	N/A		Uncharacterized protein PF14_0444	hypothetical protein PF14_0444	Linear peptide	NNEMDETINKLKKDINKLNEKIEKYDNFMKM	70	100	45073	Homo sapiens (human)	1481086
Plasmodium falciparum	PF3D7_0629700	C6KTD2	Putative histone-lysine N-methyltransferase 1	SET-domain protein, putative	Linear peptide	NNFVNNKMNNMNNMKNNMNNMNNIMNNIMN	3412	3441	45107	Homo sapiens (human)	1481088
Plasmodium falciparum	PF3D7_0210200	A0A143ZWL6	Uncharacterized protein	hypothetical protein PFB0460c	Linear peptide	NNVIRSKMYNIKKRISKINDELHELSNFFL	616	645	45280	Homo sapiens (human)	1481090
Plasmodium falciparum	N/A	Q8I5G1	Uncharacterized protein PFL1235c	hypothetical protein PFL1235c	Linear peptide	TYTLSKLNNQINELTKKINILRGNLDKARK	604	633	67482	Homo sapiens (human)	1481092
Plasmodium falciparum	N/A		Pre-mRNA-splicing factor RBM22, putative	hypothetical protein PFL2310w	Linear peptide	NFFLEQMENDMSSTYDKMNRINMDLSKLKR	117	146	43833	Homo sapiens (human)	1481101
Plasmodium falciparum	PF3D7_1315800	Q8IEF6	Myb1 protein	Myb1 protein	Linear peptide	EKLVKHLDVIDKLIENIYDNINNLNEYINK	16	45	12811	Homo sapiens (human)	1481103
Plasmodium falciparum	N/A		Autophagy-related protein 11, putative	hypothetical protein PFB0765w	Linear peptide	EKLNDMQKKLNDVNEKYKNIVECLNNYKT	605	633	12798	Homo sapiens (human)	1481105
Plasmodium falciparum	N/A		Autophagy-related protein 11, putative	hypothetical protein PFB0765w	Linear peptide	KLEEMKQKNKELINNLNDISDELKNCIEQVNSVSRNMANVEK	515	556	31812	Homo sapiens (human)	1481107
Plasmodium falciparum	PF3D7_0502000	Q8I480	RING finger protein PFE0100w	hypothetical protein PFE0100w	Linear peptide	TLIDSFNLNLSYLRESINNKKKHINKIND	193	221	64846	Homo sapiens (human)	1481109
Plasmodium falciparum	N/A	Q8I4R2	Reticulocyte-binding protein 3	reticulocyte-binding protein, putative	Linear peptide	EKLYILEKSINKLKKLLNDINNKYQTIKK	515	543	12812	Homo sapiens (human)	1481111
Plasmodium falciparum	PF3D7_0705100	Q8IC19	Uncharacterized protein PF07_0021	hypothetical protein PF07_0021	Linear peptide	KNMDTVYKNIINMSNNMTQMYNSMNNMSHNIINASHDMMDASGNINSH	65	112	32554	Homo sapiens (human)	1481113
Plasmodium falciparum	PF3D7_1318400	Q8IED2	Structural maintenance of chromosomes protein 2	chromosome segregation protein	Linear peptide	EIINEIEKKIEDIEKNINITKENLKELENKITELQSSFSSYENEMKHVVKKIEDLEK	862	918	12467	Homo sapiens (human)	1481115
Plasmodium falciparum	PF3D7_1202300	A0A144A1B4	Dynein heavy chain, putative	hypothetical protein PFL0115w	Linear peptide	DFLDVIYYKLNIKEINKSLTEVKNELTELQKNQEEAKNILAFK	1602	1644	8286	Homo sapiens (human)	1481117
Plasmodium falciparum	PF3D7_1239800	Q8I525	Uncharacterized protein	hypothetical protein PFL1930w	Linear peptide	NFIKELELQIKNLNNEINTLNDMLKDSEEEIRMLNHTLEEK	3620	3660	43848	Homo sapiens (human)	1481119
Plasmodium falciparum	PF3D7_1239800	Q8I525	Uncharacterized protein	hypothetical protein PFL1930w	Linear peptide	KYKIEINVLNDEITKLKNEINTYKNDLKNINATLDFYKST	5451	5490	34481	Homo sapiens (human)	1481121
Plasmodium falciparum	PF3D7_1320700	Q8IEA7	Uncharacterized protein	hypothetical protein PF13_0120	Linear peptide	NVLEYAELIIDRQRDKINELEKKLEELRSSSEELQKNVIK	5	44	46418	Homo sapiens (human)	1481123
Plasmodium falciparum	PF3D7_1344700	A0A5K1K8X4	Uncharacterized protein	hypothetical protein PF13_0239	Linear peptide	GIFIYNMNLLREILKLMTDNIDTLKDKINEIKCSYAFLK	1129	1167	20255	Homo sapiens (human)	1481125
Plasmodium falciparum	PF3D7_0727000	Q8IBI7	Vacuolar protein sorting-associated protein 53, putative	hypothetical protein PF07_0111	Linear peptide	NFVNNYINENILNLKSVDNYLEKINNKIKDLDDNINDR	109	146	43944	Homo sapiens (human)	1481127
Plasmodium falciparum	PF3D7_0617200	C6KT13	Uncharacterized protein	hypothetical protein PFF0835w	Linear peptide	PDFDAYNEKLGSISQSIDEIKKKIDNLQKEIKVANK	12	47	47092	Homo sapiens (human)	1481129
Plasmodium falciparum	PF3D7_1141300	Q8IHV2	Uncharacterized protein	hypothetical protein PF11_0424	Linear peptide	QLEEKTKQYNDLQNNMKTIKEQNEHLKNKFQSMGK	628	662	51321	Homo sapiens (human)	1481131
Plasmodium falciparum	PF3D7_1460100	Q8IKN0	FYVE and coiled-coil domain-containing protein	hypothetical protein PF14_0574	Linear peptide	EKGLKSLNEKIKNYDSIIEEQKNQLENLKM	163	192	12697	Homo sapiens (human)	1481133
Plasmodium falciparum	PF3D7_1120000	A0A143ZYR6	Uncharacterized protein	hypothetical protein PF11_0207	Linear peptide	EEIKEEIKEVKEEIKEVKEEIKEVKEEIKEVKEEIKE	535	571	11682	Homo sapiens (human)	1481800
Plasmodium falciparum	N/A		Repetitive organellar protein, putative	hypothetical protein PFB0145c	Linear peptide	SISSLSNKIVNYESKIEELEKELKEVK	140	166	58709	Homo sapiens (human)	1481805
Plasmodium falciparum	PF3D7_0420300	Q8I1N6	AP2/ERF domain-containing protein PFD0985w	hypothetical protein PFD0985wa	Linear peptide	DNNVNNMDNNVNNVDNNVNNVDNNLNNVDNNVNN	2083	2116	9522	Homo sapiens (human)	1481808
Plasmodium falciparum	PF3D7_1203000	A0A144A1W6	Origin recognition complex subunit 1	origin recognition complex 1 protein	Linear peptide	SSISSSLTNISSSLTNISSSLTNISSSLSNS	131	161	61117	Homo sapiens (human)	1481811
Plasmodium falciparum	PF3D7_1207000	Q8I5X5	Uncharacterized protein	hypothetical protein PFL0350c	Linear peptide	ASIDNINKNINCINNDVDNINSNINNINDNIHKINSNVYGN	2028	2068	4470	Homo sapiens (human)	1481813
Plasmodium falciparum	PF3D7_1015900	A0A143ZZ61	Enolase	enolase	Linear peptide	ELDGSKNEWGWSKSK	97	111	12982	Mus musculus BALB/c	1484454
Plasmodium falciparum	PF3D7_0304600	Q7K740	Circumsporozoite (CS) protein	circumsporozoite protein	Linear peptide	KPKDELDYENDIEKKICKMEKCSSVFNVVNS	380	410	32750	Oryctolagus cuniculus New Zealand White	1484614
Plasmodium falciparum	PF3D7_0731500	Q8IBE8	Erythrocyte binding antigen-175	erythrocyte binding protein	Linear peptide	RDEWWKVIKKDVWNVISWVF	590	609	53338	Oryctolagus cuniculus New Zealand White	1484629
Plasmodium falciparum	PF3D7_1410400	Q8ILZ1	Rhoptry-associated protein 1	rhoptry associated protein 1 (rop1) precursor	Linear peptide	SSPSSTKSSSPSNVKSAS	145	162	61292	Oryctolagus cuniculus New Zealand White	1484630
Plasmodium falciparum	PF3D7_1035400	Q8IJ55	Merozoite surface protein 3	merozoite surface protein 3	Linear peptide	YEKAKNAYQKANQAVLKAKEASSYD	167	191	73683	Homo sapiens (human)	1491756
Plasmodium falciparum	PF3D7_1035400	Q8IJ55	Merozoite surface protein 3	merozoite surface protein 3	Linear peptide	PEHKKEENMLSHLYVSSKDKENISKEND	203	230	47302	Homo sapiens (human)	1491760
Plasmodium falciparum	PF3D7_1035400	Q8IJ55	Merozoite surface protein 3	merozoite surface protein 3	Linear peptide	MLSHLYVSSKDKENISKENDDVLDEKEEEAEETEEEELEEKN	211	252	42057	Homo sapiens (human)	1491761
Plasmodium falciparum	PF3D7_1035400	Q8IJ55	Merozoite surface protein 3	merozoite surface protein 3	Linear peptide	EENDKKKEQEKEQSNENNDQKKDMEAQNLISKN	275	307	11792	Homo sapiens (human)	1491762
Plasmodium falciparum	PF3D7_1035400	Q8IJ55	Merozoite surface protein 3	merozoite surface protein 3	Linear peptide	NLISKNQNNNEKNVKEAAESIMKTLAGLIKGNNQIDSTLKDLVEELSKYFKNH	302	354	44750	Homo sapiens (human)	1491763
Plasmodium falciparum	PF3D7_0930300	Q8I0U8	Merozoite surface protein 1	major merozoite surface antigen	Linear peptide	VTHESYQELVKKLEALEDAV	20	39	71354	Mus musculus BALB/c	1495164
Plasmodium falciparum	PF3D7_0930300	Q8I0U8	Merozoite surface protein 1	major merozoite surface antigen	Linear peptide	GLFHKEKMILNEEEITTKGA	44	63	20854	Mus musculus BALB/c	1495173
Plasmodium falciparum	PF3D7_1133400	Q7KQK5	Apical membrane antigen 1	Apical merozoite antigen-1	Discontinuous peptide	K349, D350, C354, P355, C356, D357, P358, E359, K372, C373, V374			77742	Mus musculus BALB/c	1495535
Plasmodium falciparum	PF3D7_1133400	Q7KQK5	Apical membrane antigen 1	apical membrane antigen-1	Linear peptide	YKDEIKKEIERESKRIKLNDNDDEGNKKIIAPRIFISDDKDSLKC	434	478	74433	Homo sapiens (human)	1497890
Plasmodium falciparum	PF3D7_0501400	Q8I486	Interspersed repeat antigen	Interspersed repeat antigen, putative	Linear peptide	VTIQEPVTTQEPVTIEEP			78559	Oryctolagus cuniculus (rabbit)	1507644
Plasmodium falciparum	PF3D7_1228600	Q8I5D2	101 kDa malaria antigen	101 kDa malaria antigen	Linear peptide	VNDEEDTNDEEDTNDDED			78555	Oryctolagus cuniculus (rabbit)	1507645
Plasmodium falciparum	PF3D7_0818900	Q8IB24	Heat shock protein 70	heat shock 70 kDa protein	Linear peptide	YGVKSSLEDQKIKEKLQPAEIET	560	582	79125	Mus musculus BALB/c	1511531
Plasmodium falciparum	PF3D7_0930300	Q8I0U8	Merozoite surface protein 1	merozoite surface protein-1	Linear peptide	GYSLFQKEKMVLNEGTSGTA	42	61	23461	Mus musculus BALB/c	1588616
Plasmodium falciparum	PF3D7_0930300	Q8I0U8	Merozoite surface protein 1	merozoite surface protein 1	Linear peptide	SAQSGTSAQSGT	39	50	95816	Homo sapiens (human)	1588955
Plasmodium falciparum	PF3D7_0930300	Q8I0U8	Merozoite surface protein 1	major merozoite surface antigen	Linear peptide	SAQSGTSGTSAQ	88	99	95818	Homo sapiens (human)	1589166
Plasmodium falciparum	PF3D7_0930300	Q8I0U8	Merozoite surface protein 1	merozoite surface protein 1	Linear peptide	SAQSGTSGTSGT	51	62	95819	Homo sapiens (human)	1589167
Plasmodium falciparum	PF3D7_0930300	Q8I0U8	Merozoite surface protein 1	merozoite surface protein 1	Linear peptide	SAQSGTSGPSGP	74	85	95817	Homo sapiens (human)	1589168
Plasmodium falciparum	PF3D7_0930300	Q8I0U8	Merozoite surface protein 1	merozoite surface protein 1	Linear peptide	SAQSGASAQSGT	33	44	95815	Homo sapiens (human)	1589169
Plasmodium falciparum	PF3D7_0930300	Q8I0U8	Merozoite surface protein 1	merozoite surface protein 1	Linear peptide	SAQSGASAQSGA	44	55	95814	Homo sapiens (human)	1589170
Plasmodium falciparum	PF3D7_0930300	Q8I0U8	Merozoite surface protein 1	merozoite surface protein 1	Linear peptide	SGTSAQSGTSAQ	42	53	95841	Homo sapiens (human)	1589171
Plasmodium falciparum	PF3D7_0930300	Q8I0U8	Merozoite surface protein 1	merozoite surface protein 1	Linear peptide	SGTSAQSGTSGT	48	59	95842	Homo sapiens (human)	1589172
Plasmodium falciparum	PF3D7_0930300	Q8I0U8	Merozoite surface protein 1	merozoite surface protein 1	Linear peptide	SGTSGTSAQSGT	39	50	95846	Homo sapiens (human)	1589173
Plasmodium falciparum	PF3D7_0930300	Q8I0U8	Merozoite surface protein 1	merozoite surface protein 1	Linear peptide	SGTSGTSGTSAQ	36	47	95849	Homo sapiens (human)	1589174
Plasmodium falciparum	PF3D7_0930300	Q8I0U8	Merozoite surface protein 1	merozoite surface protein 1	Linear peptide	SGTSGTSGTSGT	54	65	95850	Homo sapiens (human)	1589175
Plasmodium falciparum	PF3D7_0930300	Q8I0U8	Merozoite surface protein 1	merozoite surface protein 1	Linear peptide	SGTSGTSGPSGT	67	78	95848	Homo sapiens (human)	1589176
Plasmodium falciparum	PF3D7_0930300	Q8I0U8	Merozoite surface protein 1	merozoite surface protein 1	Linear peptide	SGTSGTSGPSGP	66	77	95847	Homo sapiens (human)	1589177
Plasmodium falciparum	N/A			merozoite surface protein 1	Linear peptide	SGTSGPSGTSGP	19	30	95845	Homo sapiens (human)	1589178
Plasmodium falciparum	N/A			merozoite surface protein 1	Linear peptide	SGTSGPSGPSGT	55	66	95844	Homo sapiens (human)	1589179
Plasmodium falciparum	N/A			merozoite surface protein 1	Linear peptide	SGTSGPSGPSGP	31	42	95843	Homo sapiens (human)	1589180
Plasmodium falciparum	PF3D7_0930300	Q8I0U8	Merozoite surface protein 1	merozoite surface protein 1	Linear peptide	SGASAQSGTSAQ	36	47	95828	Homo sapiens (human)	1589181
Plasmodium falciparum	N/A			merozoite surface protein 1	Linear peptide	SGASAQSGTSGT	13	24	95830	Homo sapiens (human)	1589182
Plasmodium falciparum	N/A			merozoite surface protein 1	Linear peptide	SGASAQSGTSGP	13	24	95829	Homo sapiens (human)	1589183
Plasmodium falciparum	N/A			merozoite surface protein 1	Linear peptide	SGASAQSGASAQ	7	18	95827	Homo sapiens (human)	1589184
Plasmodium falciparum	N/A			merozoite surface protein 1	Linear peptide	SGPSGTSGPSGT	22	33	95834	Homo sapiens (human)	1589185
Plasmodium falciparum	N/A			merozoite surface protein 1	Linear peptide	SGPSGPSGPSGT	34	45	95833	Homo sapiens (human)	1589186
Plasmodium falciparum	N/A			merozoite surface protein 1	Linear peptide	SGPSGPSGPSGP	28	39	95832	Homo sapiens (human)	1589187
Plasmodium falciparum	PF3D7_0102200	Q8I0U6	Ring-infected erythrocyte surface antigen	Ring-infected erythrocyte surface antigen	Linear peptide	EENV	687	690	96220	Homo sapiens (human)	1594930
Plasmodium falciparum	PF3D7_1200600	Q8I639	Erythrocyte membrane protein 1, PfEMP1	erythrocyte membrane protein 1 (PfEMP1)	Linear peptide	YKNMILGTSVNIYEYIGKLQ	1349	1368	97777	Homo sapiens (human)	1596484
Plasmodium falciparum	PF3D7_1200600	Q8I639	Erythrocyte membrane protein 1, PfEMP1	erythrocyte membrane protein 1 (PfEMP1)	Linear peptide	RIVRGPANLRNLKEFKE	2044	2060	97605	Homo sapiens (human)	1596499
Plasmodium falciparum	PF3D7_0304600	Q7K740	Circumsporozoite (CS) protein	Circumsporozoite protein precursor	Linear peptide	LKKNSRSLGENDDGNNEDNEKLRKPKHKKLKQPADGNPDPNANPNV	65	110	98215	Mus musculus C57BL/6 X BALB/c	1602507
Plasmodium falciparum	PF3D7_0930300	Q8I0U8	Merozoite surface protein 1	Merozoite surface protein 1 precursor	Discontinuous peptide	L1557			151538	Homo sapiens (human)	1606232
Plasmodium falciparum	PF3D7_0930300	Q8I0U8	Merozoite surface protein 1	Merozoite surface protein 1 precursor	Discontinuous peptide	L1556			151537	Homo sapiens (human)	1607323
Plasmodium falciparum	PF3D7_0930300	Q8I0U8	Merozoite surface protein 1	Merozoite surface protein 1 precursor	Discontinuous peptide	C1537, N1540, E1552, C1553, L1556, E1568, N1578			151536	Homo sapiens (human)	1607324
Plasmodium falciparum	PF3D7_0304600	Q7K740	Circumsporozoite (CS) protein	circumsporozoite protein	Linear peptide	GNGQGHNMPNDPNRNVDENA	286	305	100072	Aotus nancymaae (Ma's night monkey)	1618200
Plasmodium falciparum	PF3D7_0930300	Q8I0U8	Merozoite surface protein 1	precursor for the major merozoite surface antigens	Linear peptide	SSSNFLGIS	1609	1617	102090	Homo sapiens (human)	1627729
Plasmodium falciparum	PF3D7_0930300	Q8I0U8	Merozoite surface protein 1	precursor of the major merozoite surface antigens	Linear peptide	EDSGSSRKK	1671	1679	101580	Homo sapiens (human)	1627749
Plasmodium falciparum	PF3D7_0930300	Q8I0U8	Merozoite surface protein 1	precursor of the major merozoite surface antigens	Linear peptide	EEDSGSSRK	1670	1678	101583	Homo sapiens (human)	1627750
Plasmodium falciparum	PF3D7_0930300	Q8I0U8	Merozoite surface protein 1	precursor of the major merozoite surface antigens	Linear peptide	NGGCDADAT	1659	1667	101921	Homo sapiens (human)	1627761
Plasmodium falciparum	PF3D7_0930300	Q8I0U8	Merozoite surface protein 1	precursor of the major merozoite surface antigens	Linear peptide	NNGGCDADA	1658	1666	101932	Homo sapiens (human)	1627762
Plasmodium falciparum	PF3D7_0930300	Q8I0U8	Merozoite surface protein 1	precursor of the major merozoite surface antigens	Linear peptide	NENNGGCDA	1656	1664	101918	Homo sapiens (human)	1627764
Plasmodium falciparum	PF3D7_0930300	Q8I0U8	Merozoite surface protein 1	precursor of the major merozoite surface antigens	Linear peptide	NPTCNENNG	1652	1660	101938	Homo sapiens (human)	1627768
Plasmodium falciparum	PF3D7_0930300	Q8I0U8	Merozoite surface protein 1	precursor of the major merozoite surface antigens	Linear peptide	PNPTCNENN	1651	1659	101976	Homo sapiens (human)	1627769
Plasmodium falciparum	PF3D7_0930300	Q8I0U8	Merozoite surface protein 1	precursor of the major merozoite surface antigens	Linear peptide	NPNPTCNEN	1650	1658	101937	Homo sapiens (human)	1627770
Plasmodium falciparum	PF3D7_0930300	Q8I0U8	Merozoite surface protein 1	precursor of the major merozoite surface antigens	Linear peptide	NYKQEGDKC	1639	1647	101947	Homo sapiens (human)	1627781
Plasmodium falciparum	PF3D7_0930300	Q8I0U8	Merozoite surface protein 1	precursor of the major merozoite surface antigens	Linear peptide	LNYKQEGDK	1638	1646	101873	Homo sapiens (human)	1627782
Plasmodium falciparum	PF3D7_0930300	Q8I0U8	Merozoite surface protein 1	precursor of the major merozoite surface antigens	Linear peptide	LLNYKQEGD	1637	1645	101862	Homo sapiens (human)	1627783
Plasmodium falciparum	PF3D7_0930300	Q8I0U8	Merozoite surface protein 1	precursor of the major merozoite surface antigens	Linear peptide	RHLDEREEC	1626	1634	102020	Homo sapiens (human)	1627794
Plasmodium falciparum	PF3D7_0930300	Q8I0U8	Merozoite surface protein 1	precursor of the major merozoite surface antigens	Linear peptide	FRHLDEREE	1625	1633	101647	Homo sapiens (human)	1627795
Plasmodium falciparum	PF3D7_0930300	Q8I0U8	Merozoite surface protein 1	merozoite surface protein-1	Linear peptide	NISQHQCVK	1580	1588	101925	Homo sapiens (human)	1627813
Plasmodium falciparum	PF3D7_1200600	Q8I639	Erythrocyte membrane protein 1, PfEMP1	erythrocyte membrane protein 1 (PfEMP1)	Linear peptide	ELWDKRYGGRSNI	1267	1279	107824	Homo sapiens (human)	1648280
Plasmodium falciparum	PF3D7_1200600	Q8I639	Erythrocyte membrane protein 1, PfEMP1	erythrocyte membrane protein 1	Linear peptide	KETELLYEYHDTGTAIISKN	1306	1325	107935	Homo sapiens (human)	1648281
Plasmodium falciparum	PF3D7_1200600	Q8I639	Erythrocyte membrane protein 1, PfEMP1	erythrocyte membrane protein 1 (PfEMP1)	Linear peptide	SVNIYEYIGKLQEDIKKIIEKGTTKQNGKTVGSG	1357	1390	108150	Homo sapiens (human)	1648282
Plasmodium falciparum	PF3D7_1035400	Q8IJ55	Merozoite surface protein 3	merozoite surface protein 3	Linear peptide	AKEASSYDYILGWEFGGG	18	35	118740	Mus musculus BALB/c	1696580
Plasmodium falciparum	PF3D7_1035400	Q8IJ55	Merozoite surface protein 3	merozoite surface protein 3	Linear peptide	GWEFGGG	29	35	118830	Mus musculus BALB/c	1696586
Plasmodium falciparum	PF3D7_1229400	Q8I5C5	Macrophage migration inhibitory factor	macrophage migration inhibitory factor homologue	Linear peptide	LGYIMSNYDYQKNLRFGGSNEA	36	57	118879	Mus musculus (mouse)	1696602
Plasmodium falciparum	PF3D7_1035600	Q8IJ53	Merozoite surface protein	merozoite surface protein	Linear peptide	YEKKNENKNVSNVDSKTKSNEKGR	228	251	122649	Homo sapiens (human)	1697832
Plasmodium falciparum	PF3D7_1035600	Q8IJ53	Merozoite surface protein	merozoite surface protein	Linear peptide	SNEKGRPPTYSPILDDGIEFSGGLYF	246	271	122582	Homo sapiens (human)	1697834
Plasmodium falciparum	PF3D7_1035600	Q8IJ53	Merozoite surface protein	merozoite surface protein	Linear peptide	GIEFSGGLYFNEKKSTEENKQKNVLESVN	262	290	122365	Homo sapiens (human)	1697836
Plasmodium falciparum	PF3D7_1035600	Q8IJ53	Merozoite surface protein	merozoite surface protein	Linear peptide	STEENKQKNVLESVNLTSWDKEDIVKENEDVK	276	307	122596	Homo sapiens (human)	1697838
Plasmodium falciparum	PF3D7_1035600	Q8IJ53	Merozoite surface protein	merozoite surface protein	Linear peptide	DTSDLEKKNIPDLSNDNNYYSLIYKNYKDNDKS	353	385	122319	Homo sapiens (human)	1697840
Plasmodium falciparum	PF3D7_1035700	Q8IJ52	Duffy binding-like merozoite surface protein	erythrocyte membrane protein, putative	Linear peptide	DNVNSVTQRGNNNYNNNLERGLGSG	508	532	122308	Homo sapiens (human)	1697842
Plasmodium falciparum	PF3D7_1035700	Q8IJ52	Duffy binding-like merozoite surface protein	erythrocyte membrane protein, putative	Linear peptide	LERGLGSGALPGTNIITEEKYSLELIK	525	551	122460	Homo sapiens (human)	1697844
Plasmodium falciparum	PF3D7_1035700	Q8IJ52	Duffy binding-like merozoite surface protein	erythrocyte membrane protein, putative	Linear peptide	KYSLELIKLTSKDEEDIIKHNEDVREEI	544	571	122456	Homo sapiens (human)	1697846
Plasmodium falciparum	PF3D7_1035700	Q8IJ52	Duffy binding-like merozoite surface protein	erythrocyte membrane protein, putative	Linear peptide	LTSKDEEDIIKHNEDVREEIEEQQEDIE	552	579	122481	Homo sapiens (human)	1697848
Plasmodium falciparum	PF3D7_1035700	Q8IJ52	Duffy binding-like merozoite surface protein	erythrocyte membrane protein, putative	Linear peptide	EENKEKELSNQQQSEKKSISKVDEDSYRILSVSY	620	653	122325	Homo sapiens (human)	1697850
Plasmodium falciparum	PF3D7_1036000	Q8IJ48	Merozoite surface protein 11	merozoite surface protein	Linear peptide	PEGPRANNRNENNQNTDPYNHYFAWE	214	239	122511	Homo sapiens (human)	1697852
Plasmodium falciparum	PF3D7_1036000	Q8IJ48	Merozoite surface protein 11	merozoite surface protein	Linear peptide	YNHYFAWEIGGGAPTYKPENNK	232	253	122656	Homo sapiens (human)	1697854
Plasmodium falciparum	PF3D7_1036000	Q8IJ48	Merozoite surface protein 11	merozoite surface protein	Linear peptide	PTYKPENNKNDNILLEHVKITSWDKED	245	271	122533	Homo sapiens (human)	1697856
Plasmodium falciparum	PF3D7_1036000	Q8IJ48	Merozoite surface protein 11	merozoite surface protein	Linear peptide	ILLEHVKITSWDKEDIIKENEDTKREVQE	257	285	122410	Homo sapiens (human)	1697858
Plasmodium falciparum	PF3D7_1036000	Q8IJ48	Merozoite surface protein 11	merozoite surface protein	Linear peptide	VNLEDINKNTRNDIFEEQIKLDSTQDDKAQKLISN	325	359	122636	Homo sapiens (human)	1697860
Plasmodium falciparum	PF3D7_1036300	Q8IJ45	Duffy binding-like merozoite surface protein 2	erythrocyte membrane protein, putative	Linear peptide	HESNVGSIQEVNQGSVSEESHSKTIDPSKIDDR	537	569	122393	Homo sapiens (human)	1697862
Plasmodium falciparum	PF3D7_1036300	Q8IJ45	Duffy binding-like merozoite surface protein 2	erythrocyte membrane protein, putative	Linear peptide	SKTIDPSKIDDRLELSSGSSSLEQHSKED	558	586	122578	Homo sapiens (human)	1697864
Plasmodium falciparum	PF3D7_1036300	Q8IJ45	Duffy binding-like merozoite surface protein 2	erythrocyte membrane protein, putative	Linear peptide	EQHSKEDVKKGCALELVPLSLSDIEQIAN	580	608	122338	Homo sapiens (human)	1697866
Plasmodium falciparum	PF3D7_1036300	Q8IJ45	Duffy binding-like merozoite surface protein 2	erythrocyte membrane protein, putative	Linear peptide	ALELVPLSLSDIEQIANESEDVLEEIEEEINTD	592	624	122259	Homo sapiens (human)	1697868
Plasmodium falciparum	PF3D7_1036300	Q8IJ45	Duffy binding-like merozoite surface protein 2	erythrocyte membrane protein, putative	Linear peptide	EIEDKPEQEIKNKSLEEKQIDKNTDTSEKKGFNNSEKDEKA	670	710	122331	Homo sapiens (human)	1697870
Plasmodium falciparum	PF3D7_1035400	Q8IJ55	Merozoite surface protein 3	merozoite surface protein 3	Linear peptide	MLSHLYVSSKDKENISKENDDVLDEKEEEAEETEEEELEEK	211	251	119616	Homo sapiens (human)	1697922
Plasmodium falciparum	PF3D7_1015900	A0A143ZZ61	Enolase	Enolase	Linear peptide	EWGWS	104	108	120516	Mus musculus (mouse)	1703719
Plasmodium falciparum	PF3D7_0930300	Q8I0U8	Merozoite surface protein 1	merozoite surface protein 1	Linear peptide	NENIKELLDKINEIKNPPPANSGNTPNTLLDKNKKIE	293	329	125167	Homo sapiens (human)	1714942
Plasmodium falciparum	PF3D7_0930300	Q8I0U8	Merozoite surface protein 1	major merozoite surface antigen	Linear peptide	NENIKKLLEDIDKIKTDAENPTTGSKPNPLPENKKKEVEG	306	345	125170	Homo sapiens (human)	1714948
Plasmodium falciparum	PF3D7_0930300	Q8I0U8	Merozoite surface protein 1	merozoite surface protein-1	Linear peptide	NENIKKLLDKINEIKNPPPANSGNTPNPLPENKKKEVEG	312	350	125168	Homo sapiens (human)	1714954
Plasmodium falciparum	PF3D7_0930300	Q8I0U8	Merozoite surface protein 1	merozoite surface protein-1	Linear peptide	NENIKKLLEDIDKIKTDAEKPTTGSKPNTLLDKNKKIE	312	349	125169	Homo sapiens (human)	1714960
Plasmodium falciparum	PF3D7_1133400	Q7KQK5	Apical membrane antigen 1	apical membrane antigen 1	Discontinuous peptide	N187, I190, N196, G197, D200, N204, E206			130425	Mus musculus (mouse)	1764762
Plasmodium falciparum	PF3D7_0818900	Q8IB24	Heat shock protein 70	Heat shock 70 kDa protein	Linear peptide	RNSLENYCYGVKSSLEDQKIKEKLQPAEIETCMKTITTILEWLEKNQLA	552	600	134514	Mus musculus BALB/c	1784468
Plasmodium falciparum	PF3D7_0818900	Q8IB24	Heat shock protein 70	Heat shock 70 kDa protein	Linear peptide	ANGILNVTAVEKSTGK	495	510	134322	Mus musculus BALB/c	1784469
Plasmodium falciparum	PF3D7_0818900	Q8IB24	Heat shock protein 70	Heat shock 70 kDa protein	Linear peptide	NDKGRLSQDEIDRMVNDAEK	518	537	134452	Mus musculus BALB/c	1784470
Plasmodium falciparum	N/A				Non-peptidic	6-O-(2-amino-2-deoxy-alpha-D-glucosyl)-1D-myo-inositol 1-(6-mercaptohexyl)phosphate			141819	Homo sapiens (human)	1804553
Plasmodium falciparum	N/A				Non-peptidic	(alpha-D-Man)-(1->4)-(alpha-D-GlcN)-(1->6)-1-O-(6-thiohexylphosphono)-D-myo-inositol			141820	Homo sapiens (human)	1804558
Plasmodium falciparum	N/A				Non-peptidic	[alpha-D-Man-(1->6)-alpha-D-Man-(1->4)-alpha-D-GlcN-(1->6)]-1-O-(6-thiohexylphosphono)-D-myo-inositol			141821	Homo sapiens (human)	1804559
Plasmodium falciparum	N/A				Non-peptidic	[alpha-D-Man-(1->2)-alpha-D-Man-(1->6)-alpha-D-Man-(1->4)-alpha-D-GlcN-(1->6)]-1-O-(6-thiohexylphosphono)-D-myo-inositol			141822	Homo sapiens (human)	1804560
Plasmodium falciparum	N/A				Non-peptidic	[6-O-(2-aminoethylphosphono)-alpha-D-Man-(1->2)-alpha-D-Man-(1->6)-alpha-D-Man-(1->4)-alpha-D-GlcN-(1->6)]-1-O-(6-thiohexylphosphono)-D-myo-inositol			141823	Homo sapiens (human)	1804561
Plasmodium falciparum	N/A				Non-peptidic	[alpha-D-Man-(1->2)-alpha-D-Man-(1->2)-alpha-D-Man-(1->6)-alpha-D-Man-(1->4)-alpha-D-GlcN-(1->6)]-1-O-(6-thiohexylphosphono)-D-myo-inositol			141824	Homo sapiens (human)	1804562
Plasmodium falciparum	N/A				Non-peptidic	[alpha-D-Man-(1->2)-6-PEA-alpha-D-Man-(1->2)-alpha-D-Man-(1->6)-alpha-D-Man-(1->4)-alpha-D-GlcN-(1->6)]-1-O-(6-thiohexylphosphono)-D-myo-inositol			141825	Homo sapiens (human)	1804563
Plasmodium falciparum	N/A				Non-peptidic	alpha-D-Galp-(1->3)-beta-D-Galp-(1->4)-D-GlcpNAc-yl group			130649	Homo sapiens (human)	1807468
Plasmodium falciparum	PF3D7_1200600	Q8I639	Erythrocyte membrane protein 1, PfEMP1	erythrocyte membrane protein 1	Linear peptide	KKYIKKLENGRSLEGV	1607	1622	141686	Oryctolagus cuniculus New Zealand White	1815575
Plasmodium falciparum	PF3D7_1200600	Q8I639	Erythrocyte membrane protein 1, PfEMP1	erythrocyte membrane protein 1	Linear peptide	IKKLENGRSLEGVYVP	1610	1625	141676	Rattus norvegicus Wistar	1815576
Plasmodium falciparum	PF3D7_1200600	Q8I639	Erythrocyte membrane protein 1, PfEMP1	erythrocyte membrane protein 1	Linear peptide	LENGRSLEGVYVPPRR	1613	1628	141698	Rattus norvegicus Wistar	1815578
Plasmodium falciparum	PF3D7_1200600	Q8I639	Erythrocyte membrane protein 1, PfEMP1	erythrocyte membrane protein 1	Linear peptide	GRSLEGVYVPPRRQQL	1616	1631	141663	Rattus norvegicus Wistar	1815580
Plasmodium falciparum	PF3D7_1200600	Q8I639	Erythrocyte membrane protein 1, PfEMP1	erythrocyte membrane protein 1	Linear peptide	LEGVYVPPRRQQLCLY	1619	1634	141697	Rattus norvegicus Wistar	1815582
Plasmodium falciparum	PF3D7_1200600	Q8I639	Erythrocyte membrane protein 1, PfEMP1	erythrocyte membrane protein 1	Linear peptide	VYVPPRRQQLCLYELF	1622	1637	141778	Rattus norvegicus Wistar	1815584
Plasmodium falciparum	PF3D7_1200600	Q8I639	Erythrocyte membrane protein 1, PfEMP1	erythrocyte membrane protein 1	Linear peptide	GMEKAKEELLETLQIV	1646	1661	141660	Rattus norvegicus Wistar	1815600
Plasmodium falciparum	PF3D7_1200600	Q8I639	Erythrocyte membrane protein 1, PfEMP1	erythrocyte membrane protein 1	Linear peptide	KAKEELLETLQIVAER	1649	1664	141681	Rattus norvegicus Wistar	1815602
Plasmodium falciparum	PF3D7_1200600	Q8I639	Erythrocyte membrane protein 1, PfEMP1	erythrocyte membrane protein 1	Linear peptide	EELLETLQIVAEREAY	1652	1667	141633	Rattus norvegicus Wistar	1815604
Plasmodium falciparum	PF3D7_1200600	Q8I639	Erythrocyte membrane protein 1, PfEMP1	erythrocyte membrane protein 1	Linear peptide	LETLQIVAEREAYYLW	1655	1670	141699	Rattus norvegicus Wistar	1815606
Plasmodium falciparum	PF3D7_1200600	Q8I639	Erythrocyte membrane protein 1, PfEMP1	erythrocyte membrane protein 1	Linear peptide	LQIVAEREAYYLWKQY	1658	1673	141704	Rattus norvegicus Wistar	1815608
Plasmodium falciparum	PF3D7_1200600	Q8I639	Erythrocyte membrane protein 1, PfEMP1	erythrocyte membrane protein 1	Linear peptide	VAEREAYYLWKQYNP	1661	1675	141771	Rattus norvegicus Wistar	1815610
Plasmodium falciparum	PF3D7_1200600	Q8I639	Erythrocyte membrane protein 1, PfEMP1	erythrocyte membrane protein 1	Linear peptide	REAYYLWKQYNPTGKG	1664	1679	141737	Rattus norvegicus Wistar	1815612
Plasmodium falciparum	PF3D7_1200600	Q8I639	Erythrocyte membrane protein 1, PfEMP1	erythrocyte membrane protein 1	Linear peptide	YYLWKQYNPTGKGIDD	1667	1682	141792	Oryctolagus cuniculus New Zealand White	1815615
Plasmodium falciparum	PF3D7_1200600	Q8I639	Erythrocyte membrane protein 1, PfEMP1	erythrocyte membrane protein 1	Linear peptide	WKQYNPTGKGIDDANK	1670	1685	141779	Rattus norvegicus Wistar	1815617
Plasmodium falciparum	PF3D7_1200600	Q8I639	Erythrocyte membrane protein 1, PfEMP1	erythrocyte membrane protein 1	Linear peptide	YNPTGKGIDDANKKAC	1673	1688	141789	Rattus norvegicus Wistar	1815619
Plasmodium falciparum	PF3D7_1200600	Q8I639	Erythrocyte membrane protein 1, PfEMP1	erythrocyte membrane protein 1	Linear peptide	TGKGIDDANKKACCAI	1676	1691	141763	Rattus norvegicus Wistar	1815621
Plasmodium falciparum	PF3D7_1200600	Q8I639	Erythrocyte membrane protein 1, PfEMP1	erythrocyte membrane protein 1	Linear peptide	GIDDANKKACCAIRGS	1679	1694	141658	Rattus norvegicus Wistar	1815623
Plasmodium falciparum	PF3D7_1200600	Q8I639	Erythrocyte membrane protein 1, PfEMP1	erythrocyte membrane protein 1	Linear peptide	DANKKACCAIRGSFYD	1682	1697	141613	Rattus norvegicus Wistar	1815625
Plasmodium falciparum	PF3D7_1200600	Q8I639	Erythrocyte membrane protein 1, PfEMP1	erythrocyte membrane protein 1	Linear peptide	KKACCAIRGSFYDLED	1685	1700	141684	Oryctolagus cuniculus New Zealand White	1815628
Plasmodium falciparum	PF3D7_1200600	Q8I639	Erythrocyte membrane protein 1, PfEMP1	erythrocyte membrane protein 1	Linear peptide	CCAIRGSFYDLEDIIK	1688	1703	141608	Oryctolagus cuniculus New Zealand White	1815630
Plasmodium falciparum	PF3D7_1200600	Q8I639	Erythrocyte membrane protein 1, PfEMP1	erythrocyte membrane protein 1	Linear peptide	DLEDIIKGNDLVHDEY	1697	1712	141617	Rattus norvegicus Wistar	1815635
Plasmodium falciparum	PF3D7_1200600	Q8I639	Erythrocyte membrane protein 1, PfEMP1	erythrocyte membrane protein 1	Linear peptide	DIIKGNDLVHDEYTKYI	1700	1716	141616	Oryctolagus cuniculus New Zealand White	1815638
Plasmodium falciparum	PF3D7_1200600	Q8I639	Erythrocyte membrane protein 1, PfEMP1	erythrocyte membrane protein 1	Linear peptide	HDEYTKYIDSKLNEIF	1709	1724	141666	Oryctolagus cuniculus New Zealand White	1815640
Plasmodium falciparum	PF3D7_1200600	Q8I639	Erythrocyte membrane protein 1, PfEMP1	erythrocyte membrane protein 1	Linear peptide	DSKLNEIFGSSDTNDI	1717	1732	141623	Rattus norvegicus Wistar	1815643
Plasmodium falciparum	PF3D7_1200600	Q8I639	Erythrocyte membrane protein 1, PfEMP1	erythrocyte membrane protein 1	Linear peptide	GSSDTNDIDTKRARTD	1725	1740	141665	Oryctolagus cuniculus New Zealand White	1815644
Plasmodium falciparum	PF3D7_1200600	Q8I639	Erythrocyte membrane protein 1, PfEMP1	erythrocyte membrane protein 1	Linear peptide	DTKRARTDWWENETIT	1733	1748	141625	Oryctolagus cuniculus New Zealand White	1815646
Plasmodium falciparum	PF3D7_1200600	Q8I639	Erythrocyte membrane protein 1, PfEMP1	erythrocyte membrane protein 1	Linear peptide	WWENETITNGTDRKTI	1741	1756	141781	Rattus norvegicus Wistar	1815649
Plasmodium falciparum	PF3D7_1200600	Q8I639	Erythrocyte membrane protein 1, PfEMP1	erythrocyte membrane protein 1	Linear peptide	NGTDRKTIRQLVWDAM	1749	1764	141713	Rattus norvegicus Wistar	1815651
Plasmodium falciparum	PF3D7_1200600	Q8I639	Erythrocyte membrane protein 1, PfEMP1	erythrocyte membrane protein 1	Linear peptide	KLQKKETECEEEKGPL	1925	1940	141687	Oryctolagus cuniculus New Zealand White	1815697
Plasmodium falciparum	PF3D7_1200600	Q8I639	Erythrocyte membrane protein 1, PfEMP1	erythrocyte membrane protein 1	Linear peptide	CEEEKGPLDLMNEVLN	1933	1948	141610	Oryctolagus cuniculus New Zealand White	1815699
Plasmodium falciparum	PF3D7_1200600	Q8I639	Erythrocyte membrane protein 1, PfEMP1	erythrocyte membrane protein 1	Linear peptide	DLMNEVLNKMDKKYSA	1941	1956	141618	Oryctolagus cuniculus New Zealand White	1815701
Plasmodium falciparum	PF3D7_1200600	Q8I639	Erythrocyte membrane protein 1, PfEMP1	erythrocyte membrane protein 1	Linear peptide	KMDKKYSAHKMKCTEV	1949	1964	141689	Oryctolagus cuniculus New Zealand White	1815703
Plasmodium falciparum	PF3D7_0206800	P50498	Merozoite surface antigen 2	merozoite surface protein 2	Linear peptide	KTDGKGEESE	108	117	142435	Homo sapiens (human)	1819221
Plasmodium falciparum	PF3D7_0206800	A0A143ZX41	Merozoite surface antigen 2	merozoite surface protein 2	Linear peptide	APENKGTGQHGHMHGSRNNHPQNTSDSQKECTDGNKENCG	187	226	142387	Homo sapiens (human)	1819243
Plasmodium falciparum	PF3D7_0206800	P50498	Merozoite surface antigen 2	merozoite surface protein 2	Linear peptide	ESSSSGNAPNKTDGKGEESEKQNELNESTEEGPKAPQEPQTAENENPA	98	145	142414	Homo sapiens (human)	1819244
Plasmodium falciparum	PF3D7_0930300	Q8I0U8	Merozoite surface protein 1	merozoite surface protein-1	Linear peptide	MVLNEGTSGTA	51	61	142913	Oryctolagus cuniculus New Zealand White	1819458
Plasmodium falciparum	PF3D7_1035500	Q8IJ54	Merozoite surface protein 6	merozoite surface protein 6	Linear peptide	LLEQIKIPSWDRNNIPDENEQVIEDPQEDNKDEDEDEETETENLETEDDNNEE	205	257	150372	Homo sapiens (human)	1853708
Plasmodium falciparum	PF3D7_1035500	Q8IJ54	Merozoite surface protein 6	merozoite surface protein 6	Linear peptide	NLISNKNKKNDETKKTAENIVKTLVGLFNEKNEIDSTINNLVQEMIHLFSNN	320	371	150472	Homo sapiens (human)	1853711
Plasmodium falciparum	PF3D7_0304600	Q7K740	Circumsporozoite (CS) protein	Circumsporozoite protein precursor	Linear peptide	NANPNANPNANPNANPNANPNANPNANPNANP	148	179	43250	Alouatta macconnelli	1857848
Plasmodium falciparum	PF3D7_1133400	Q7KQK5	Apical membrane antigen 1	Apical membrane antigen 1	Discontinuous peptide	T171, N173, Q174, P185, T186, E187, P188, M190, F201, Y202, K203, D204, N205, H220, G222, N223, M224, I225, N228, K230, K235			174351	Orectolobus maculatus (spotted wobbegong)	1953433
Plasmodium falciparum	PF3D7_1133400	Q7KQK5	Apical membrane antigen 1	Apical membrane antigen 1	Discontinuous peptide	T171, N173, Q174, P185, T186, E187, P188, M190, F201, Y202, K203, D204, N205, H220, G222, N223, I225, D227, N228, K230, N231			174350	Orectolobus maculatus (spotted wobbegong)	1953434
Plasmodium falciparum	PF3D7_1200600	Q8I639	Erythrocyte membrane protein 1, PfEMP1	VAR2CSA	Linear peptide	HDEYTKYIDSKLNKIF	1714	1729	175208	Rattus norvegicus Wistar	1954713
Plasmodium falciparum	PF3D7_1200600	Q8I639	Erythrocyte membrane protein 1, PfEMP1	VAR2CSA	Linear peptide	GSSNTNDIDTKRARTD	1714	1729	175199	Rattus norvegicus Wistar	1954715
Plasmodium falciparum	PF3D7_1200600	Q8I639	Erythrocyte membrane protein 1, PfEMP1	VAR2CSA	Linear peptide	RQLVWDAMQSGVRYAV	1746	1761	141742	Rattus norvegicus Wistar	1954719
Plasmodium falciparum	PF3D7_1200600	Q8I639	Erythrocyte membrane protein 1, PfEMP1	erythrocyte membrane protein 1	Linear peptide	EEKNENFPLCMGVEHI	1773	1788	141632	Rattus norvegicus Wistar	1954721
Plasmodium falciparum	PF3D7_1200600	Q8I639	Erythrocyte membrane protein 1, PfEMP1	erythrocyte membrane protein 1	Linear peptide	CDPPKRADTCGDNSNI	1821	1836	141609	Rattus norvegicus Wistar	1954727
Plasmodium falciparum	PF3D7_1200600	Q8I639	Erythrocyte membrane protein 1, PfEMP1	erythrocyte membrane protein 1	Linear peptide	TCGDNSNIECKKACAN	1829	1844	141762	Rattus norvegicus Wistar	1954728
Plasmodium falciparum	PF3D7_1200600	Q8I639	Erythrocyte membrane protein 1, PfEMP1	VAR2CSA	Linear peptide	RIEWNGMSNYYNKIYR	1863	1878	141740	Rattus norvegicus Wistar	1954731
Plasmodium falciparum	PF3D7_1200600	Q8I639	Erythrocyte membrane protein 1, PfEMP1	VAR2CSA	Linear peptide	KSNKESEDGKDYSMIM	1879	1894	175234	Rattus norvegicus Wistar	1954733
Plasmodium falciparum	PF3D7_1200600	Q8I639	Erythrocyte membrane protein 1, PfEMP1	erythrocyte membrane protein 1	Linear peptide	GKDYSMIMAPTVIDYL	1877	1892	141659	Rattus norvegicus Wistar	1954734
Plasmodium falciparum	PF3D7_1200600	Q8I639	Erythrocyte membrane protein 1, PfEMP1	erythrocyte membrane protein 1	Linear peptide	APTVIDYLNKRCHGEI	1885	1900	141606	Rattus norvegicus Wistar	1954735
Plasmodium falciparum	PF3D7_1200600	Q8I639	Erythrocyte membrane protein 1, PfEMP1	VAR2CSA	Linear peptide	TTSGTVNKKLQKKETE	1945	1960	141768	Rattus norvegicus Wistar	1954739
Plasmodium falciparum	PF3D7_1200600	Q8I639	Erythrocyte membrane protein 1, PfEMP1	erythrocyte membrane protein 1	Linear peptide	EFCEKYTKYFEDMKSK	1805	1820	141635	Homo sapiens (human)	1954788
Plasmodium falciparum	PF3D7_1200600	Q8I639	Erythrocyte membrane protein 1, PfEMP1	VAR2CSA	Linear peptide	NGNYICCSCKNIGAYN	1929	1944	141712	Homo sapiens (human)	1954800
Plasmodium falciparum	PF3D7_1200600	Q8I639	Erythrocyte membrane protein 1, PfEMP1	VAR2CSA	Linear peptide	CKNIGAYNTTSGTVNK	1937	1952	141612	Homo sapiens (human)	1954801
Plasmodium falciparum	PF3D7_1200600	Q8I639	Erythrocyte membrane protein 1, PfEMP1	VAR2CSA	Linear peptide	VAEREAYYLWKQYNPTGKGIDDANKKAC	1666	1693	175390	Rattus norvegicus Wistar	1954813
Plasmodium falciparum	PF3D7_1200600	Q8I639	Erythrocyte membrane protein 1, PfEMP1	VAR2CSA	Linear peptide	QYNPTGKGIDDANKKACCAIRGSFYDLEDIIK	1677	1708	175318	Rattus norvegicus Wistar	1954815
Plasmodium falciparum	PF3D7_1200600	Q8I639	Erythrocyte membrane protein 1, PfEMP1	erythrocyte membrane protein 1 (PfEMP1)	Linear peptide	VAEREAYYLWKQYHAHNDTTYLAHK	1643	1667	175388	Rattus norvegicus Wistar	1954816
Plasmodium falciparum	PF3D7_0206800	A0A143ZX41	Merozoite surface antigen 2	Merozoite surface antigen 2 precursor	Linear peptide	FINNAYNMSIRRS	30	42	177054	Mus musculus CBA	1963571
Plasmodium falciparum	PF3D7_0206800	A0A143ZX41	Merozoite surface antigen 2	Merozoite surface antigen 2 precursor	Linear peptide	NPKGKGEVQEPNQ	130	142	177202	Mus musculus CBA	1963573
Plasmodium falciparum	PF3D7_0206800	A0A143ZX41	Merozoite surface antigen 2	Merozoite surface antigen 2 precursor	Linear peptide	KSNVPPTQDADTK	160	172	177140	Mus musculus CBA	1963574
Plasmodium falciparum	PF3D7_0206800	A0A143ZX41	Merozoite surface antigen 2	Merozoite surface antigen 2 precursor	Linear peptide	QTESPELQSAPEN	190	202	177226	Mus musculus CBA	1963575
Plasmodium falciparum	PF3D7_0206800	A0A143ZX41	Merozoite surface antigen 2	Merozoite surface antigen 2	Linear peptide	SGSQRSTNSASTS	65	77	177293	Mus musculus BALB/c	1963576
Plasmodium falciparum	PF3D7_0206800	A0A143ZX41	Merozoite surface antigen 2	Merozoite surface antigen 2 precursor	Linear peptide	SQKECTDGNKENC	225	237	177298	Mus musculus CBA	1963577
Plasmodium falciparum	PF3D7_0206800	A0A143ZX41	Merozoite surface antigen 2	Merozoite surface antigen 2	Linear peptide	IASGSQRSTNSAS	63	75	177090	Mus musculus BALB/c	1963579
Plasmodium falciparum	PF3D7_1133400	Q7KQK5	Apical membrane antigen 1	apical membrane antigen 1, AMA1	Discontinuous peptide	D196, E197, H200, D204, K206			179745	Mus musculus (mouse)	1969117
Plasmodium falciparum	PF3D7_1200600	Q8I639	Erythrocyte membrane protein 1, PfEMP1	Erythrocyte membrane protein 1	Linear peptide	HLRHEPGIQHLEKRLESMFQNIQN			180327	Oryctolagus cuniculus (rabbit)	1970414
Plasmodium falciparum	PF3D7_1200600	Q8I639	Erythrocyte membrane protein 1, PfEMP1	Erythrocyte membrane protein 1	Linear peptide	KLQTLTLHQVREYWWALNRKEVWKA			180334	Oryctolagus cuniculus (rabbit)	1970415
Plasmodium falciparum	PF3D7_1200600	Q8I639	Erythrocyte membrane protein 1, PfEMP1	Erythrocyte membrane protein 1	Linear peptide	ITCGATMNDIFSKNIR			180330	Oryctolagus cuniculus (rabbit)	1970416
Plasmodium falciparum	PF3D7_1200600	Q8I639	Erythrocyte membrane protein 1, PfEMP1	Erythrocyte membrane protein 1	Linear peptide	TDNDEVWKGLRAVFGKI			180347	Oryctolagus cuniculus (rabbit)	1970417
Plasmodium falciparum	PF3D7_1200600	Q8I639	Erythrocyte membrane protein 1, PfEMP1	Erythrocyte membrane protein 1	Linear peptide	SNICTVLARSFADIGDIV			180345	Oryctolagus cuniculus (rabbit)	1970418
Plasmodium falciparum	PF3D7_1200600	Q8I639	Erythrocyte membrane protein 1, PfEMP1	Erythrocyte membrane protein 1	Linear peptide	EGDSIKKYHDKHQGT			180324	Oryctolagus cuniculus (rabbit)	1970419
Plasmodium falciparum	PF3D7_1200600	Q8I639	Erythrocyte membrane protein 1, PfEMP1	Erythrocyte membrane protein 1	Linear peptide	REYWWALNRKEVWKA			180342	Oryctolagus cuniculus (rabbit)	1970894
Plasmodium falciparum	PF3D7_0400400	Q8I218	Erythrocyte membrane protein 1, PfEMP1	erythrocyte membrane protein	Linear peptide	REDWWAINRKEVWKA	54	68	180341	Oryctolagus cuniculus (rabbit)	1970896
Plasmodium falciparum	PF3D7_0731500	Q8IBE8	Erythrocyte binding antigen-175	erythrocyte binding antigen 175	Linear peptide	VWECKKPYKLSTKDVCVPP	473	491	181039	Mus musculus BALB/c	1974344
Plasmodium falciparum	PF3D7_1100200	Q8IIZ4	Erythrocyte membrane protein 1, PfEMP1	erythrocyte membrane protein 1	Linear peptide	YEQQLKGTLSNARFH	37	51	181848	Capra hircus (domestic goat)	1976532
Plasmodium falciparum	PF3D7_1100200	Q8IIZ4	Erythrocyte membrane protein 1, PfEMP1	erythrocyte membrane protein 1	Linear peptide	LKGTLSNARFHDGLH	41	55	181711	Capra hircus (domestic goat)	1976534
Plasmodium falciparum	PF3D7_1100200	Q8IIZ4	Erythrocyte membrane protein 1, PfEMP1	erythrocyte membrane protein 1	Linear peptide	LSNARFHDGLHKAAD	45	59	181724	Capra hircus (domestic goat)	1976536
Plasmodium falciparum	PF3D7_1100200	Q8IIZ4	Erythrocyte membrane protein 1, PfEMP1	erythrocyte membrane protein 1	Linear peptide	RFHDGLHKAADLGVI	49	63	181786	Capra hircus (domestic goat)	1976538
Plasmodium falciparum	PF3D7_1100200	Q8IIZ4	Erythrocyte membrane protein 1, PfEMP1	erythrocyte membrane protein 1	Linear peptide	GLHKAADLGVIPGPS	53	67	181638	Capra hircus (domestic goat)	1976540
Plasmodium falciparum	PF3D7_1100200	Q8IIZ4	Erythrocyte membrane protein 1, PfEMP1	erythrocyte membrane protein 1	Linear peptide	AADLGVIPGPSHFSQ	57	71	181540	Capra hircus (domestic goat)	1976542
Plasmodium falciparum	PF3D7_1100200	Q8IIZ4	Erythrocyte membrane protein 1, PfEMP1	erythrocyte membrane protein 1	Linear peptide	GVIPGPSHFSQLYYK	61	75	181653	Capra hircus (domestic goat)	1976544
Plasmodium falciparum	PF3D7_1100200	Q8IIZ4	Erythrocyte membrane protein 1, PfEMP1	erythrocyte membrane protein 1	Linear peptide	GPSHFSQLYYKKHTN	65	79	181644	Capra hircus (domestic goat)	1976546
Plasmodium falciparum	PF3D7_1100200	Q8IIZ4	Erythrocyte membrane protein 1, PfEMP1	erythrocyte membrane protein 1	Linear peptide	FSQLYYKKHTNNTKY	69	83	181623	Capra hircus (domestic goat)	1976548
Plasmodium falciparum	PF3D7_1100200	Q8IIZ4	Erythrocyte membrane protein 1, PfEMP1	erythrocyte membrane protein 1	Linear peptide	YYKKHTNNTKYYKDD	73	87	181857	Capra hircus (domestic goat)	1976550
Plasmodium falciparum	PF3D7_1100200	Q8IIZ4	Erythrocyte membrane protein 1, PfEMP1	erythrocyte membrane protein 1	Linear peptide	GRSTNEIELSARDVL	5	19	181649	Capra hircus (domestic goat)	1976552
Plasmodium falciparum	PF3D7_1100200	Q8IIZ4	Erythrocyte membrane protein 1, PfEMP1	erythrocyte membrane protein 1	Linear peptide	HTNNTKYYKDDRHPC	77	91	181668	Capra hircus (domestic goat)	1976554
Plasmodium falciparum	PF3D7_1100200	Q8IIZ4	Erythrocyte membrane protein 1, PfEMP1	erythrocyte membrane protein 1	Linear peptide	TKYYKDDRHPCHGRQ	81	95	181813	Capra hircus (domestic goat)	1976556
Plasmodium falciparum	PF3D7_1100200	Q8IIZ4	Erythrocyte membrane protein 1, PfEMP1	erythrocyte membrane protein 1	Linear peptide	KDDRHPCHGRQGKRF	85	99	181683	Capra hircus (domestic goat)	1976558
Plasmodium falciparum	PF3D7_1100200	Q8IIZ4	Erythrocyte membrane protein 1, PfEMP1	erythrocyte membrane protein 1	Linear peptide	HPCHGRQGKRFDEGQ	89	103	181665	Capra hircus (domestic goat)	1976560
Plasmodium falciparum	PF3D7_1100200	Q8IIZ4	Erythrocyte membrane protein 1, PfEMP1	erythrocyte membrane protein 1	Linear peptide	GRQGKRFDEGQKFEC	93	107	181648	Capra hircus (domestic goat)	1976562
Plasmodium falciparum	PF3D7_1100200	Q8IIZ4	Erythrocyte membrane protein 1, PfEMP1	erythrocyte membrane protein 1	Linear peptide	KRFDEGQKFECGNDK	97	111	181696	Capra hircus (domestic goat)	1976564
Plasmodium falciparum	PF3D7_1100200	Q8IIZ4	Erythrocyte membrane protein 1, PfEMP1	erythrocyte membrane protein 1	Linear peptide	EGQKFECGNDKIIGN	101	115	181599	Capra hircus (domestic goat)	1976566
Plasmodium falciparum	PF3D7_1100200	Q8IIZ4	Erythrocyte membrane protein 1, PfEMP1	erythrocyte membrane protein 1	Linear peptide	FECGNDKIIGNSDKY	105	119	181614	Capra hircus (domestic goat)	1976568
Plasmodium falciparum	PF3D7_1100200	Q8IIZ4	Erythrocyte membrane protein 1, PfEMP1	erythrocyte membrane protein 1	Linear peptide	NDKIIGNSDKYGSCA	109	123	181736	Capra hircus (domestic goat)	1976570
Plasmodium falciparum	PF3D7_1100200	Q8IIZ4	Erythrocyte membrane protein 1, PfEMP1	erythrocyte membrane protein 1	Linear peptide	NEIELSARDVLENIG	9	23	181737	Capra hircus (domestic goat)	1976574
Plasmodium falciparum	PF3D7_1100200	Q8IIZ4	Erythrocyte membrane protein 1, PfEMP1	erythrocyte membrane protein 1	Linear peptide	LSARDVLENIGIGIY	13	27	181721	Capra hircus (domestic goat)	1976596
Plasmodium falciparum	PF3D7_1100200	Q8IIZ4	Erythrocyte membrane protein 1, PfEMP1	erythrocyte membrane protein 1	Linear peptide	ARSFADIGDIVRGRD	185	199	181559	Capra hircus (domestic goat)	1976612
Plasmodium falciparum	PF3D7_1100200	Q8IIZ4	Erythrocyte membrane protein 1, PfEMP1	erythrocyte membrane protein 1	Linear peptide	ADIGDIVRGRDMFKP	189	203	181544	Capra hircus (domestic goat)	1976614
Plasmodium falciparum	PF3D7_1100200	Q8IIZ4	Erythrocyte membrane protein 1, PfEMP1	erythrocyte membrane protein 1	Linear peptide	DVLENIGIGIYNQEK	17	31	181591	Capra hircus (domestic goat)	1976618
Plasmodium falciparum	PF3D7_1100200	Q8IIZ4	Erythrocyte membrane protein 1, PfEMP1	erythrocyte membrane protein 1	Linear peptide	QEHYKDVDGSGNYYK	229	243	181769	Rattus norvegicus (brown rat)	1976637
Plasmodium falciparum	PF3D7_1100200	Q8IIZ4	Erythrocyte membrane protein 1, PfEMP1	erythrocyte membrane protein 1	Linear peptide	KDVDGSGNYYKLRED	233	247	181685	Rattus norvegicus (brown rat)	1976639
Plasmodium falciparum	PF3D7_1100200	Q8IIZ4	Erythrocyte membrane protein 1, PfEMP1	erythrocyte membrane protein 1	Linear peptide	NIGIGIYNQEKIKKN	21	35	181741	Capra hircus (domestic goat)	1976640
Plasmodium falciparum	PF3D7_1100200	Q8IIZ4	Erythrocyte membrane protein 1, PfEMP1	erythrocyte membrane protein 1	Linear peptide	GSGNYYKLREDWWTA	237	251	181651	Rattus norvegicus (brown rat)	1976643
Plasmodium falciparum	PF3D7_1100200	Q8IIZ4	Erythrocyte membrane protein 1, PfEMP1	erythrocyte membrane protein 1	Linear peptide	YYKLREDWWTANRDQ	241	255	181858	Rattus norvegicus (brown rat)	1976645
Plasmodium falciparum	PF3D7_1100200	Q8IIZ4	Erythrocyte membrane protein 1, PfEMP1	erythrocyte membrane protein 1	Linear peptide	REDWWTANRDQVWKA	245	259	181783	Rattus norvegicus (brown rat)	1976647
Plasmodium falciparum	PF3D7_1100200	Q8IIZ4	Erythrocyte membrane protein 1, PfEMP1	erythrocyte membrane protein 1	Linear peptide	WTANRDQVWKAITYK	249	263	181841	Rattus norvegicus (brown rat)	1976649
Plasmodium falciparum	PF3D7_1100200	Q8IIZ4	Erythrocyte membrane protein 1, PfEMP1	erythrocyte membrane protein 1	Linear peptide	RDQVWKAITYKAPQD	253	267	181782	Rattus norvegicus (brown rat)	1976651
Plasmodium falciparum	PF3D7_1100200	Q8IIZ4	Erythrocyte membrane protein 1, PfEMP1	erythrocyte membrane protein 1	Linear peptide	WKAITYKAPQDANYF	257	271	181839	Rattus norvegicus (brown rat)	1976653
Plasmodium falciparum	PF3D7_1100200	Q8IIZ4	Erythrocyte membrane protein 1, PfEMP1	erythrocyte membrane protein 1	Linear peptide	TYKAPQDANYFRNVS	261	275	181824	Capra hircus (domestic goat)	1976654
Plasmodium falciparum	PF3D7_1100200	Q8IIZ4	Erythrocyte membrane protein 1, PfEMP1	erythrocyte membrane protein 1	Linear peptide	PQDANYFRNVSGTTM	265	279	181763	Capra hircus (domestic goat)	1976656
Plasmodium falciparum	PF3D7_1100200	Q8IIZ4	Erythrocyte membrane protein 1, PfEMP1	erythrocyte membrane protein 1	Linear peptide	GIYNQEKIKKNPYEQ	25	39	181635	Capra hircus (domestic goat)	1976662
Plasmodium falciparum	PF3D7_1100200	Q8IIZ4	Erythrocyte membrane protein 1, PfEMP1	erythrocyte membrane protein 1	Linear peptide	SVPTNLDYVPQFLRW	293	307	181806	Capra hircus (domestic goat)	1976672
Plasmodium falciparum	PF3D7_1100200	Q8IIZ4	Erythrocyte membrane protein 1, PfEMP1	erythrocyte membrane protein 1	Linear peptide	QEKIKKNPYEQQLKG	29	43	181771	Capra hircus (domestic goat)	1976684
Plasmodium falciparum	PF3D7_1100200	Q8IIZ4	Erythrocyte membrane protein 1, PfEMP1	erythrocyte membrane protein 1	Linear peptide	KVKDTCQGYNNSGYR	325	339	181701	Capra hircus (domestic goat)	1976690
Plasmodium falciparum	PF3D7_1100200	Q8IIZ4	Erythrocyte membrane protein 1, PfEMP1	erythrocyte membrane protein 1	Linear peptide	YCSGDGEDCTNILKQ	341	355	181845	Rattus norvegicus (brown rat)	1976699
Plasmodium falciparum	PF3D7_1100200	Q8IIZ4	Erythrocyte membrane protein 1, PfEMP1	erythrocyte membrane protein 1	Linear peptide	DGEDCTNILKQNFNI	345	359	181577	Rattus norvegicus (brown rat)	1976701
Plasmodium falciparum	PF3D7_1100200	Q8IIZ4	Erythrocyte membrane protein 1, PfEMP1	erythrocyte membrane protein 1	Linear peptide	CTNILKQNFNIVSDF	349	363	181568	Rattus norvegicus (brown rat)	1976703
Plasmodium falciparum	PF3D7_1100200	Q8IIZ4	Erythrocyte membrane protein 1, PfEMP1	erythrocyte membrane protein 1	Linear peptide	LKQNFNIVSDFFCPS	353	367	181712	Rattus norvegicus (brown rat)	1976705
Plasmodium falciparum	PF3D7_1100200	Q8IIZ4	Erythrocyte membrane protein 1, PfEMP1	erythrocyte membrane protein 1	Linear peptide	KKNPYEQQLKGTLSN	33	47	181692	Capra hircus (domestic goat)	1976706
Plasmodium falciparum	PF3D7_1100200	Q8IIZ4	Erythrocyte membrane protein 1, PfEMP1	erythrocyte membrane protein 1	Linear peptide	FNIVSDFFCPSCKTE	357	371	181622	Rattus norvegicus (brown rat)	1976709
Plasmodium falciparum	PF3D7_1100200	Q8IIZ4	Erythrocyte membrane protein 1, PfEMP1	erythrocyte membrane protein 1	Linear peptide	SDFFCPSCKTECTNY	361	375	181799	Rattus norvegicus (brown rat)	1976711
Plasmodium falciparum	PF3D7_1100200	Q8IIZ4	Erythrocyte membrane protein 1, PfEMP1	erythrocyte membrane protein 1	Linear peptide	CPSCKTECTNYKKWI	365	379	181564	Rattus norvegicus (brown rat)	1976713
Plasmodium falciparum	PF3D7_1100200	Q8IIZ4	Erythrocyte membrane protein 1, PfEMP1	erythrocyte membrane protein 1	Linear peptide	KTECTNYKKWINKKQ	369	383	181699	Rattus norvegicus (brown rat)	1976715
Plasmodium falciparum	PF3D7_1100200	Q8IIZ4	Erythrocyte membrane protein 1, PfEMP1	erythrocyte membrane protein 1	Linear peptide	TNYKKWINKKQGEFN	373	387	181819	Rattus norvegicus (brown rat)	1976717
Plasmodium falciparum	PF3D7_1100200	Q8IIZ4	Erythrocyte membrane protein 1, PfEMP1	erythrocyte membrane protein 1	Linear peptide	KWINKKQGEFNKQKK	377	391	181704	Capra hircus (domestic goat)	1976718
Plasmodium falciparum	PF3D7_1100200	Q8IIZ4	Erythrocyte membrane protein 1, PfEMP1	erythrocyte membrane protein 1	Linear peptide	KKQGEFNKQKKKY	381	393	181693	Capra hircus (domestic goat)	1976720
Plasmodium falciparum	PF3D7_0400400	Q8I218	Erythrocyte membrane protein 1, PfEMP1	PfEMP1	Linear peptide	YENELKGILSNAIFV	37	51	181847	Rattus norvegicus (brown rat)	1976725
Plasmodium falciparum	PF3D7_0400400	Q8I218	Erythrocyte membrane protein 1, PfEMP1	PfEMP1	Linear peptide	LKGILSNAIFVDQLR	41	55	181710	Rattus norvegicus (brown rat)	1976727
Plasmodium falciparum	PF3D7_0400400	Q8I218	Erythrocyte membrane protein 1, PfEMP1	PfEMP1	Linear peptide	LSNAIFVDQLRKELN	45	59	181723	Capra hircus (domestic goat)	1976728
Plasmodium falciparum	PF3D7_0400400	Q8I218	Erythrocyte membrane protein 1, PfEMP1	PfEMP1	Linear peptide	IFVDQLRKELNIESP	49	63	181672	Capra hircus (domestic goat)	1976730
Plasmodium falciparum	PF3D7_0400400	Q8I218	Erythrocyte membrane protein 1, PfEMP1	PfEMP1	Linear peptide	QLRKELNIESPGPSD	53	67	181773	Rattus norvegicus (brown rat)	1976733
Plasmodium falciparum	PF3D7_0400400	Q8I218	Erythrocyte membrane protein 1, PfEMP1	PfEMP1	Linear peptide	ELNIESPGPSDSCSL	57	71	181602	Rattus norvegicus (brown rat)	1976735
Plasmodium falciparum	PF3D7_0400400	Q8I218	Erythrocyte membrane protein 1, PfEMP1	PfEMP1	Linear peptide	EGRKPCYERNEKRFS	85	99	181600	Capra hircus (domestic goat)	1976750
Plasmodium falciparum	PF3D7_0400400	Q8I218	Erythrocyte membrane protein 1, PfEMP1	PfEMP1	Linear peptide	PCYERNEKRFSNEGE	89	103	181758	Rattus norvegicus (brown rat)	1976753
Plasmodium falciparum	PF3D7_0400400	Q8I218	Erythrocyte membrane protein 1, PfEMP1	PfEMP1	Linear peptide	RNEKRFSNEGEAKCG	93	107	181792	Rattus norvegicus (brown rat)	1976755
Plasmodium falciparum	PF3D7_0400400	Q8I218	Erythrocyte membrane protein 1, PfEMP1	PfEMP1	Linear peptide	RFSNEGEAKCGSDKI	97	111	181787	Rattus norvegicus (brown rat)	1976757
Plasmodium falciparum	PF3D7_0400400	Q8I218	Erythrocyte membrane protein 1, PfEMP1	PfEMP1	Linear peptide	EGEAKCGSDKIRDYG	101	115	181598	Rattus norvegicus (brown rat)	1976759
Plasmodium falciparum	PF3D7_0400400	Q8I218	Erythrocyte membrane protein 1, PfEMP1	PfEMP1	Linear peptide	KCGSDKIRDYGIKSA	105	119	181681	Rattus norvegicus (brown rat)	1976761
Plasmodium falciparum	PF3D7_0400400	Q8I218	Erythrocyte membrane protein 1, PfEMP1	PfEMP1	Linear peptide	DKIRDYGIKSAGGAC	109	123	181585	Rattus norvegicus (brown rat)	1976763
Plasmodium falciparum	PF3D7_0400400	Q8I218	Erythrocyte membrane protein 1, PfEMP1	PfEMP1	Linear peptide	NKNTNTTHDLLGNVL	141	155	181743	Rattus norvegicus (brown rat)	1976781
Plasmodium falciparum	PF3D7_0400400	Q8I218	Erythrocyte membrane protein 1, PfEMP1	PfEMP1	Linear peptide	NTTHDLLGNVLVTAK	145	159	181751	Rattus norvegicus (brown rat)	1976783
Plasmodium falciparum	PF3D7_0400400	Q8I218	Erythrocyte membrane protein 1, PfEMP1	PfEMP1	Linear peptide	DLLGNVLVTAKYEGD	149	163	181587	Rattus norvegicus (brown rat)	1976785
Plasmodium falciparum	PF3D7_0400400	Q8I218	Erythrocyte membrane protein 1, PfEMP1	PfEMP1	Linear peptide	NVLVTAKYEGDSIVN	153	167	181754	Rattus norvegicus (brown rat)	1976787
Plasmodium falciparum	PF3D7_0400400	Q8I218	Erythrocyte membrane protein 1, PfEMP1	PfEMP1	Linear peptide	LSATDVLEKIATGIY	13	27	181722	Rattus norvegicus (brown rat)	1976789
Plasmodium falciparum	PF3D7_0400400	Q8I218	Erythrocyte membrane protein 1, PfEMP1	PfEMP1	Linear peptide	LARSFADIGDIVRGR	185	199	181707	Capra hircus (domestic goat)	1976804
Plasmodium falciparum	PF3D7_0400400	Q8I218	Erythrocyte membrane protein 1, PfEMP1	PfEMP1	Linear peptide	FADIGDIVRGRDMFK	189	203	181611	Capra hircus (domestic goat)	1976806
Plasmodium falciparum	PF3D7_0400400	Q8I218	Erythrocyte membrane protein 1, PfEMP1	PfEMP1	Linear peptide	DVLEKIATGIYNQEK	17	31	181590	Rattus norvegicus (brown rat)	1976811
Plasmodium falciparum	PF3D7_0400400	Q8I218	Erythrocyte membrane protein 1, PfEMP1	PfEMP1	Linear peptide	KVEKGLQVVFGKIYN	209	223	181700	Capra hircus (domestic goat)	1976818
Plasmodium falciparum	PF3D7_0400400	Q8I218	Erythrocyte membrane protein 1, PfEMP1	PfEMP1	Linear peptide	GLQVVFGKIYNSLPS	213	227	181639	Capra hircus (domestic goat)	1976820
Plasmodium falciparum	PF3D7_0400400	Q8I218	Erythrocyte membrane protein 1, PfEMP1	PfEMP1	Linear peptide	VFGKIYNSLPSPAQK	217	231	181825	Capra hircus (domestic goat)	1976822
Plasmodium falciparum	PF3D7_0400400	Q8I218	Erythrocyte membrane protein 1, PfEMP1	PfEMP1	Linear peptide	IYNSLPSPAQKHYAH	221	235	181680	Capra hircus (domestic goat)	1976824
Plasmodium falciparum	PF3D7_0400400	Q8I218	Erythrocyte membrane protein 1, PfEMP1	PfEMP1	Linear peptide	AQKHYAHDDGSGNYY	229	243	181557	Rattus norvegicus (brown rat)	1976829
Plasmodium falciparum	PF3D7_0400400	Q8I218	Erythrocyte membrane protein 1, PfEMP1	PfEMP1	Linear peptide	YAHDDGSGNYYKLRE	233	247	181844	Rattus norvegicus (brown rat)	1976831
Plasmodium falciparum	PF3D7_0400400	Q8I218	Erythrocyte membrane protein 1, PfEMP1	PfEMP1	Linear peptide	KIATGIYNQEKEKVY	21	35	181689	Rattus norvegicus (brown rat)	1976833
Plasmodium falciparum	PF3D7_0400400	Q8I218	Erythrocyte membrane protein 1, PfEMP1	PfEMP1	Linear peptide	DGSGNYYKLREDWWA	237	251	181581	Rattus norvegicus (brown rat)	1976835
Plasmodium falciparum	PF3D7_0400400	Q8I218	Erythrocyte membrane protein 1, PfEMP1	PfEMP1	Linear peptide	NYYKLREDWWAINRK	241	255	181757	Rattus norvegicus (brown rat)	1976837
Plasmodium falciparum	PF3D7_0400400	Q8I218	Erythrocyte membrane protein 1, PfEMP1	PfEMP1	Linear peptide	LREDWWAINRKEVWK	245	259	181718	Rattus norvegicus (brown rat)	1976839
Plasmodium falciparum	PF3D7_0400400	Q8I218	Erythrocyte membrane protein 1, PfEMP1	PfEMP1	Linear peptide	WWAINRKEVWKAITC	249	263	181843	Rattus norvegicus (brown rat)	1976841
Plasmodium falciparum	PF3D7_0400400	Q8I218	Erythrocyte membrane protein 1, PfEMP1	PfEMP1	Linear peptide	NRKEVWKAITCRAPN	253	267	181749	Rattus norvegicus (brown rat)	1976843
Plasmodium falciparum	PF3D7_0400400	Q8I218	Erythrocyte membrane protein 1, PfEMP1	PfEMP1	Linear peptide	VWKAITCRAPNEANF	257	271	181837	Rattus norvegicus (brown rat)	1976845
Plasmodium falciparum	PF3D7_0400400	Q8I218	Erythrocyte membrane protein 1, PfEMP1	PfEMP1	Linear peptide	ITCRAPNEANFFRNI	261	275	181676	Capra hircus (domestic goat)	1976846
Plasmodium falciparum	PF3D7_0400400	Q8I218	Erythrocyte membrane protein 1, PfEMP1	PfEMP1	Linear peptide	APNEANFFRNISGNM	265	279	181555	Capra hircus (domestic goat)	1976848
Plasmodium falciparum	PF3D7_0400400	Q8I218	Erythrocyte membrane protein 1, PfEMP1	PfEMP1	Linear peptide	ANFFRNISGNMKAFT	269	283	181554	Capra hircus (domestic goat)	1976850
Plasmodium falciparum	PF3D7_0400400	Q8I218	Erythrocyte membrane protein 1, PfEMP1	PfEMP1	Linear peptide	RNISGNMKAFTSQGY	273	287	181793	Rattus norvegicus (brown rat)	1976853
Plasmodium falciparum	PF3D7_0400400	Q8I218	Erythrocyte membrane protein 1, PfEMP1	PfEMP1	Linear peptide	GIYNQEKEKVYPYEN	25	39	181634	Rattus norvegicus (brown rat)	1976855
Plasmodium falciparum	PF3D7_0400400	Q8I218	Erythrocyte membrane protein 1, PfEMP1	PfEMP1	Linear peptide	TNVPTNLDYVPQFLR	293	307	181818	Rattus norvegicus (brown rat)	1976865
Plasmodium falciparum	PF3D7_0400400	Q8I218	Erythrocyte membrane protein 1, PfEMP1	PfEMP1	Linear peptide	TNLDYVPQFLRWFDE	297	311	181816	Rattus norvegicus (brown rat)	1976867
Plasmodium falciparum	PF3D7_0400400	Q8I218	Erythrocyte membrane protein 1, PfEMP1	PfEMP1	Linear peptide	YVPQFLRWFDEWAEE	301	315	181856	Rattus norvegicus (brown rat)	1976869
Plasmodium falciparum	PF3D7_0400400	Q8I218	Erythrocyte membrane protein 1, PfEMP1	PfEMP1	Linear peptide	FLRWFDEWAEEFCRI	305	319	181621	Rattus norvegicus (brown rat)	1976871
Plasmodium falciparum	PF3D7_0400400	Q8I218	Erythrocyte membrane protein 1, PfEMP1	PfEMP1	Linear peptide	FDEWAEEFCRIRKIK	309	323	181613	Rattus norvegicus (brown rat)	1976873
Plasmodium falciparum	PF3D7_0400400	Q8I218	Erythrocyte membrane protein 1, PfEMP1	PfEMP1	Linear peptide	QEKEKVYPYENELKG	29	43	181770	Rattus norvegicus (brown rat)	1976877
Plasmodium falciparum	PF3D7_0400400	Q8I218	Erythrocyte membrane protein 1, PfEMP1	PfEMP1	Linear peptide	ENVKKECRDEPNNKY	325	339	181603	Rattus norvegicus (brown rat)	1976883
Plasmodium falciparum	PF3D7_0400400	Q8I218	Erythrocyte membrane protein 1, PfEMP1	PfEMP1	Linear peptide	KECRDEPNNKYCSGD	329	343	181686	Rattus norvegicus (brown rat)	1976885
Plasmodium falciparum	PF3D7_0400400	Q8I218	Erythrocyte membrane protein 1, PfEMP1	PfEMP1	Linear peptide	DEPNNKYCSGDGHDC	333	347	181574	Rattus norvegicus (brown rat)	1976887
Plasmodium falciparum	PF3D7_0400400	Q8I218	Erythrocyte membrane protein 1, PfEMP1	PfEMP1	Linear peptide	NKYCSGDGHDCKRTY	337	351	181745	Rattus norvegicus (brown rat)	1976889
Plasmodium falciparum	PF3D7_0400400	Q8I218	Erythrocyte membrane protein 1, PfEMP1	PfEMP1	Linear peptide	SGDGHDCKRTYLKDN	341	355	181800	Capra hircus (domestic goat)	1976890
Plasmodium falciparum	PF3D7_0400400	Q8I218	Erythrocyte membrane protein 1, PfEMP1	PfEMP1	Linear peptide	HDCKRTYLKDNTIFI	345	359	181656	Capra hircus (domestic goat)	1976892
Plasmodium falciparum	PF3D7_0400400	Q8I218	Erythrocyte membrane protein 1, PfEMP1	PfEMP1	Linear peptide	RTYLKDNTIFIDLNC	349	363	181796	Capra hircus (domestic goat)	1976894
Plasmodium falciparum	PF3D7_0400400	Q8I218	Erythrocyte membrane protein 1, PfEMP1	PfEMP1	Linear peptide	KDNTIFIDLNCPRCE	353	367	181684	Capra hircus (domestic goat)	1976896
Plasmodium falciparum	PF3D7_0400400	Q8I218	Erythrocyte membrane protein 1, PfEMP1	PfEMP1	Linear peptide	KVYPYENELKGILSN	33	47	181703	Rattus norvegicus (brown rat)	1976899
Plasmodium falciparum	PF3D7_0400400	Q8I218	Erythrocyte membrane protein 1, PfEMP1	PfEMP1	Linear peptide	IFIDLNCPRCENACS	357	371	181671	Rattus norvegicus (brown rat)	1976901
Plasmodium falciparum	PF3D7_0400400	Q8I218	Erythrocyte membrane protein 1, PfEMP1	PfEMP1	Linear peptide	LNCPRCENACSNYTK	361	375	181715	Rattus norvegicus (brown rat)	1976903
Plasmodium falciparum	PF3D7_0400400	Q8I218	Erythrocyte membrane protein 1, PfEMP1	PfEMP1	Linear peptide	RCENACSNYTKWIEI	365	379	181781	Rattus norvegicus (brown rat)	1976905
Plasmodium falciparum	PF3D7_0400400	Q8I218	Erythrocyte membrane protein 1, PfEMP1	PfEMP1	Linear peptide	ACSNYTKWIEIQRKQ	369	383	181543	Rattus norvegicus (brown rat)	1976907
Plasmodium falciparum	PF3D7_0400400	Q8I218	Erythrocyte membrane protein 1, PfEMP1	PfEMP1	Linear peptide	YTKWIEIQRKQFDKQ	373	387	181855	Capra hircus (domestic goat)	1976908
Plasmodium falciparum	PF3D7_0400400	Q8I218	Erythrocyte membrane protein 1, PfEMP1	PfEMP1	Linear peptide	IEIQRKQFDKQKRKY	377	391	181670	Capra hircus (domestic goat)	1976910
Plasmodium falciparum	PF3D7_0800200	Q8IAK2	Erythrocyte membrane protein 1, PfEMP1	erythrocyte membrane protein 1	Linear peptide	EIKKKNPYEQQLKGT	37	51	181601	Capra hircus (domestic goat)	1976914
Plasmodium falciparum	PF3D7_0800200	Q8IAK2	Erythrocyte membrane protein 1, PfEMP1	erythrocyte membrane protein 1	Linear peptide	KNPYEQQLKGTLSRA	41	55	181694	Capra hircus (domestic goat)	1976916
Plasmodium falciparum	PF3D7_0800200	Q8IAK2	Erythrocyte membrane protein 1, PfEMP1	erythrocyte membrane protein 1	Linear peptide	EQQLKGTLSRAQFVD	45	59	181606	Capra hircus (domestic goat)	1976918
Plasmodium falciparum	PF3D7_0800200	Q8IAK2	Erythrocyte membrane protein 1, PfEMP1	erythrocyte membrane protein 1	Linear peptide	KGTLSRAQFVDALSS	49	63	181688	Capra hircus (domestic goat)	1976920
Plasmodium falciparum	PF3D7_0800200	Q8IAK2	Erythrocyte membrane protein 1, PfEMP1	erythrocyte membrane protein 1	Linear peptide	SRAQFVDALSSRYGY	53	67	181805	Capra hircus (domestic goat)	1976922
Plasmodium falciparum	PF3D7_0800200	Q8IAK2	Erythrocyte membrane protein 1, PfEMP1	erythrocyte membrane protein 1	Linear peptide	FVDALSSRYGYVRNS	57	71	181627	Capra hircus (domestic goat)	1976924
Plasmodium falciparum	PF3D7_0800200	Q8IAK2	Erythrocyte membrane protein 1, PfEMP1	erythrocyte membrane protein 1	Linear peptide	LSSRYGYVRNSDGNS	61	75	181725	Capra hircus (domestic goat)	1976926
Plasmodium falciparum	PF3D7_0800200	Q8IAK2	Erythrocyte membrane protein 1, PfEMP1	erythrocyte membrane protein 1	Linear peptide	RNSDGNSCNLDHLFH	69	83	181794	Capra hircus (domestic goat)	1976930
Plasmodium falciparum	PF3D7_0800200	Q8IAK2	Erythrocyte membrane protein 1, PfEMP1	erythrocyte membrane protein 1	Linear peptide	NLDHLFHTNIKTGYN	77	91	181746	Capra hircus (domestic goat)	1976936
Plasmodium falciparum	PF3D7_0800200	Q8IAK2	Erythrocyte membrane protein 1, PfEMP1	erythrocyte membrane protein 1	Linear peptide	NIKTGYNEGRKPCYG	85	99	181742	Capra hircus (domestic goat)	1976940
Plasmodium falciparum	PF3D7_0800200	Q8IAK2	Erythrocyte membrane protein 1, PfEMP1	erythrocyte membrane protein 1	Linear peptide	GYNEGRKPCYGREQN	89	103	181654	Capra hircus (domestic goat)	1976942
Plasmodium falciparum	PF3D7_0800200	Q8IAK2	Erythrocyte membrane protein 1, PfEMP1	erythrocyte membrane protein 1	Linear peptide	DTKSPTLSESHKSAR	9	23	181589	Capra hircus (domestic goat)	1976956
Plasmodium falciparum	PF3D7_0800200	Q8IAK2	Erythrocyte membrane protein 1, PfEMP1	erythrocyte membrane protein 1	Linear peptide	PRRRHICDQNLEFLD	133	147	181764	Capra hircus (domestic goat)	1976966
Plasmodium falciparum	PF3D7_0800200	Q8IAK2	Erythrocyte membrane protein 1, PfEMP1	erythrocyte membrane protein 1	Linear peptide	TTHDLLGNVLVTAKY	153	167	181821	Capra hircus (domestic goat)	1976976
Plasmodium falciparum	PF3D7_0800200	Q8IAK2	Erythrocyte membrane protein 1, PfEMP1	erythrocyte membrane protein 1	Linear peptide	PTLSESHKSARNVLE	13	27	181766	Capra hircus (domestic goat)	1976978
Plasmodium falciparum	PF3D7_0800200	Q8IAK2	Erythrocyte membrane protein 1, PfEMP1	erythrocyte membrane protein 1	Linear peptide	LLGNVLVTAKYEGNY	157	171	181714	Capra hircus (domestic goat)	1976980
Plasmodium falciparum	PF3D7_0800200	Q8IAK2	Erythrocyte membrane protein 1, PfEMP1	erythrocyte membrane protein 1	Linear peptide	VLVTAKYEGNYIVND	161	175	181829	Capra hircus (domestic goat)	1976982
Plasmodium falciparum	PF3D7_0800200	Q8IAK2	Erythrocyte membrane protein 1, PfEMP1	erythrocyte membrane protein 1	Linear peptide	CTSLARSFADIGDIV	189	203	181569	Capra hircus (domestic goat)	1976996
Plasmodium falciparum	PF3D7_0800200	Q8IAK2	Erythrocyte membrane protein 1, PfEMP1	erythrocyte membrane protein 1	Linear peptide	IGIKIYNQEIKKKNP	29	43	181673	Capra hircus (domestic goat)	1977066
Plasmodium falciparum	PF3D7_0800200	Q8IAK2	Erythrocyte membrane protein 1, PfEMP1	erythrocyte membrane protein 1	Linear peptide	DCTQTNLSHNQIFVD	353	367	181572	Capra hircus (domestic goat)	1977086
Plasmodium falciparum	PF3D7_0800200	Q8IAK2	Erythrocyte membrane protein 1, PfEMP1	erythrocyte membrane protein 1	Linear peptide	IYNQEIKKKNPYEQQ	33	47	181679	Capra hircus (domestic goat)	1977088
Plasmodium falciparum	PF3D7_0800200	Q8IAK2	Erythrocyte membrane protein 1, PfEMP1	erythrocyte membrane protein 1	Linear peptide	TNLSHNQIFVDLDCP	357	371	181817	Capra hircus (domestic goat)	1977090
Plasmodium falciparum	PF3D7_0800200	Q8IAK2	Erythrocyte membrane protein 1, PfEMP1	erythrocyte membrane protein 1	Linear peptide	NEWIVKKLEEFYKQN	381	395	181739	Capra hircus (domestic goat)	1977102
Plasmodium falciparum	PF3D7_1200600	Q8I639	Erythrocyte membrane protein 1, PfEMP1	erythrocyte membrane protein 1	Linear peptide	KNSSDKIGKILGDTDGQNEKRKK	2441	2463	181925	Homo sapiens (human)	1978089
Plasmodium falciparum	PF3D7_0731500	Q8IBE8	Erythrocyte binding antigen-175	Erythrocyte binding antigen	Discontinuous peptide	K477, P479, Y480, K481, L482, S483, T484, K485, N561, D562, L563, R566, K567, K583, E689			186807	Mus musculus BALB/c	1981301
Plasmodium falciparum	PF3D7_0731500	Q8IBE8	Erythrocyte binding antigen-175	Erythrocyte binding antigen	Discontinuous peptide	E293, W296, E297, L300, S301, K304, N305, N306, I307, N308, N309, K311, N312, I313			186806	Mus musculus BALB/c	1981431
Plasmodium falciparum	PF3D7_1216600	Q8I5P1	Cell traversal protein for ookinetes and sporozoites	CelTOS, putative	Linear peptide	FRGNNGHNSSSSLYN	25	39	188171	Oryctolagus cuniculus New Zealand White	1988618
Plasmodium falciparum	PF3D7_1216600	Q8I5P1	Cell traversal protein for ookinetes and sporozoites	CelTOS, putative	Linear peptide	NGHNSSSSLYNGSQF	29	43	188376	Oryctolagus cuniculus New Zealand White	1988619
Plasmodium falciparum	PF3D7_1216600	Q8I5P1	Cell traversal protein for ookinetes and sporozoites	CelTOS, putative	Linear peptide	SSSSLYNGSQFIEQL	33	47	188502	Oryctolagus cuniculus New Zealand White	1988620
Plasmodium falciparum	PF3D7_1216600	Q8I5P1	Cell traversal protein for ookinetes and sporozoites	CelTOS, putative	Linear peptide	EQLNNSFTSAFLESQ	45	59	188137	Oryctolagus cuniculus New Zealand White	1988623
Plasmodium falciparum	PF3D7_1216600	Q8I5P1	Cell traversal protein for ookinetes and sporozoites	CelTOS, putative	Linear peptide	NSFTSAFLESQSMNK	49	63	188390	Oryctolagus cuniculus New Zealand White	1988624
Plasmodium falciparum	PF3D7_1216600	Q8I5P1	Cell traversal protein for ookinetes and sporozoites	CelTOS, putative	Linear peptide	SAFLESQSMNKIGDD	53	67	56776	Oryctolagus cuniculus New Zealand White	1988625
Plasmodium falciparum	PF3D7_1216600	Q8I5P1	Cell traversal protein for ookinetes and sporozoites	CelTOS, putative	Linear peptide	MNKIGDDLAETISNE	61	75	188364	Oryctolagus cuniculus New Zealand White	1988627
Plasmodium falciparum	PF3D7_1216600	Q8I5P1	Cell traversal protein for ookinetes and sporozoites	CelTOS, putative	Linear peptide	VKPPKVDPATYGIIV	125	139	188572	Oryctolagus cuniculus New Zealand White	1988643
Plasmodium falciparum	PF3D7_1216600	Q8I5P1	Cell traversal protein for ookinetes and sporozoites	CelTOS, putative	Linear peptide	KVDPATYGIIVPVLT	129	143	188299	Oryctolagus cuniculus New Zealand White	1988644
Plasmodium falciparum	PF3D7_1216600	Q8I5P1	Cell traversal protein for ookinetes and sporozoites	CelTOS, putative	Linear peptide	VGAKVSDEIWNYNSP	153	167	188565	Oryctolagus cuniculus New Zealand White	1988650
Plasmodium falciparum	PF3D7_1216600	Q8I5P1	Cell traversal protein for ookinetes and sporozoites	CelTOS, putative	Linear peptide	VSDEIWNYNSPDVSE	157	171	188583	Oryctolagus cuniculus New Zealand White	1988651
Plasmodium falciparum	PF3D7_1216600	Q8I5P1	Cell traversal protein for ookinetes and sporozoites	CelTOS, putative	Linear peptide	IWNYNSPDVSESEES	161	175	188274	Oryctolagus cuniculus New Zealand White	1988652
Plasmodium falciparum	PF3D7_1216600	Q8I5P1	Cell traversal protein for ookinetes and sporozoites	CelTOS, putative	Linear peptide	DVSESEESLSDDFFD	168	182	188118	Oryctolagus cuniculus New Zealand White	1988654
Plasmodium falciparum	PF3D7_1216600	Q8I5P1	Cell traversal protein for ookinetes and sporozoites	CelTOS, putative	Linear peptide	GDDLAETISNELVSV	65	79	188186	Mus musculus BALB/c	1988667
Plasmodium falciparum	PF3D7_1216600	Q8I5P1	Cell traversal protein for ookinetes and sporozoites	CelTOS, putative	Linear peptide	AETISNELVSVLQKN	69	83	188031	Mus musculus BALB/c	1988668
Plasmodium falciparum	PF3D7_1216600	Q8I5P1	Cell traversal protein for ookinetes and sporozoites	CelTOS, putative	Linear peptide	VETAVGAKVSDEIWN	149	163	188560	Mus musculus BALB/c	1988688
Plasmodium falciparum	PF3D7_0507500	Q8I0V0	Subtilisin-like protease 1	subtilisin-like serine protease	Discontinuous peptide	V365, M366, S367, R369, E389, L392, K393, L395, H396, G397, R398, K399, D403, D410, I412, K456			232597	Mus musculus BALB/c	2105697
Plasmodium falciparum	N/A			serine repeat antigen 5	Linear peptide	MKNVIKCTGESQTGNTGGGQAGNTVGDQAGSTGGSPQGSTGA			227384	Homo sapiens (human)	2105754
Plasmodium falciparum	PF3D7_0207600	Q9TY95	Serine-repeat antigen protein 5	serine-repeat antigen protein	Linear peptide	CTGESQTGNTGGGQAGNTVGDQAGSTGGSPQGSTGASQPGS	22	62	227066	Homo sapiens (human)	2105774
Plasmodium falciparum	PF3D7_0207600	Q9TY95	Serine-repeat antigen protein 5	serine-repeat antigen protein	Linear peptide	NTVGDQAGSTGGSPQGSTGASQPGSSEPSNPVSSGHSVSTVS	38	79	227423	Homo sapiens (human)	2105775
Plasmodium falciparum	PF3D7_0207600	Q9TY95	Serine-repeat antigen protein 5	serine-repeat antigen protein	Linear peptide	SQPGSSEPSNPVSSGHSVSTVSVSQTSTSSEKQDTIQVKSAL	58	99	227579	Homo sapiens (human)	2105780
Plasmodium falciparum	PF3D7_0207600	Q9TY95	Serine-repeat antigen protein 5	serine-repeat antigen protein	Linear peptide	VSQTSTSSEKQDTIQVKSALLKDYMGLKVTGPCNENFIMFLV	80	121	227681	Saimiri sciureus (South American squirrel monkey)	2105788
Plasmodium falciparum	PF3D7_0207600	Q9TY95	Serine-repeat antigen protein 5	serine-repeat antigen protein	Linear peptide	PHIYIDVDTEDTNIELRTTLKETNNAISFESNSGSLEKKKYV	122	163	227436	Homo sapiens (human)	2105795
Plasmodium falciparum	PF3D7_0207600	Q9TY95	Serine-repeat antigen protein 5	serine-repeat antigen protein	Linear peptide	KETNNAISFESNSGSLEKKKYVKLPSNGTTGEQGSSTGTVRG	142	183	227294	Homo sapiens (human)	2105800
Plasmodium falciparum	N/A			serine repeat antigen 5	Linear peptide	KLPSNGTTGEQGSSTGTVRGDTEPISDSSESLPANGPDSPTV			227303	Mus musculus (mouse)	2105806
Plasmodium falciparum	N/A			serine repeat antigen 5	Linear peptide	DTEPISDSSESLPANGPDSPTVKPPRNLQNICETGKNFKLVV			227106	Mus musculus (mouse)	2105811
Plasmodium falciparum	PF3D7_0207600	Q9TY95	Serine-repeat antigen protein 5	serine-repeat antigen protein	Linear peptide	KPPRNLQNICETGKNFKLVVYIKENTLIIKWKVYGETKDTTE	239	280	227308	Homo sapiens (human)	2105815
Plasmodium falciparum	PF3D7_0207600	Q9TY95	Serine-repeat antigen protein 5	serine-repeat antigen protein	Linear peptide	YIKENTLIIKWKVYGETKDTTENNKVDVRKYLINEKETPFTS	259	300	227700	Saimiri sciureus (South American squirrel monkey)	2105822
Plasmodium falciparum	PF3D7_0207600	Q9TY95	Serine-repeat antigen protein 5	serine-repeat antigen protein	Linear peptide	NNKVDVRKYLINEKETPFTSILIHAYKEHNGTNLIESKNYAL	281	322	227414	Saimiri sciureus (South American squirrel monkey)	2105827
Plasmodium falciparum	PF3D7_0207600	Q9TY95	Serine-repeat antigen protein 5	serine-repeat antigen protein	Linear peptide	ILIHAYKEHNGTNLIESKNYALGSDIPEKCDTLASNCFLSGN	301	342	227270	Mus musculus (mouse)	2105831
Plasmodium falciparum	PF3D7_0207600	Q9TY95	Serine-repeat antigen protein 5	serine-repeat antigen protein	Linear peptide	GSDIPEKCDTLASNCFLSGNFNIEKCFQCALLVEKENKNDVC	323	364	227228	Homo sapiens (human)	2105835
Plasmodium falciparum	PF3D7_0207600	Q9TY95	Serine-repeat antigen protein 5	serine-repeat antigen protein	Linear peptide	FNIEKCFQCALLVEKENKNDVCYKYLSEDIVSNFKEIKAE	343	382	227178	Homo sapiens (human)	2105840
Plasmodium falciparum	N/A			serine repeat antigen 5	Linear peptide	CTGGSPQGSTGASQPGSSSEPSNPVSSEPSNPVSSGHSVS			227067	Homo sapiens (human)	2105845
Plasmodium falciparum	PF3D7_0207600	Q9TY95	Serine-repeat antigen protein 5	serine-repeat antigen protein	Linear peptide	SSEPSNPVSSGHSVSTVSVSQTSTSSEKQ	62	90	227582	Homo sapiens (human)	2105846
Plasmodium falciparum	PF3D7_0207600	Q9TY95	Serine-repeat antigen protein 5	serine-repeat antigen protein	Linear peptide	DVDTEDTNIELRTTLKETN	127	145	227109	Homo sapiens (human)	2105851
Plasmodium falciparum	PF3D7_0424100	Q8IFM5	Reticulocyte-binding protein homolog 5	reticulocyte binding protein 5	Discontinuous peptide	K196, S197, Y346, N347, N348, N349, F350, N352, N354, Q451, K452			233135	Mus musculus BALB/c	2118861
Plasmodium falciparum	PF3D7_0424100	Q8IFM5	Reticulocyte-binding protein homolog 5	reticulocyte binding protein 5	Discontinuous peptide	A205, F209, K212, D331, N334, Y335, N338, L339, E341, Q342			233134	Mus musculus BALB/c	2118868
Plasmodium falciparum	PF3D7_0424100	Q8IFM5	Reticulocyte-binding protein homolog 5	reticulocyte-binding protein homologue 5	Linear peptide	YGKCIAVDAFIKK	200	212	233108	Mus musculus BALB/c	2118877
Plasmodium falciparum	PF3D7_0424100	Q8IFM5	Reticulocyte-binding protein homolog 5	reticulocyte-binding protein homologue 5	Linear peptide	KDIKKEIDNDKENIKTNNAK	58	77	230480	Mus musculus BALB/c	2129772
Plasmodium falciparum	PF3D7_0424100	Q8IFM5	Reticulocyte-binding protein homolog 5	reticulocyte-binding protein homologue 5	Linear peptide	YDINNKNDDSYRYDISEEID	242	261	230545	Mus musculus BALB/c	2129773
Plasmodium falciparum	PF3D7_0424100	Q8IFM5	Reticulocyte-binding protein homolog 5	reticulocyte-binding protein homologue 5	Linear peptide	YGKCIAVDAFIKKI	200	213	230546	Mus musculus BALB/c	2129774
Plasmodium falciparum	PF3D7_0424100	Q8IFM5	Reticulocyte-binding protein homolog 5	reticulocyte-binding protein homologue 5	Linear peptide	TNGIRYHYD	353	361	230528	Mus musculus BALB/c	2129775
Plasmodium falciparum	PF3D7_1015600	Q8IJN9	Heat shock protein 60	heat shock protein 60	Linear peptide	LATLIVNKLRLGLKICAVKAPGFGEHRKAL	288	317	496681	Homo sapiens (human)	2371866
Plasmodium falciparum	PF3D7_0400400	Q8I218	Erythrocyte membrane protein 1, PfEMP1	PfEMP1	Linear peptide	TVNNLSATDVLEKIA	9	23	181823	Homo sapiens (human)	2373819
Plasmodium falciparum	PF3D7_0632500	C6KTF7	Erythrocyte membrane protein 1, PfEMP1	erythrocyte membrane protein 1	Linear peptide	NPCELKYQWHTNATR	65	79	236266	Homo sapiens (human)	2373824
Plasmodium falciparum	PF3D7_0632500	C6KTF7	Erythrocyte membrane protein 1, PfEMP1	erythrocyte membrane protein 1	Linear peptide	EDWWNANRQEIWKAL	245	259	236165	Homo sapiens (human)	2373825
Plasmodium falciparum	PF3D7_0632500	C6KTF7	Erythrocyte membrane protein 1, PfEMP1	erythrocyte membrane protein 1	Linear peptide	PPTYFDYVPQYLRWF	293	307	236279	Homo sapiens (human)	2373826
Plasmodium falciparum	PF3D7_0632500	C6KTF7	Erythrocyte membrane protein 1, PfEMP1	erythrocyte membrane protein 1	Linear peptide	EWAEDFCTKRKHKLQ	309	323	236172	Homo sapiens (human)	2373827
Plasmodium falciparum	PF3D7_0632500	C6KTF7	Erythrocyte membrane protein 1, PfEMP1	erythrocyte membrane protein 1	Linear peptide	IDNQQKEFEKQKKKY	376	390	236221	Homo sapiens (human)	2373828
Plasmodium falciparum	PF3D7_0800200	Q8IAK2	Erythrocyte membrane protein 1, PfEMP1	erythrocyte membrane protein 1	Linear peptide	WKALTCSAPYYADYF	265	279	181840	Homo sapiens (human)	2373854
Plasmodium falciparum	PF3D7_0800200	Q8IAK2	Erythrocyte membrane protein 1, PfEMP1	erythrocyte membrane protein 1	Linear peptide	APPTYLDYVPQFLRW	301	315	181556	Homo sapiens (human)	2373855
Plasmodium falciparum	PF3D7_0808700	Q8IAS4	Erythrocyte membrane protein 1, PfEMP1	erythrocyte membrane protein 1	Linear peptide	EFGQKVHDEVHGEAK	21	35	236166	Homo sapiens (human)	2373856
Plasmodium falciparum	PF3D7_0808700	Q8IAS4	Erythrocyte membrane protein 1, PfEMP1	erythrocyte membrane protein 1	Linear peptide	ETAFTVKSMQTESKY	53	67	236171	Homo sapiens (human)	2373857
Plasmodium falciparum	PF3D7_0808700	Q8IAS4	Erythrocyte membrane protein 1, PfEMP1	erythrocyte membrane protein 1	Linear peptide	SFADIGDIIRGRDLY	181	195	236321	Homo sapiens (human)	2373858
Plasmodium falciparum	N/A			erythrocyte membrane protein 1	Linear peptide	SSYFRATCSDTGQGP			236346	Homo sapiens (human)	2373859
Plasmodium falciparum	PF3D7_0425800	Q8I098	Erythrocyte membrane protein 1, PfEMP1	erythrocyte membrane protein 1	Linear peptide	PFSAYRPNYGNPCEL	61	75	236277	Homo sapiens (human)	2373860
Plasmodium falciparum	PF3D7_0425800	Q8I098	Erythrocyte membrane protein 1, PfEMP1	erythrocyte membrane protein 1	Linear peptide	YRPNYGNPCELDYRF	65	79	236374	Homo sapiens (human)	2373861
Plasmodium falciparum	PF3D7_0425800	Q8I098	Erythrocyte membrane protein 1, PfEMP1	erythrocyte membrane protein 1	Linear peptide	YTGYGIYKSGICTSL	173	187	236375	Homo sapiens (human)	2373862
Plasmodium falciparum	PF3D7_0425800	Q8I098	Erythrocyte membrane protein 1, PfEMP1	erythrocyte membrane protein 1	Linear peptide	VLTNLDYVPQFLRWF	301	315	236363	Homo sapiens (human)	2373863
Plasmodium falciparum	PF3D7_0425800	Q8I098	Erythrocyte membrane protein 1, PfEMP1	erythrocyte membrane protein 1	Linear peptide	PQFLRWFEEWAEEFC	309	323	236280	Homo sapiens (human)	2373864
Plasmodium falciparum	PF3D7_0425800	Q8I098	Erythrocyte membrane protein 1, PfEMP1	erythrocyte membrane protein 1	Linear peptide	SKKLYCSHNGYDCTK	341	355	236324	Homo sapiens (human)	2373865
Plasmodium falciparum	PF3D7_0425800	Q8I098	Erythrocyte membrane protein 1, PfEMP1	erythrocyte membrane protein 1	Linear peptide	YCSHNGYDCTKTIRN	345	359	236371	Homo sapiens (human)	2373866
Plasmodium falciparum	N/A			erythrocyte membrane protein 1	Linear peptide	NTKLQTLTLHQVREY			236273	Homo sapiens (human)	2373867
Plasmodium falciparum	PF3D7_0600200	C6KSK8	Erythrocyte membrane protein 1, PfEMP1	erythrocyte membrane protein	Linear peptide	IFSKNIRNGNTILFD	73	87	236222	Homo sapiens (human)	2373868
Plasmodium falciparum	N/A			erythrocyte membrane protein 1	Linear peptide	AWWKAHRDQVWKAIT			236156	Homo sapiens (human)	2373869
Plasmodium falciparum	PF3D7_0400400	Q8I218	Erythrocyte membrane protein 1, PfEMP1	EMP1	Linear peptide	KVDYFIKNSDGSRGF	76	90	236250	Homo sapiens (human)	2373870
Plasmodium falciparum	PF3D7_0421300	Q8IFQ2	Erythrocyte membrane protein 1, PfEMP1	EMP1	Linear peptide	DQVPTYFDYVPQYLR	91	105	236163	Homo sapiens (human)	2373871
Plasmodium falciparum	PF3D7_1133400	Q7KQK5	Apical membrane antigen 1	apical membrane antigen 1, AMA1	Discontinuous peptide	K230			238063	Mus musculus (mouse)	2376363
Plasmodium falciparum	PF3D7_0206800	A0A143ZX41	Merozoite surface antigen 2	Merozoite surface antigen 2 precursor	Linear peptide	PKGKGEVQEPNQANKETQNN	131	150	237875	Homo sapiens (human)	2379727
Plasmodium falciparum	PF3D7_0206800	A0A143ZX41	Merozoite surface antigen 2	Merozoite surface antigen 2 precursor	Linear peptide	SNVPPTQDADTKSPTAQPEQ	161	180	237941	Homo sapiens (human)	2379739
Plasmodium falciparum	N/A			merozoite surface protein 2	Linear peptide	ESSSSGNAPNKTDGKGEESE	175	194	237708	Homo sapiens (human)	2379755
Plasmodium falciparum	PF3D7_0206800	A0A143ZX41	Merozoite surface antigen 2	Merozoite surface antigen 2	Linear peptide	KQNELNESTEEGPKAPQEPQ	163	182	237801	Homo sapiens (human)	2379763
Plasmodium falciparum	PF3D7_0206800	A0A143ZX41	Merozoite surface antigen 2	Merozoite surface antigen 2	Linear peptide	MHGSRNNHPQNTSDSQKECT	203	222	41662	Homo sapiens (human)	2379779
Plasmodium falciparum	PF3D7_0206800	A0A143ZX41	Merozoite surface antigen 2	Merozoite surface antigen 2	Linear peptide	PQNTSDSQKECTDGNKENCG	211	230	237880	Homo sapiens (human)	2379783
Plasmodium falciparum	PF3D7_0304600	Q7K740	Circumsporozoite (CS) protein	circumsporozoite protein	Linear peptide	DEDKRDGNNEDNEKLRKPKHKKL	91	113	419130	Mus musculus B10 X B10.S	2444770
Plasmodium falciparum	PF3D7_0304600	Q7K740	Circumsporozoite (CS) protein	circumsporozoite protein	Linear peptide	KLKQPGDGNPDP	112	123	419237	Mus musculus B10 X B10.S	2444775
Plasmodium falciparum	PF3D7_0304600	Q7K740	Circumsporozoite (CS) protein	circumsporozoite protein	Linear peptide	HNMPNDPNRNVDENANAN	298	315	419217	Mus musculus B10 X B10.S	2444776
Plasmodium falciparum	PF3D7_0304600	Q7K740	Circumsporozoite (CS) protein	circumsporozoite protein	Linear peptide	HNMPNDPNRNVD	298	309	419216	Mus musculus B10 X B10.S	2444777
Plasmodium falciparum	PF3D7_0206800	A0A143ZX41	Merozoite surface antigen 2	Merozoite surface antigen 2 precursor	Linear peptide	NAYNMSIRR	33	41	420505	Mus musculus CBA	2456286
Plasmodium falciparum	PF3D7_0424200	C0H496	Reticulocyte binding protein homologue 4	reticulocyte binding protein-like protein 4	Linear peptide	NEKLEKYTNKFEHNIKPHI	238	256	451353	Mus musculus (mouse)	2518878
Plasmodium falciparum	PF3D7_0424200	C0H496	Reticulocyte binding protein homologue 4	reticulocyte binding protein-like protein 4	Linear peptide	YDNIYIILKQKFLNKLNEIIQNH	522	544	451438	Mus musculus (mouse)	2518879
Plasmodium falciparum	PF3D7_0424200	C0H496	Reticulocyte binding protein homologue 4	reticulocyte binding protein-like protein 4	Linear peptide	YINNSDCHLTCSKYK	266	280	451441	Mus musculus (mouse)	2518880
Plasmodium falciparum	PF3D7_0424200	C0H496	Reticulocyte binding protein homologue 4	reticulocyte binding protein-like protein 4	Linear peptide	NFTHKTIQQILQQQYKNNT	662	680	451354	Mus musculus (mouse)	2518881
Plasmodium falciparum	PF3D7_0424200	C0H496	Reticulocyte binding protein homologue 4	reticulocyte binding protein-like protein 4	Linear peptide	NIEHIKQILINYIQECKPI	718	736	451357	Mus musculus (mouse)	2518882
Plasmodium falciparum	PF3D7_0424200	C0H496	Reticulocyte binding protein homologue 4	reticulocyte binding protein-like protein 4	Linear peptide	KTIQQILQQQYKNNT	666	680	451343	Mus musculus (mouse)	2518883
Plasmodium falciparum	PF3D7_0929400	C0H571	High molecular weight rhoptry protein 2	high molecular weight rhoptry protein-2	Linear peptide	CMGKSTYLTEPILTEEHFNLTHKPVYDFSS	1291	1320	463953	Homo sapiens (human)	2563548
Plasmodium falciparum	PF3D7_0929400	C0H571	High molecular weight rhoptry protein 2	high molecular weight rhoptry protein-2	Linear peptide	KSTYLTEPILTEEHF	1294	1308	467437	Homo sapiens (human)	2563550
Plasmodium falciparum	PF3D7_0929400	C0H571	High molecular weight rhoptry protein 2	high molecular weight rhoptry protein-2	Linear peptide	TYLTEPILTEEHFNLT	1296	1311	472212	Homo sapiens (human)	2563551
Plasmodium falciparum	PF3D7_0929400	C0H571	High molecular weight rhoptry protein 2	high molecular weight rhoptry protein-2	Linear peptide	TYLTEPILTEEHF	1296	1308	472211	Homo sapiens (human)	2563555
Plasmodium falciparum	PF3D7_1228600	Q8I5D2	101 kDa malaria antigen	p101/acidic basic repeat antigen	Linear peptide	AQEKGLPEPTVTNEE	406	420	463650	Homo sapiens (human)	2563557
Plasmodium falciparum	PF3D7_1228600	Q8I5D2	101 kDa malaria antigen	p101/acidic basic repeat antigen	Linear peptide	KGLPEPTVTNEEYVE	409	423	467193	Homo sapiens (human)	2563558
Plasmodium falciparum	PF3D7_1228600	Q8I5D2	101 kDa malaria antigen	p101/acidic basic repeat antigen	Linear peptide	PEPTVTNEEYVEELK	412	426	469234	Homo sapiens (human)	2563559
Plasmodium falciparum	PF3D7_1228600	Q8I5D2	101 kDa malaria antigen	p101/acidic basic repeat antigen	Linear peptide	PEPTVTNEE	412	420	469233	Homo sapiens (human)	2563563
Plasmodium falciparum	PF3D7_1035300	Q8IJ56	Glutamate-rich protein GLURP	glutamate-rich protein	Linear peptide	IVEVEEILPEDDKNEKVEHEIVEVEEILPE	871	900	466931	Homo sapiens (human)	2563564
Plasmodium falciparum	PF3D7_1035300	Q8IJ56	Glutamate-rich protein GLURP	glutamate-rich protein	Linear peptide	IVEVEEILPEDDKNE	871	885	466930	Homo sapiens (human)	2563565
Plasmodium falciparum	PF3D7_1035300	Q8IJ56	Glutamate-rich protein GLURP	glutamate-rich protein	Linear peptide	KNEKVEHEIVEVEEI	883	897	467355	Homo sapiens (human)	2563569
Plasmodium falciparum	PF3D7_1035300	Q8IJ56	Glutamate-rich protein GLURP	glutamate-rich protein	Linear peptide	KVEHEIVEVEEILPE	886	900	467462	Homo sapiens (human)	2563570
Plasmodium falciparum	PF3D7_1035300	Q8IJ56	Glutamate-rich protein GLURP	glutamate-rich protein	Linear peptide	IVEVEEI	871	877	466929	Homo sapiens (human)	2563571
Plasmodium falciparum	PF3D7_1035300	Q8IJ56	Glutamate-rich protein GLURP	glutamate-rich protein	Linear peptide	QEINEDDKSAHIQHEIVEVEEILPEDDKNE	856	885	469456	Homo sapiens (human)	2563572
Plasmodium falciparum	PF3D7_1035300	Q8IJ56	Glutamate-rich protein GLURP	glutamate-rich protein	Linear peptide	ILPEDKNEKVEHEIVEVEEILPEDKNEKGQ	916	945	466616	Homo sapiens (human)	2563574
Plasmodium falciparum	PF3D7_1301600	Q76NM5	Erythrocyte binding antigen-140	erythrocyte binding antigen 140	Linear peptide	NFLNDLFKKNNKNDLDDFFKNEKEYDDLCD	391	420	468974	Homo sapiens (human)	2563578
Plasmodium falciparum	PF3D7_1133400	Q7KQK5	Apical membrane antigen 1	apical membrane antigen 1	Linear peptide	GKSNSRNDEMLDPEASFWGEEKRASHTTPV	586	615	465588	Homo sapiens (human)	2563580
Plasmodium falciparum	PF3D7_0831600	A0A143ZVM1	Cytoadherence linked asexual protein 8	hypothetical protein PFLG_02079	Linear peptide	FDDCGKNEEFLNDRCDICPVYEESDEDDQK	297	326	464515	Homo sapiens (human)	2563582
Plasmodium falciparum	N/A			PfEMP2, partial	Linear peptide	KGPEIIIEEVKEEIKKQVEDGIKENDTEGN	86	115	467194	Homo sapiens (human)	2563584
Plasmodium falciparum	N/A			hypothetical protein PFMG_03989	Linear peptide	QEKEKEEVKEKEEVKEKEEVKEKEEVKEKE	19	48	469457	Homo sapiens (human)	2563586
Plasmodium falciparum	PF3D7_1035700	Q8IJ52	Duffy binding-like merozoite surface protein	erythrocyte membrane protein, putative	Linear peptide	IDDTKGLSVTNSGFDDGSAFGGGLPFSGYS	106	135	466413	Homo sapiens (human)	2563588
Plasmodium falciparum	PF3D7_1228600	Q8I5D2	101 kDa malaria antigen	p101/acidic basic repeat antigen	Linear peptide	AQEKGLPEPTVTNEEYVEELKKGILDMGIK	406	435	463651	Homo sapiens (human)	2563590
Plasmodium falciparum	PF3D7_1246400	Q8I4W8	Myosin A tail domain interacting protein	myosin A tail domain interacting protein	Discontinuous peptide	A174, L175, T176, E179, D182, A183, D201, I202, L203, Q204			474463	Lama glama (llama)	2605451
Plasmodium falciparum	PF3D7_1233400	A0A144A1C7	Uncharacterized protein	conserved Plasmodium membrane protein, unknown function	Linear peptide	RKKIYTHKTTRKKHKDNPDYEKALL	489	513	538748	Homo sapiens (human)	2830625
Plasmodium falciparum	PF3D7_1437500	Q8IL91	YrhK domain-containing protein	conserved Plasmodium membrane protein, unknown function	Linear peptide	VKIDNGESDEYNSTNQSPRKLNDSSGLSKK	7	36	538778	Homo sapiens (human)	2830627
Plasmodium falciparum	PF3D7_0423400	Q8IFN2	Apical asparagine-rich protein AARP	asparagine-rich protein	Linear peptide	EEEEGKININNLKPIKQH	37	54	549411	Mus musculus BALB/c	2858287
Plasmodium falciparum	PF3D7_0423400	Q8IFN2	Apical asparagine-rich protein AARP	asparagine-rich protein	Linear peptide	DNIIEDVHIKENKFISIK	55	72	549398	Mus musculus BALB/c	2858289
Plasmodium falciparum	PF3D7_0423400	Q8IFN2	Apical asparagine-rich protein AARP	asparagine-rich protein	Linear peptide	KENKFISIKNKDKNGSFI	64	81	549540	Mus musculus BALB/c	2858290
Plasmodium falciparum	PF3D7_0423400	Q8IFN2	Apical asparagine-rich protein AARP	asparagine-rich protein	Linear peptide	NKDKNGSFIDLSMRYNEK	73	90	549636	Mus musculus BALB/c	2858291
Plasmodium falciparum	PF3D7_1133400	Q7KQK5	Apical membrane antigen 1	apical membrane antigen 1 precursor	Linear peptide	TLDEMRHFYKDNK	194	206	567290	Homo sapiens (human)	3001784
Plasmodium falciparum	PF3D7_0424100	Q8IFM5	Reticulocyte-binding protein homolog 5	reticulocyte binding protein 5	Discontinuous peptide	I193, K202, A205, F209, K212, I213, I328, D331, N334, Y335, T337, N338, L339, F340, E341, Q342			581513	Mus musculus BALB/c	3063842
Plasmodium falciparum	PF3D7_0423800	Q8IFM8	Cysteine-rich protective antigen	cysteine-rich protective antigen	Discontinuous peptide	N45, V46, P47, D66, L68, E74, H76, Y78, W87, I88, T89, L90, N91, D92, K95, E96, F136, Y144, N145, N146			591582	Mus musculus NMRI	3133549
Plasmodium falciparum	PF3D7_0206800	A0A143ZX41	Merozoite surface antigen 2	Merozoite surface antigen 2 precursor	Linear peptide	SQKECTDGNKENCGAA	225	240	593004	Mus musculus CBA	3133940
Plasmodium falciparum	PF3D7_0423800	Q8IFM8	Cysteine-rich protective antigen	Hypothetical protein PFD1130w	Discontinuous peptide	G70, E71, E74, D92, K95, E96, T97, D98, L99, T100, E120, K128, T132, N145, N146, E148			606336	Mus musculus BALB/c	3202648
Plasmodium falciparum	PF3D7_1021800	A0A143ZXM2	Schizont egress antigen-1	schizont egress antigen-1 [Plasmodium falciparum 3D7]	Linear peptide	NEDRGIYDELLENDMCDLYN	811	830	647826	Aotus nancymaae (Ma's night monkey)	3341576
Plasmodium falciparum	PF3D7_1021800	A0A143ZXM2	Schizont egress antigen-1	schizont egress antigen-1 [Plasmodium falciparum 3D7]	Linear peptide	NNNMNDIAIGENVIYENDIHENNID	872	896	647940	Aotus nancymaae (Ma's night monkey)	3341586
Plasmodium falciparum	PF3D7_1021800	A0A143ZXM2	Schizont egress antigen-1	schizont egress antigen-1 [Plasmodium falciparum 3D7]	Linear peptide	YINNMQDDAMDDIVYDEEEIKSFLDK	911	936	652461	Aotus nancymaae (Ma's night monkey)	3341587
Plasmodium falciparum	PF3D7_1021800	A0A143ZXM2	Schizont egress antigen-1	schizont egress antigen-1 [Plasmodium falciparum 3D7]	Linear peptide	SYINNDENLQAFDLLDNFHMDDY	964	986	650560	Aotus nancymaae (Ma's night monkey)	3341588
Plasmodium falciparum	PF3D7_1021800	A0A143ZXM2	Schizont egress antigen-1	schizont egress antigen-1 [Plasmodium falciparum 3D7]	Linear peptide	IDERKDTECQTDFPLLDVSRNTNR	1047	1070	644539	Aotus nancymaae (Ma's night monkey)	3341589
Plasmodium falciparum	PF3D7_1462800	Q8IKK7	Glyceraldehyde-3-phosphate dehydrogenase	glyceraldehyde-3-phosphate dehydrogenase [Plasmodium falciparum]	Linear peptide	ADGFLLIGEKKVSVFA	63	78	652925	Gallus gallus (chicken)	3363596
Plasmodium falciparum	PF3D7_1462800	Q8IKK7	Glyceraldehyde-3-phosphate dehydrogenase	glyceraldehyde-3-phosphate dehydrogenase [Plasmodium falciparum]	Linear peptide	AEKDPSQIPWGKCQV	78	92	652929	Gallus gallus (chicken)	3363599
Plasmodium falciparum	PF3D7_1462800	Q8IKK7	Glyceraldehyde-3-phosphate dehydrogenase	glyceraldehyde-3-phosphate dehydrogenase [Plasmodium falciparum]	Linear peptide	KDDTPIYVMGINH	126	138	653099	Gallus gallus (chicken)	3363600
Plasmodium falciparum	PF3D7_1324900	Q76NM3	L-lactate dehydrogenase	L-lactate dehydrogenase [Plasmodium falciparum 3D7]	Linear peptide	APGKSDKEWNRDDL	85	98	652941	Gallus gallus (chicken)	3363606
Plasmodium falciparum	PF3D7_0304600	Q7K740	Circumsporozoite (CS) protein	Circumsporozoite protein	Linear peptide	NANPNANPNANPNANPNANPNANPNANPNANPNANP	140	175	43251	Mus musculus C57BL/6	3791604
Plasmodium falciparum	PF3D7_1031000	Q7KQL2	Ookinete surface protein P25	25 kDa ookinete surface antigen precursor	Discontinuous peptide	G97, Y98, N108, E109, K111, V113, T114, D123, N126, P127, V128, K129, T130, G131, V132, C133, V143, Q144, Q146, N147, K148			738088	Mus musculus Kymouse	3791722
Plasmodium falciparum	PF3D7_1031000	Q7KQL2	Ookinete surface protein P25	25 kDa ookinete surface antigen precursor	Discontinuous peptide	L96, G97, D99, N108, E109, K111, V113, T114, D123, N126, P127, V128, K129, T130, G131, V132, V143, Q144, Q146, N147, K148			738089	Mus musculus Kymouse	3791728
Plasmodium falciparum	PF3D7_1031000	Q7KQL2	Ookinete surface protein P25	25 kDa ookinete surface antigen precursor	Discontinuous peptide	N108, E109, K111, V113, T114, D123, N126, P127, V128, K129, T130, G131, V132, C133, P141, V143, Q146, N147			738090	Mus musculus Kymouse	3791925
Plasmodium falciparum	PF3D7_1031000	Q7KQL2	Ookinete surface protein P25	25 kDa ookinete surface antigen precursor	Discontinuous peptide	S39, G40, N108, E109, V113, T114, I121, D123, S125, N126, P127, V128, K129, T130, V132, C133, S134, V140, P141, V143, Q144, Q146, N147, K148			738091	Mus musculus Kymouse	3791929
Plasmodium falciparum	PF3D7_1031000	Q7KQL2	Ookinete surface protein P25	25 kDa ookinete surface antigen precursor	Discontinuous peptide	F34, I36, M38, E43, K45, C46, E47, N48, D49, K61, N102, N103, V104, G116, N117, G118, K119, N136, I137, K169, A170, V171, D172, G173, I174, K176, D178			738086	Mus musculus Kymouse	3791933
Plasmodium falciparum	PF3D7_1031000	Q7KQL2	Ookinete surface protein P25	25 kDa ookinete surface antigen precursor	Discontinuous peptide	F34, I36, M38, E43, K45, C46, E47, N48, D49, N102, N103, V104, G116, G118, K119, N136, I137, K169, A170, V171, D172, G173, I174, K176, D178, I184			738087	Mus musculus Kymouse	3791938
Plasmodium falciparum	PF3D7_0304600	Q7K740	Circumsporozoite (CS) protein	Circumsporozoite protein precursor	Linear peptide	NPNANPNANPNA + ACET(N1)	150	161	742507	Homo sapiens (human)	3794703
Plasmodium falciparum	PF3D7_0304600	Q7K740	Circumsporozoite (CS) protein	Circumsporozoite protein precursor	Discontinuous peptide	K30, K33, E34, L36, N37, Q40, L43, P70, K71, D72, E73, L74, D75, Y76, I80			742528	Homo sapiens (human)	3799162
Plasmodium falciparum	PF3D7_0304600	Q7K740	Circumsporozoite (CS) protein	Circumsporozoite protein precursor	Linear peptide	NPDPNANPNVD	120	130	756359	Homo sapiens (human)	3830463
Plasmodium falciparum	PF3D7_0304600	Q7K740	Circumsporozoite (CS) protein	Circumsporozoite protein precursor	Linear peptide	NPDPNANPNVDPNAN	120	134	756363	Homo sapiens (human)	3830541
Plasmodium falciparum	PF3D7_0304600	Q7K740	Circumsporozoite (CS) protein	Circumsporozoite protein precursor	Linear peptide	NVDPNANPNVDPNAN	128	142	756412	Homo sapiens (human)	3830542
Plasmodium falciparum	PF3D7_0304600	Q7K740	Circumsporozoite (CS) protein	Circumsporozoite protein precursor	Linear peptide	NANPNANPNANPNAN	148	162	756260	Homo sapiens (human)	3830551
Plasmodium falciparum	PF3D7_0304600	Q7K740	Circumsporozoite (CS) protein	circumsporozoite protein	Linear peptide	PADGNPDPNANPNVD	97	111	756433	Homo sapiens (human)	3834910
Plasmodium falciparum	PF3D7_0304600	Q7K740	Circumsporozoite (CS) protein	Circumsporozoite protein precursor	Linear peptide	NANPNVDPNANPNVD	124	138	756264	Homo sapiens (human)	3834912
Plasmodium falciparum	PF3D7_0304600	Q7K740	Circumsporozoite (CS) protein	Circumsporozoite protein precursor	Linear peptide	NVDPNANPNANPNAN	144	158	756411	Homo sapiens (human)	3834913
Plasmodium falciparum	PF3D7_0304600	Q7K740	Circumsporozoite (CS) protein	Circumsporozoite protein precursor	Linear peptide	NANPNANPNVDPNAN	200	214	756262	Homo sapiens (human)	3834914
Plasmodium falciparum	PF3D7_0304600	Q7K740	Circumsporozoite (CS) protein	Circumsporozoite protein precursor	Linear peptide	NANPNVDPNANPNAN	140	154	756263	Homo sapiens (human)	3834915
Plasmodium falciparum	PF3D7_0304600	Q7K740	Circumsporozoite (CS) protein	Circumsporozoite protein precursor	Linear peptide	NANPNANPNANPNKN	276	290	756261	Homo sapiens (human)	3834916
Plasmodium falciparum	PF3D7_0304600	Q7K740	Circumsporozoite (CS) protein	circumsporozoite protein	Linear peptide	NPDPNAN	101	107	768568	Homo sapiens (human)	3930002
Plasmodium falciparum	PF3D7_0304600	Q7K740	Circumsporozoite (CS) protein	circumsporozoite protein	Linear peptide	KQPADGNPDPNANPNVDPN	95	113	768505	Mus musculus BALB/c	3930030
Plasmodium falciparum	PF3D7_0304600	Q7K740	Circumsporozoite (CS) protein	circumsporozoite protein	Linear peptide	KQPADGNPDPNANPN	95	109	768504	Homo sapiens (human)	3930110
Plasmodium falciparum	PF3D7_0304600	Q7K740	Circumsporozoite (CS) protein	circumsporozoite protein	Linear peptide	HKKLKQPADGNPDPN	91	105	768466	Homo sapiens (human)	3930228
Plasmodium falciparum	PF3D7_1346700	A0A5K1K917	6-cysteine protein	Gametocyte surface protein P45/48	Discontinuous peptide	P345, G346, D347, I348, I349, P350, D351, F354, Q355, I369, Y371, K392, K394, I411, K413, D415, K416, S418			841646	Rattus (rat)	4571084
Plasmodium falciparum	PF3D7_0304600	Q7K740	Circumsporozoite (CS) protein	Circumsporozoite protein precursor	Discontinuous peptide	A166, N167, P168, N169, A170, N171, P172, N173, A174			858589	Homo sapiens (human)	4828683
Plasmodium falciparum	PF3D7_1301600	Q76NM5	Erythrocyte binding antigen-140	erythrocyte binding antigen-140 [Plasmodium falciparum 3D7]	Discontinuous peptide	D388, N391, N394			863284	Mus musculus BALB/c	5032108
Plasmodium falciparum	PF3D7_1301600	Q76NM5	Erythrocyte binding antigen-140	erythrocyte binding antigen-140 [Plasmodium falciparum 3D7]	Discontinuous peptide	F327, L328, M329, E330, K331, K332, R333, L334, F335, L336, N337, I338, K339, D340, K341, C342, V343, E344, N345, K346, K347, Y348, E349, A350, C351, F352, G353, G354, C355, R356, L357, P358, C359, S360, S361, F408, F409, K410, N411, E412, K413, E414, Y415, D416, D417, L418, C419, D420			863285	Mus musculus BALB/c	5032109
Plasmodium falciparum	PF3D7_1301600	Q76NM5	Erythrocyte binding antigen-140	erythrocyte binding antigen-140 [Plasmodium falciparum 3D7]	Discontinuous peptide	I205, N208, K212, N216, E219			863286	Mus musculus BALB/c	5032112
Plasmodium falciparum	PF3D7_1301600	Q76NM5	Erythrocyte binding antigen-140	erythrocyte binding antigen-140 [Plasmodium falciparum 3D7]	Discontinuous peptide	I205,S206, V207, N208, T209, E210, A211, K212, L213, L214, Y215, N216, K217, N218, E219, G220, K221, D222, P223, S224, I225, F226			863287	Mus musculus BALB/c	5032113
Plasmodium falciparum	PF3D7_1301600	Q76NM5	Erythrocyte binding antigen-140	erythrocyte binding antigen-140 [Plasmodium falciparum 3D7]	Discontinuous peptide	I551, I552, K553, D554, Y555, Y556, G557, K558, K559, M560, E561, E562, N563, L564			863288	Mus musculus BALB/c	5032114
Plasmodium falciparum	PF3D7_1301600	Q76NM5	Erythrocyte binding antigen-140	erythrocyte binding antigen-140 [Plasmodium falciparum 3D7]	Discontinuous peptide	K268, E269, K270, N271, E273, K274, N277			863289	Mus musculus BALB/c	5032115
Plasmodium falciparum	PF3D7_1301600	Q76NM5	Erythrocyte binding antigen-140	erythrocyte binding antigen-140 [Plasmodium falciparum 3D7]	Discontinuous peptide	K331, L334, K339, E414, D416, D417			863290	Mus musculus BALB/c	5032116
Plasmodium falciparum	PF3D7_1301600	Q76NM5	Erythrocyte binding antigen-140	erythrocyte binding antigen-140 [Plasmodium falciparum 3D7]	Discontinuous peptide	M366, K367, K368, S369, K370, T371, Q372, M373, E374, V375, L376, T377, N378, L379, Y380, K381, K382, K383, N384, S385, G386, V387, D388, K389, N390, N391, F392, L393, N394, D395, L396, F397, K398, K399, N400, N401, K402, N403, D404, L405, D406, D407			863291	Mus musculus BALB/c	5032119
Plasmodium falciparum	PF3D7_1301600	Q76NM5	Erythrocyte binding antigen-140	erythrocyte binding antigen-140 [Plasmodium falciparum 3D7]	Discontinuous peptide	N378, K381, K382, D388, N391, N394			863292	Mus musculus BALB/c	5032121
Plasmodium falciparum	PF3D7_1301600	Q76NM5	Erythrocyte binding antigen-140	erythrocyte binding antigen-140 [Plasmodium falciparum 3D7]	Discontinuous peptide	Y267, K268, E269, K270, N271, V272, E273, K274, L275, N276, N277, I278, K279, K280, E281, W282, W283, E284, K285, N286, K287, A288, N289, L290			863293	Mus musculus BALB/c	5032122
Plasmodium falciparum	PF3D7_1301600	Q76NM5	Erythrocyte binding antigen-140	erythrocyte binding antigen-140 [Plasmodium falciparum 3D7]	Discontinuous peptide	Y555, K559, E562			863294	Mus musculus BALB/c	5032123
Plasmodium falciparum	PF3D7_0113000	Q9U0N1	Glutamic acid-rich protein GARP	glutamic acid-rich protein [Plasmodium falciparum 3D7]	Linear peptide	EEHKEGEHKEEEHKEGEHKEGEHKEEEHKE	372	401	862513	Mus musculus BALB/c	5036361
Plasmodium falciparum	PF3D7_0206800	A0A143ZX41	Merozoite surface antigen 2	Merozoite surface antigen 2 precursor	Linear peptide	TQNNSNVQ	147	154	873824	Homo sapiens (human)	5037084
Plasmodium falciparum	PF3D7_0206800	A0A143ZX41	Merozoite surface antigen 2	Merozoite surface antigen 2 precursor	Linear peptide	TSLLNNSS	241	248	66301	Homo sapiens (human)	5037086
Plasmodium falciparum	PF3D7_0206800	A0A143ZX41	Merozoite surface antigen 2	Merozoite surface antigen 2 precursor	Linear peptide	SLLNNSSN	242	249	873628	Homo sapiens (human)	5037088
Plasmodium falciparum	PF3D7_0206800	A0A143ZX41	Merozoite surface antigen 2	Merozoite surface antigen 2 precursor	Linear peptide	NAYNMSIR	33	40	873104	Mus musculus (mouse)	5037427
Plasmodium falciparum	PF3D7_0206800	A0A143ZX41	Merozoite surface antigen 2	Merozoite surface antigen 2 precursor	Linear peptide	KENCGAAT	234	241	872607	Mus musculus (mouse)	5037429
Plasmodium falciparum	PF3D7_0206800	A0A143ZX41	Merozoite surface antigen 2	Merozoite surface antigen 2 precursor	Linear peptide	GNKENCGA	232	239	872295	Mus musculus (mouse)	5037432
Plasmodium falciparum	PF3D7_0206800	A0A143ZX41	Merozoite surface antigen 2	Merozoite surface antigen 2 precursor	Linear peptide	RRSMAESK	40	47	873516	Mus musculus (mouse)	5037434
Plasmodium falciparum	PF3D7_0206800	A0A143ZX41	Merozoite surface antigen 2	Merozoite surface antigen 2 precursor	Linear peptide	RSMAESKP	41	48	873522	Mus musculus (mouse)	5037436
Plasmodium falciparum	PF3D7_0206800	A0A143ZX41	Merozoite surface antigen 2	Merozoite surface antigen 2 precursor	Linear peptide	SKPSTGAG	46	53	873605	Mus musculus (mouse)	5037438
Plasmodium falciparum	PF3D7_0206800	A0A143ZX41	Merozoite surface antigen 2	Merozoite surface antigen 2 precursor	Linear peptide	KPSTGAGG	47	54	872681	Mus musculus (mouse)	5037440
Plasmodium falciparum	PF3D7_0206800	A0A143ZX41	Merozoite surface antigen 2	Merozoite surface antigen 2 precursor	Linear peptide	DGNGADAE	80	87	871842	Mus musculus (mouse)	5037442
Plasmodium falciparum	PF3D7_0206800	A0A143ZX41	Merozoite surface antigen 2	Merozoite surface antigen 2 precursor	Linear peptide	GNGADAEG	81	88	872291	Mus musculus (mouse)	5037444
Plasmodium falciparum	PF3D7_0206800	A0A143ZX41	Merozoite surface antigen 2	Merozoite surface antigen 2 precursor	Linear peptide	NGADAEGS	82	89	873125	Mus musculus (mouse)	5037446
Plasmodium falciparum	PF3D7_0206800	A0A143ZX41	Merozoite surface antigen 2	Merozoite surface antigen 2 precursor	Linear peptide	PATTTTTK	93	100	873227	Mus musculus (mouse)	5037448
Plasmodium falciparum	PF3D7_0206800	A0A143ZX41	Merozoite surface antigen 2	Merozoite surface antigen 2 precursor	Linear peptide	ATTTTTKT	94	101	871750	Mus musculus (mouse)	5037450
Plasmodium falciparum	PF3D7_0206800	A0A143ZX41	Merozoite surface antigen 2	Merozoite surface antigen 2 precursor	Linear peptide	TKTTTTTT	99	106	873782	Mus musculus (mouse)	5037452
Plasmodium falciparum	PF3D7_0206800	A0A143ZX41	Merozoite surface antigen 2	Merozoite surface antigen 2 precursor	Linear peptide	KTTTTTTT	100	107	872730	Mus musculus (mouse)	5037454
Plasmodium falciparum	PF3D7_0206800	A0A143ZX41	Merozoite surface antigen 2	Merozoite surface antigen 2 precursor	Linear peptide	TNDAEAST	108	115	873800	Mus musculus (mouse)	5037456
Plasmodium falciparum	PF3D7_0206800	A0A143ZX41	Merozoite surface antigen 2	Merozoite surface antigen 2 precursor	Linear peptide	NDAEASTS	109	116	873106	Mus musculus (mouse)	5037458
Plasmodium falciparum	PF3D7_0206800	A0A143ZX41	Merozoite surface antigen 2	Merozoite surface antigen 2 precursor	Linear peptide	DAEASTST	110	117	871812	Mus musculus (mouse)	5037460
Plasmodium falciparum	PF3D7_0206800	A0A143ZX41	Merozoite surface antigen 2	Merozoite surface antigen 2 precursor	Linear peptide	KNAETNPK	125	132	872664	Mus musculus (mouse)	5037462
Plasmodium falciparum	PF3D7_0206800	A0A143ZX41	Merozoite surface antigen 2	Merozoite surface antigen 2 precursor	Linear peptide	AETNPKGK	127	134	871668	Mus musculus (mouse)	5037464
Plasmodium falciparum	PF3D7_0206800	A0A143ZX41	Merozoite surface antigen 2	Merozoite surface antigen 2 precursor	Linear peptide	QTKSNVPP	158	165	873408	Mus musculus (mouse)	5037466
Plasmodium falciparum	PF3D7_0206800	A0A143ZX41	Merozoite surface antigen 2	Merozoite surface antigen 2 precursor	Linear peptide	TKSNVPPT	159	166	873778	Mus musculus (mouse)	5037468
Plasmodium falciparum	PF3D7_0206800	A0A143ZX41	Merozoite surface antigen 2	Merozoite surface antigen 2 precursor	Linear peptide	SNVPPTQD	161	168	873654	Mus musculus (mouse)	5037470
Plasmodium falciparum	PF3D7_0206800	A0A143ZX41	Merozoite surface antigen 2	Merozoite surface antigen 2 precursor	Linear peptide	VPPTQDAD	163	170	873972	Mus musculus (mouse)	5037474
Plasmodium falciparum	PF3D7_0206800	A0A143ZX41	Merozoite surface antigen 2	Merozoite surface antigen 2 precursor	Linear peptide	PPTQDADT	164	171	873292	Mus musculus (mouse)	5037476
Plasmodium falciparum	PF3D7_0206800	A0A143ZX41	Merozoite surface antigen 2	Merozoite surface antigen 2 precursor	Linear peptide	PKGKGEVQ	131	138	873268	Mus musculus (mouse)	5037488
Plasmodium falciparum	PF3D7_0206800	A0A143ZX41	Merozoite surface antigen 2	Merozoite surface antigen 2 precursor	Linear peptide	KSNVPPTQ	160	167	872710	Mus musculus (mouse)	5037490
Plasmodium falciparum	PF3D7_0206800	A0A143ZX41	Merozoite surface antigen 2	Merozoite surface antigen 2 precursor	Linear peptide	GAATSLLN	238	245	872217	Mus musculus (mouse)	5037496
Plasmodium falciparum	PF3D7_0206800	A0A143ZX41	Merozoite surface antigen 2	Merozoite surface antigen 2 precursor	Linear peptide	ATSLLNNS	240	247	871746	Mus musculus (mouse)	5037503
Plasmodium falciparum	PF3D7_0206800	A0A143ZX41	Merozoite surface antigen 2	Merozoite surface antigen 2 precursor	Linear peptide	HGHMHGSR	208	215	872369	Mus musculus (mouse)	5037513
Plasmodium falciparum	PF3D7_0206800	A0A143ZX41	Merozoite surface antigen 2	Merozoite surface antigen 2 precursor	Linear peptide	HMHGSRNN	210	217	872392	Mus musculus (mouse)	5037517
Plasmodium falciparum	PF3D7_0206800	A0A143ZX41	Merozoite surface antigen 2	merozoite surface protein 2 [Plasmodium falciparum]	Linear peptide	ATSLLSNS	264	271	871747	Mus musculus (mouse)	5037521
Plasmodium falciparum	PF3D7_0206800	A0A143ZX41	Merozoite surface antigen 2	merozoite surface protein 2 [Plasmodium falciparum]	Linear peptide	TSLLSNSS	265	272	873837	Mus musculus (mouse)	5037523
Plasmodium falciparum	PF3D7_0206800	A0A143ZX41	Merozoite surface antigen 2	Merozoite surface antigen 2 precursor	Linear peptide	TSLLNNS	241	247	873836	Homo sapiens (human)	5037526
Plasmodium falciparum	PF3D7_0304600	Q7K740	Circumsporozoite (CS) protein	circumsporozoite protein	Linear peptide	GNNEDNEKLRKPKHKKLKQPGDGNP	97	121	872297	Homo sapiens (human)	5038980
Plasmodium falciparum	PF3D7_0304600	Q7K740	Circumsporozoite (CS) protein	circumsporozoite protein	Linear peptide	HKKLKQPGDGNPDPNANPNVDPNANPNVDP	110	139	872381	Homo sapiens (human)	5038982
Plasmodium falciparum	PF3D7_0304600	Q7K740	Circumsporozoite (CS) protein	circumsporozoite protein	Linear peptide	PDPNANPNVDPNANPNVDPNANPNVD	121	146	873230	Homo sapiens (human)	5038983
Plasmodium falciparum	PF3D7_0304600	Q7K740	Circumsporozoite (CS) protein	circumsporozoite protein	Linear peptide	ANPNKNNQGNGQGHNMPNDPNRNVD	285	309	871721	Homo sapiens (human)	5038984
Plasmodium falciparum	PF3D7_0304600	Q7K740	Circumsporozoite (CS) protein	circumsporozoite protein	Linear peptide	NGQGHNMPNDPNRNVDENANANNAV	294	318	873130	Homo sapiens (human)	5038985
Plasmodium falciparum	PF3D7_0304600	Q7K740	Circumsporozoite (CS) protein	circumsporozoite protein	Linear peptide	PNRNVDENANANNAVKNNNNEEPS	304	327	873285	Homo sapiens (human)	5038986
Plasmodium falciparum	PF3D7_1346700	A0A5K1K917	6-cysteine protein	Gametocyte surface protein P45/48	Discontinuous peptide	G346, D347, I349, D351, Q355, L364, E365, P366, S367, I369, Y371, D390, K392, K394, I411, K413, K414, D415, K416			874122	Rattus rattus (house rat)	5042255
Plasmodium falciparum	PF3D7_1346700	A0A5K1K917	6-cysteine protein	Gametocyte surface protein P45/48	Discontinuous peptide	D321, S322, P345, G346, D347, I349, P350, D351, F354, Q355, I369, Y371, K392, K394, I411, K413, K414, D415, K416			874121	Rattus rattus (house rat)	5043344
Plasmodium falciparum	PF3D7_1301600	Q76NM5	Erythrocyte binding antigen-140	erythrocyte binding antigen 140	Linear peptide	IIKDYYGKKMEENL	551	564	910149	Mus musculus BALB/c	5408067
Plasmodium falciparum	PF3D7_1301600	Q76NM5	Erythrocyte binding antigen-140	erythrocyte binding antigen 140	Linear peptide	ISVNTEAKLLYNKNEGKDPSIF	205	226	910151	Mus musculus BALB/c	5408071
Plasmodium falciparum	PF3D7_1301600	Q76NM5	Erythrocyte binding antigen-140	erythrocyte binding antigen 140	Linear peptide	YKEKNVEKLNN	267	277	910165	Mus musculus BALB/c	5408073
Plasmodium falciparum	PF3D7_1301600	Q76NM5	Erythrocyte binding antigen-140	erythrocyte binding antigen 140	Linear peptide	MKKSKTQMEVLTNLYKKKNSGVDKNNFLNDLFKKNNKNDLDD	366	407	910155	Mus musculus BALB/c	5408075
Plasmodium falciparum	PF3D7_1301600	Q76NM5	Erythrocyte binding antigen-140	erythrocyte binding antigen 140	Discontinuous peptide	F327, L328, M329, E330, K331, K332, R333, L334, F335, L336, N337, I338, K339, D340, K341, C342, V343, E344, N345, K346, K347, Y348, E349, A350, C351, F352, G353, G354, C355, R356, L357, P358, C359, S360, S361, F408, F409, K410, N411, E412, K413, E414, Y415, D416, D417, L418, C419, D420			910167	Mus musculus BALB/c	5408077
Plasmodium falciparum	PF3D7_1301600	Q76NM5	Erythrocyte binding antigen-140	erythrocyte binding antigen 140	Linear peptide	CIANFL	184	189	910141	Mus musculus BALB/c	5562090
Plasmodium falciparum	PF3D7_0304600	Q7K740	Circumsporozoite (CS) protein	circumsporozoite (CS) protein [Plasmodium falciparum 3D7]	Linear peptide	PNANPNANPNANPNK	260	274	913908	Homo sapiens (human)	5570508
Plasmodium falciparum	PF3D7_1021800	A0A143ZXM2	Schizont egress antigen-1	schizont egress antigen-1 [Plasmodium falciparum 3D7]	Linear peptide	KNGNVEVTGNGGNEE	948	962	913541	Homo sapiens (human)	5570509
Plasmodium falciparum	PF3D7_1035300	Q8IJ56	Glutamate-rich protein GLURP	glutamate-rich protein [Plasmodium falciparum 3D7]	Linear peptide	ENVETEEIIDDVPSP	412	426	913157	Homo sapiens (human)	5570510
Plasmodium falciparum	PF3D7_0304600	Q7K740	Circumsporozoite (CS) protein	circumsporozoite (CS) protein [Plasmodium falciparum 3D7]	Linear peptide	PNANPNANPNVDPNA	188	202	913909	Homo sapiens (human)	5570511
Plasmodium falciparum	PF3D7_0930300	Q8I0U8	Merozoite surface protein 1	merozoite surface protein 1 [Plasmodium falciparum 3D7]	Linear peptide	VVEESHDPLTVLSIS	956	970	914270	Homo sapiens (human)	5570512
Plasmodium falciparum	PF3D7_1036400	A0A143ZZD7	Liver stage antigen 1	liver stage antigen 1 [Plasmodium falciparum 3D7]	Linear peptide	VLSHNSYEKTKNNEN	60	74	914240	Homo sapiens (human)	5570513
Plasmodium falciparum	PF3D7_0930300	Q8I0U8	Merozoite surface protein 1	merozoite surface protein 1 [Plasmodium falciparum 3D7]	Linear peptide	STHTLSQSGETEVTE	732	746	914119	Homo sapiens (human)	5570514
Plasmodium falciparum	PF3D7_1035300	Q8IJ56	Glutamate-rich protein GLURP	glutamate-rich protein [Plasmodium falciparum 3D7]	Linear peptide	QEPVVPTLNENENVT	1092	1106	913946	Homo sapiens (human)	5570515
Plasmodium falciparum	PF3D7_1035300	Q8IJ56	Glutamate-rich protein GLURP	glutamate-rich protein [Plasmodium falciparum 3D7]	Linear peptide	IVEVEEILPEIVEIE	1044	1058	913483	Homo sapiens (human)	5570516
Plasmodium falciparum	PF3D7_1035300	Q8IJ56	Glutamate-rich protein GLURP	glutamate-rich protein [Plasmodium falciparum 3D7]	Linear peptide	IDSEIILPENVETEE	404	418	913389	Homo sapiens (human)	5570517
Plasmodium falciparum	PF3D7_1035300	Q8IJ56	Glutamate-rich protein GLURP	glutamate-rich protein [Plasmodium falciparum 3D7]	Linear peptide	VPSQTNNNENIETIK	1060	1074	914252	Homo sapiens (human)	5570518
Plasmodium falciparum	PF3D7_1121600	Q8IIF0	Exported protein 1	exported protein 1 [Plasmodium falciparum 3D7]	Linear peptide	DPADNANPDADSESN	116	130	913044	Homo sapiens (human)	5570519
Plasmodium falciparum	PF3D7_1335900	Q76NM2	Thrombospondin-related anonymous protein	thrombospondin-related anonymous protein [Plasmodium falciparum 3D7]	Linear peptide	PYAGEPAPFDETLGE	540	554	913932	Homo sapiens (human)	5570520
Plasmodium falciparum	PF3D7_0702300	Q8IC44	Sporozoite threonine and asparagine-rich protein	sporozoite threonine and asparagine-rich protein [Plasmodium falciparum 3D7]	Linear peptide	DNDNADTKATDNNNN	380	394	913029	Homo sapiens (human)	5570521
Plasmodium falciparum	PF3D7_0304600	Q7K740	Circumsporozoite (CS) protein	circumsporozoite (CS) protein [Plasmodium falciparum 3D7]	Linear peptide	GNPDPNANPNVDPNA	100	114	913286	Homo sapiens (human)	5570522
Plasmodium falciparum	PF3D7_0930300	Q8I0U8	Merozoite surface protein 1	merozoite surface protein 1 [Plasmodium falciparum 3D7]	Linear peptide	VAVSSGPAVVEESHD	948	962	914195	Homo sapiens (human)	5570523
Plasmodium falciparum	PF3D7_1035300	Q8IJ56	Glutamate-rich protein GLURP	glutamate-rich protein [Plasmodium falciparum 3D7]	Linear peptide	DKNEKVEHEIVEVEE	882	896	913014	Homo sapiens (human)	5570524
Plasmodium falciparum	PF3D7_1035300	Q8IJ56	Glutamate-rich protein GLURP	glutamate-rich protein [Plasmodium falciparum 3D7]	Linear peptide	IVSEKSTSEPAEHVE	676	690	913485	Homo sapiens (human)	5570525
Plasmodium falciparum	PF3D7_0406200	Q6ZMA7	Sexual stage-specific protein	sexual stage-specific protein precursor [Plasmodium falciparum 3D7]	Linear peptide	DKDKDKDNTDEGDEG	140	154	913007	Homo sapiens (human)	5570526
Plasmodium falciparum	PF3D7_0930300	Q8I0U8	Merozoite surface protein 1	merozoite surface protein 1 [Plasmodium falciparum 3D7]	Linear peptide	LSVRVSGSSGSTKEE	1260	1274	913659	Homo sapiens (human)	5570527
Plasmodium falciparum	PF3D7_0702300	Q8IC44	Sporozoite threonine and asparagine-rich protein	sporozoite threonine and asparagine-rich protein [Plasmodium falciparum 3D7]	Linear peptide	ILTDNDNNTDIILTD	356	370	913437	Homo sapiens (human)	5570528
Plasmodium falciparum	PF3D7_1021800	A0A143ZXM2	Schizont egress antigen-1	schizont egress antigen-1 [Plasmodium falciparum 3D7]	Linear peptide	GNGGNEEMSYINNDE	956	970	913284	Homo sapiens (human)	5570529
Plasmodium falciparum	PF3D7_1021800	A0A143ZXM2	Schizont egress antigen-1	schizont egress antigen-1 [Plasmodium falciparum 3D7]	Linear peptide	NNVEDMYRNNNVEDM	684	698	913829	Homo sapiens (human)	5570530
Plasmodium falciparum	PF3D7_0702300	Q8IC44	Sporozoite threonine and asparagine-rich protein	sporozoite threonine and asparagine-rich protein [Plasmodium falciparum 3D7]	Linear peptide	TKPIDNNNTDIKSTD	276	290	914162	Homo sapiens (human)	5570531
Plasmodium falciparum	PF3D7_1035300	Q8IJ56	Glutamate-rich protein GLURP	glutamate-rich protein [Plasmodium falciparum 3D7]	Linear peptide	PEIVEIEEVPSQTNN	1052	1066	913895	Homo sapiens (human)	5570532
Plasmodium falciparum	PF3D7_1035300	Q8IJ56	Glutamate-rich protein GLURP	glutamate-rich protein [Plasmodium falciparum 3D7]	Linear peptide	IDDIPKESIFIQEDQ	92	106	913380	Homo sapiens (human)	5570533
Plasmodium falciparum	PF3D7_1021800	A0A143ZXM2	Schizont egress antigen-1	schizont egress antigen-1 [Plasmodium falciparum 3D7]	Linear peptide	DNKLNVINEDNIKEE	532	546	913036	Homo sapiens (human)	5570534
Plasmodium falciparum	PF3D7_1035300	Q8IJ56	Glutamate-rich protein GLURP	glutamate-rich protein [Plasmodium falciparum 3D7]	Linear peptide	VVEEKAIPQEPVVPT	1084	1098	914269	Homo sapiens (human)	5570535
Plasmodium falciparum	PF3D7_1035300	Q8IJ56	Glutamate-rich protein GLURP	glutamate-rich protein [Plasmodium falciparum 3D7]	Linear peptide	HSNHETFEEETSESE	428	442	913367	Homo sapiens (human)	5570536
Plasmodium falciparum	PF3D7_1021800	A0A143ZXM2	Schizont egress antigen-1	schizont egress antigen-1 [Plasmodium falciparum 3D7]	Linear peptide	NEIIENGEEKYVNEY	20	34	913717	Homo sapiens (human)	5570537
Plasmodium falciparum	PF3D7_0206800	A0A143ZX41	Merozoite surface antigen 2	merozoite surface protein 2 [Plasmodium falciparum 3D7]	Linear peptide	KGKGEVQEPNQANKE	132	146	913511	Homo sapiens (human)	5570538
Plasmodium falciparum	PF3D7_1036400	A0A143ZZD7	Liver stage antigen 1	liver stage antigen 1 [Plasmodium falciparum 3D7]	Linear peptide	EDLIEKNENLDDLDE	1060	1074	913076	Homo sapiens (human)	5570539
Plasmodium falciparum	PF3D7_1035300	Q8IJ56	Glutamate-rich protein GLURP	glutamate-rich protein [Plasmodium falciparum 3D7]	Linear peptide	PAENEESSLEEGHHE	500	514	913891	Homo sapiens (human)	5570540
Plasmodium falciparum	PF3D7_1133400	Q7KQK5	Apical membrane antigen 1	apical membrane antigen-1, partial [Plasmodium falciparum 3D7]	Linear peptide	DKKCHILYIAAQENN	236	250	913011	Homo sapiens (human)	5570541
Plasmodium falciparum	PF3D7_0930300	Q8I0U8	Merozoite surface protein 1	merozoite surface protein 1 [Plasmodium falciparum 3D7]	Linear peptide	NEYIIEDSFKLLNSE	1404	1418	913725	Homo sapiens (human)	5570542
Plasmodium falciparum	PF3D7_0304600	Q7K740	Circumsporozoite (CS) protein	circumsporozoite (CS) protein [Plasmodium falciparum 3D7]	Linear peptide	PNANPNANPNANPNA	128	142	913907	Homo sapiens (human)	5570543
Plasmodium falciparum	PF3D7_1035300	Q8IJ56	Glutamate-rich protein GLURP	glutamate-rich protein [Plasmodium falciparum 3D7]	Linear peptide	FPRQKHKKVDNHNEE	220	234	913221	Homo sapiens (human)	5570544
Plasmodium falciparum	PF3D7_1035300	Q8IJ56	Glutamate-rich protein GLURP	glutamate-rich protein [Plasmodium falciparum 3D7]	Linear peptide	EKGQHEIVEVEEILP	942	956	913131	Homo sapiens (human)	5570545
Plasmodium falciparum	PF3D7_1035300	Q8IJ56	Glutamate-rich protein GLURP	glutamate-rich protein [Plasmodium falciparum 3D7]	Linear peptide	LKDEKIENEPLVHEN	260	274	913619	Homo sapiens (human)	5570546
Plasmodium falciparum	PF3D7_1021800	A0A143ZXM2	Schizont egress antigen-1	schizont egress antigen-1 [Plasmodium falciparum 3D7]	Linear peptide	VEDVCHNNNVEDVYH	740	754	914209	Homo sapiens (human)	5570547
Plasmodium falciparum	PF3D7_1035300	Q8IJ56	Glutamate-rich protein GLURP	glutamate-rich protein [Plasmodium falciparum 3D7]	Linear peptide	AHETVEHEETVSQES	452	466	912925	Homo sapiens (human)	5570548
Plasmodium falciparum	PF3D7_0702300	Q8IC44	Sporozoite threonine and asparagine-rich protein	sporozoite threonine and asparagine-rich protein [Plasmodium falciparum 3D7]	Linear peptide	NNTDTISTDNDNADT	372	386	913827	Homo sapiens (human)	5570549
Plasmodium falciparum	PF3D7_1133400	Q7KQK5	Apical membrane antigen 1	apical membrane antigen-1, partial [Plasmodium falciparum 3D7]	Linear peptide	NAEKYDKMDEPQDYG	564	578	913691	Homo sapiens (human)	5570550
Plasmodium falciparum	PF3D7_1021800	A0A143ZXM2	Schizont egress antigen-1	schizont egress antigen-1 [Plasmodium falciparum 3D7]	Linear peptide	VIYENDIHENNIDDN	884	898	914232	Homo sapiens (human)	5570551
Plasmodium falciparum	PF3D7_0702300	Q8IC44	Sporozoite threonine and asparagine-rich protein	sporozoite threonine and asparagine-rich protein [Plasmodium falciparum 3D7]	Linear peptide	TDIKSTDNYNTGTKE	284	298	914138	Homo sapiens (human)	5570552
Plasmodium falciparum	PF3D7_0930300	Q8I0U8	Merozoite surface protein 1	merozoite surface protein 1 [Plasmodium falciparum 3D7]	Linear peptide	LDVLESDLMQFKHIS	1388	1402	913595	Homo sapiens (human)	5570553
Plasmodium falciparum	PF3D7_1035300	Q8IJ56	Glutamate-rich protein GLURP	glutamate-rich protein [Plasmodium falciparum 3D7]	Linear peptide	ASVDPEVKEKENVSE	764	778	912954	Homo sapiens (human)	5570554
Plasmodium falciparum	PF3D7_1035300	Q8IJ56	Glutamate-rich protein GLURP	glutamate-rich protein [Plasmodium falciparum 3D7]	Linear peptide	QNHFESLSDLELLEN	148	162	913972	Homo sapiens (human)	5570555
Plasmodium falciparum	PF3D7_1021800	A0A143ZXM2	Schizont egress antigen-1	schizont egress antigen-1 [Plasmodium falciparum 3D7]	Linear peptide	QNENEFDENNNNKNN	100	114	913971	Homo sapiens (human)	5570556
Plasmodium falciparum	PF3D7_1035300	Q8IJ56	Glutamate-rich protein GLURP	glutamate-rich protein [Plasmodium falciparum 3D7]	Linear peptide	ENVPSGLDIDDIPKE	84	98	913158	Homo sapiens (human)	5570557
Plasmodium falciparum	PF3D7_0304600	Q7K740	Circumsporozoite (CS) protein	circumsporozoite (CS) protein [Plasmodium falciparum 3D7]	Linear peptide	NSAVKNNNNEEPSDK	300	314	913856	Homo sapiens (human)	5570558
Plasmodium falciparum	PF3D7_0930300	Q8I0U8	Merozoite surface protein 1	merozoite surface protein 1 [Plasmodium falciparum 3D7]	Linear peptide	IFGESEDNDEYLDQV	1308	1322	913401	Homo sapiens (human)	5570559
Plasmodium falciparum	PF3D7_0930300	Q8I0U8	Merozoite surface protein 1	merozoite surface protein 1 [Plasmodium falciparum 3D7]	Linear peptide	LTELQQVVQLQNYDE	1284	1298	913661	Homo sapiens (human)	5570560
Plasmodium falciparum	PF3D7_0304600	Q7K740	Circumsporozoite (CS) protein	circumsporozoite (CS) protein [Plasmodium falciparum 3D7]	Linear peptide	PNVDPNANPNANPNA	124	138	913915	Homo sapiens (human)	5570561
Plasmodium falciparum	PF3D7_1021800	A0A143ZXM2	Schizont egress antigen-1	schizont egress antigen-1 [Plasmodium falciparum 3D7]	Linear peptide	DTECQTDFPLLDVSR	1052	1066	913051	Homo sapiens (human)	5570562
Plasmodium falciparum	PF3D7_1035300	Q8IJ56	Glutamate-rich protein GLURP	glutamate-rich protein [Plasmodium falciparum 3D7]	Linear peptide	VEEKQNSQESVEEIP	780	794	914213	Homo sapiens (human)	5570563
Plasmodium falciparum	PF3D7_0702300	Q8IC44	Sporozoite threonine and asparagine-rich protein	sporozoite threonine and asparagine-rich protein [Plasmodium falciparum 3D7]	Linear peptide	DNKNTDIKATDNNNI	300	314	913037	Homo sapiens (human)	5570564
Plasmodium falciparum	PF3D7_1035300	Q8IJ56	Glutamate-rich protein GLURP	glutamate-rich protein [Plasmodium falciparum 3D7]	Linear peptide	PNPQEPVEPSFVKIE	740	754	913914	Homo sapiens (human)	5570565
Plasmodium falciparum	PF3D7_1121600	Q8IIF0	Exported protein 1	exported protein 1 [Plasmodium falciparum 3D7]	Linear peptide	DLISDMIKKEEELVE	52	66	913021	Homo sapiens (human)	5570566
Plasmodium falciparum	PF3D7_1021800	A0A143ZXM2	Schizont egress antigen-1	schizont egress antigen-1 [Plasmodium falciparum 3D7]	Linear peptide	DNDEDKKEEMYKDVY	556	570	913025	Homo sapiens (human)	5570567
Plasmodium falciparum	PF3D7_1035300	Q8IJ56	Glutamate-rich protein GLURP	glutamate-rich protein [Plasmodium falciparum 3D7]	Linear peptide	VPSEENKHASVDPEV	756	770	914249	Homo sapiens (human)	5570568
Plasmodium falciparum	PF3D7_1035300	Q8IJ56	Glutamate-rich protein GLURP	glutamate-rich protein [Plasmodium falciparum 3D7]	Linear peptide	LPEDKNEKGQHEIVE	936	950	913640	Homo sapiens (human)	5570569
Plasmodium falciparum	PF3D7_1035300	Q8IJ56	Glutamate-rich protein GLURP	glutamate-rich protein [Plasmodium falciparum 3D7]	Linear peptide	PEDKNEKVQHEIVEV	899	913	913894	Homo sapiens (human)	5570570
Plasmodium falciparum	PF3D7_1035300	Q8IJ56	Glutamate-rich protein GLURP	glutamate-rich protein [Plasmodium falciparum 3D7]	Linear peptide	ILPEDKNEKVEHEIV	916	930	913436	Homo sapiens (human)	5570571
Plasmodium falciparum	PF3D7_1021800	A0A143ZXM2	Schizont egress antigen-1	schizont egress antigen-1 [Plasmodium falciparum 3D7]	Linear peptide	IMEDICHNNNVEDMY	676	690	913440	Homo sapiens (human)	5570572
Plasmodium falciparum	PF3D7_1035300	Q8IJ56	Glutamate-rich protein GLURP	glutamate-rich protein [Plasmodium falciparum 3D7]	Linear peptide	HPEIVEIEEVFPEPN	836	850	913361	Homo sapiens (human)	5570573
Plasmodium falciparum	PF3D7_1035300	Q8IJ56	Glutamate-rich protein GLURP	glutamate-rich protein [Plasmodium falciparum 3D7]	Linear peptide	IQEDDNDEEDDDDID	1148	1162	913462	Homo sapiens (human)	5570574
Plasmodium falciparum	PF3D7_1035300	Q8IJ56	Glutamate-rich protein GLURP	glutamate-rich protein [Plasmodium falciparum 3D7]	Linear peptide	VEEILPEDKNEKGQH	932	946	914212	Homo sapiens (human)	5570575
Plasmodium falciparum	PF3D7_1021800	A0A143ZXM2	Schizont egress antigen-1	schizont egress antigen-1 [Plasmodium falciparum 3D7]	Linear peptide	NFESYNNFFKNNNDE	396	410	913726	Homo sapiens (human)	5570576
Plasmodium falciparum	PF3D7_0702300	Q8IC44	Sporozoite threonine and asparagine-rich protein	sporozoite threonine and asparagine-rich protein [Plasmodium falciparum 3D7]	Linear peptide	VNTKYNSENTNTNNN	76	90	914246	Homo sapiens (human)	5570577
Plasmodium falciparum	PF3D7_1335900	Q76NM2	Thrombospondin-related anonymous protein	thrombospondin-related anonymous protein [Plasmodium falciparum 3D7]	Linear peptide	DKDLDEPEQFRLPEE	556	570	8851	Homo sapiens (human)	5570578
Plasmodium falciparum	PF3D7_1021800	A0A143ZXM2	Schizont egress antigen-1	schizont egress antigen-1 [Plasmodium falciparum 3D7]	Linear peptide	IDYGDIFLTIHDTLK	196	210	913390	Homo sapiens (human)	5570579
Plasmodium falciparum	PF3D7_1133400	Q7KQK5	Apical membrane antigen 1	apical membrane antigen-1, partial [Plasmodium falciparum 3D7]	Linear peptide	GSGIRVDLGEDAEVA	116	130	913306	Homo sapiens (human)	5570580
Plasmodium falciparum	PF3D7_1035300	Q8IJ56	Glutamate-rich protein GLURP	glutamate-rich protein [Plasmodium falciparum 3D7]	Linear peptide	NEKVEHEIVEVEEIL	884	898	913719	Homo sapiens (human)	5570581
Plasmodium falciparum	PF3D7_0702300	Q8IC44	Sporozoite threonine and asparagine-rich protein	sporozoite threonine and asparagine-rich protein [Plasmodium falciparum 3D7]	Linear peptide	SDDELNKDSCDYSEE	492	506	914062	Homo sapiens (human)	5570582
Plasmodium falciparum	PF3D7_1035300	Q8IJ56	Glutamate-rich protein GLURP	glutamate-rich protein [Plasmodium falciparum 3D7]	Linear peptide	IEKVDVQPKIVDLQI	716	730	913393	Homo sapiens (human)	5570583
Plasmodium falciparum	PF3D7_0930300	Q8I0U8	Merozoite surface protein 1	merozoite surface protein 1 [Plasmodium falciparum 3D7]	Linear peptide	MQFKHISSNEYIIED	1396	1410	913686	Homo sapiens (human)	5570584
Plasmodium falciparum	PF3D7_0930300	Q8I0U8	Merozoite surface protein 1	merozoite surface protein 1 [Plasmodium falciparum 3D7]	Linear peptide	TGTSSTSSPGNTTVN	908	922	914153	Homo sapiens (human)	5570585
Plasmodium falciparum	PF3D7_1035300	Q8IJ56	Glutamate-rich protein GLURP	glutamate-rich protein [Plasmodium falciparum 3D7]	Linear peptide	AHQEEIVPEQNDEES	596	610	912927	Homo sapiens (human)	5570586
Plasmodium falciparum	PF3D7_0406200	Q6ZMA7	Sexual stage-specific protein	sexual stage-specific protein precursor [Plasmodium falciparum 3D7]	Linear peptide	LSGKDSADKMPLETQ	68	82	913655	Homo sapiens (human)	5570587
Plasmodium falciparum	PF3D7_0930300	Q8I0U8	Merozoite surface protein 1	merozoite surface protein 1 [Plasmodium falciparum 3D7]	Linear peptide	GETEVTEETEETEET	740	754	913260	Homo sapiens (human)	5570588
Plasmodium falciparum	PF3D7_1035300	Q8IJ56	Glutamate-rich protein GLURP	glutamate-rich protein [Plasmodium falciparum 3D7]	Linear peptide	DNDEGGFEEAHHENF	532	546	913026	Homo sapiens (human)	5570589
Plasmodium falciparum	PF3D7_1035300	Q8IJ56	Glutamate-rich protein GLURP	glutamate-rich protein [Plasmodium falciparum 3D7]	Linear peptide	GPKHVEQNIQEDDND	1140	1154	913290	Homo sapiens (human)	5570590
Plasmodium falciparum	PF3D7_1035300	Q8IJ56	Glutamate-rich protein GLURP	glutamate-rich protein [Plasmodium falciparum 3D7]	Linear peptide	EDDDDIDFEGLSRKD	1156	1170	913062	Homo sapiens (human)	5570591
Plasmodium falciparum	PF3D7_0930300	Q8I0U8	Merozoite surface protein 1	merozoite surface protein 1 [Plasmodium falciparum 3D7]	Linear peptide	NPTCNENNGGCDADA	1652	1666	913841	Homo sapiens (human)	5570592
Plasmodium falciparum	PF3D7_1035300	Q8IJ56	Glutamate-rich protein GLURP	glutamate-rich protein [Plasmodium falciparum 3D7]	Linear peptide	NEESSIEEAHQEEIV	588	602	913715	Homo sapiens (human)	5570593
Plasmodium falciparum	PF3D7_1035300	Q8IJ56	Glutamate-rich protein GLURP	glutamate-rich protein [Plasmodium falciparum 3D7]	Linear peptide	KIVDLQIIEPNFVDS	724	738	913520	Homo sapiens (human)	5570594
Plasmodium falciparum	PF3D7_1036400	A0A143ZZD7	Liver stage antigen 1	liver stage antigen 1 [Plasmodium falciparum 3D7]	Linear peptide	IEKSSEELSEEKIKK	1076	1090	913392	Homo sapiens (human)	5570595
Plasmodium falciparum	PF3D7_1035300	Q8IJ56	Glutamate-rich protein GLURP	glutamate-rich protein [Plasmodium falciparum 3D7]	Linear peptide	EIVEVEEILPEDKNE	890	904	913123	Homo sapiens (human)	5570596
Plasmodium falciparum	PF3D7_1035300	Q8IJ56	Glutamate-rich protein GLURP	glutamate-rich protein [Plasmodium falciparum 3D7]	Linear peptide	NENENVTPKPSEGES	1100	1114	913722	Homo sapiens (human)	5570597
Plasmodium falciparum	PF3D7_1021800	A0A143ZXM2	Schizont egress antigen-1	schizont egress antigen-1 [Plasmodium falciparum 3D7]	Linear peptide	EDVCHNNNVEDVCHN	723	737	913080	Homo sapiens (human)	5570598
Plasmodium falciparum	PF3D7_1036400	A0A143ZZD7	Liver stage antigen 1	liver stage antigen 1 [Plasmodium falciparum 3D7]	Linear peptide	QERRAKEKLQEQQSD	219	233	913947	Homo sapiens (human)	5570599
Plasmodium falciparum	PF3D7_1035400	Q8IJ55	Merozoite surface protein 3	merozoite surface protein 3 [Plasmodium falciparum 3D7]	Linear peptide	ISEDEEEEEEEEEKE	260	274	913467	Homo sapiens (human)	5570600
Plasmodium falciparum	PF3D7_0930300	Q8I0U8	Merozoite surface protein 1	merozoite surface protein 1 [Plasmodium falciparum 3D7]	Linear peptide	NPHTKEKINEKIITD	452	466	913834	Homo sapiens (human)	5570601
Plasmodium falciparum	PF3D7_1035300	Q8IJ56	Glutamate-rich protein GLURP	glutamate-rich protein [Plasmodium falciparum 3D7]	Linear peptide	IVEVEEILPEDKNEK	891	905	913482	Homo sapiens (human)	5570602
Plasmodium falciparum	PF3D7_1035400	Q8IJ55	Merozoite surface protein 3	merozoite surface protein 3 [Plasmodium falciparum 3D7]	Linear peptide	SSYDYILGWEFGGGV	188	202	914116	Homo sapiens (human)	5570603
Plasmodium falciparum	PF3D7_0702300	Q8IC44	Sporozoite threonine and asparagine-rich protein	sporozoite threonine and asparagine-rich protein [Plasmodium falciparum 3D7]	Linear peptide	DNNNTKTISNDNNNT	432	446	913040	Homo sapiens (human)	5570605
Plasmodium falciparum	PF3D7_1035400	Q8IJ55	Merozoite surface protein 3	merozoite surface protein 3 [Plasmodium falciparum 3D7]	Linear peptide	AQNLISKNQNNNEKN	300	314	912945	Homo sapiens (human)	5570606
Plasmodium falciparum	PF3D7_1021800	A0A143ZXM2	Schizont egress antigen-1	schizont egress antigen-1 [Plasmodium falciparum 3D7]	Linear peptide	NNNVEDMYRNNNVED	683	697	913822	Homo sapiens (human)	5570607
Plasmodium falciparum	PF3D7_1035300	Q8IJ56	Glutamate-rich protein GLURP	glutamate-rich protein [Plasmodium falciparum 3D7]	Linear peptide	KNEKGQHEIVEVEEI	940	954	913538	Homo sapiens (human)	5570608
Plasmodium falciparum	PF3D7_1036400	A0A143ZZD7	Liver stage antigen 1	liver stage antigen 1 [Plasmodium falciparum 3D7]	Linear peptide	ERLAKEKLQEQQSDL	169	183	913176	Homo sapiens (human)	5570609
Plasmodium falciparum	PF3D7_1021800	A0A143ZXM2	Schizont egress antigen-1	schizont egress antigen-1 [Plasmodium falciparum 3D7]	Linear peptide	VYMDKNEMDLNNEEV	1660	1674	914276	Homo sapiens (human)	5570610
Plasmodium falciparum	PF3D7_1036400	A0A143ZZD7	Liver stage antigen 1	liver stage antigen 1 [Plasmodium falciparum 3D7]	Linear peptide	LPQDNRGNSRDSKEI	932	946	913644	Homo sapiens (human)	5570611
Plasmodium falciparum	PF3D7_1035400	Q8IJ55	Merozoite surface protein 3	merozoite surface protein 3 [Plasmodium falciparum 3D7]	Linear peptide	NSQIENEENVNTTIT	44	58	913864	Homo sapiens (human)	5570612
Plasmodium falciparum	PF3D7_1021800	A0A143ZXM2	Schizont egress antigen-1	schizont egress antigen-1 [Plasmodium falciparum 3D7]	Linear peptide	NLESEGKGIVYDDVN	1212	1226	913778	Homo sapiens (human)	5570613
Plasmodium falciparum	PF3D7_1035300	Q8IJ56	Glutamate-rich protein GLURP	glutamate-rich protein [Plasmodium falciparum 3D7]	Linear peptide	EPNFVDSQPNPQEPV	732	746	913161	Homo sapiens (human)	5570614
Plasmodium falciparum	PF3D7_0702300	Q8IC44	Sporozoite threonine and asparagine-rich protein	sporozoite threonine and asparagine-rich protein [Plasmodium falciparum 3D7]	Linear peptide	NNNTKTTSTDNNNNT	412	426	913821	Homo sapiens (human)	5570615
Plasmodium falciparum	PF3D7_1133400	Q7KQK5	Apical membrane antigen 1	apical membrane antigen 1 [Plasmodium falciparum 3D7]	Linear peptide	LDPEASFWGEEKRAS	596	610	913594	Homo sapiens (human)	5570616
Plasmodium falciparum	PF3D7_1021800	A0A143ZXM2	Schizont egress antigen-1	schizont egress antigen-1 [Plasmodium falciparum 3D7]	Linear peptide	MDKHEMDLNNEEVYM	1648	1662	913668	Homo sapiens (human)	5570617
Plasmodium falciparum	PF3D7_1021800	A0A143ZXM2	Schizont egress antigen-1	schizont egress antigen-1 [Plasmodium falciparum 3D7]	Linear peptide	TDNCDVNLSEQTNEI	1452	1466	914140	Homo sapiens (human)	5570618
Plasmodium falciparum	PF3D7_1035400	Q8IJ55	Merozoite surface protein 3	merozoite surface protein 3 [Plasmodium falciparum 3D7]	Linear peptide	NDFSGGEFLWPGYTE	60	74	913703	Homo sapiens (human)	5570619
Plasmodium falciparum	PF3D7_0702300	Q8IC44	Sporozoite threonine and asparagine-rich protein	sporozoite threonine and asparagine-rich protein [Plasmodium falciparum 3D7]	Linear peptide	NNINTNTNSTDNSNT	220	234	913806	Homo sapiens (human)	5570620
Plasmodium falciparum	PF3D7_1021800	A0A143ZXM2	Schizont egress antigen-1	schizont egress antigen-1 [Plasmodium falciparum 3D7]	Linear peptide	NGDVIENNNGDIIED	1188	1202	913737	Homo sapiens (human)	5570621
Plasmodium falciparum	PF3D7_1036400	A0A143ZZD7	Liver stage antigen 1	liver stage antigen 1 [Plasmodium falciparum 3D7]	Linear peptide	RRAKEKLQEQQSDLE	221	235	914045	Homo sapiens (human)	5570622
Plasmodium falciparum	PF3D7_0930300	Q8I0U8	Merozoite surface protein 1	merozoite surface protein 1 [Plasmodium falciparum 3D7]	Linear peptide	DDSLVVLPIFGESED	1300	1314	912988	Homo sapiens (human)	5570623
Plasmodium falciparum	PF3D7_1021800	A0A143ZXM2	Schizont egress antigen-1	schizont egress antigen-1 [Plasmodium falciparum 3D7]	Linear peptide	FKNNNDEQHICLEYD	404	418	913204	Homo sapiens (human)	5570624
Plasmodium falciparum	PF3D7_1021800	A0A143ZXM2	Schizont egress antigen-1	schizont egress antigen-1 [Plasmodium falciparum 3D7]	Linear peptide	DNDIKQSDDIYMNED	1340	1354	913027	Homo sapiens (human)	5570625
Plasmodium falciparum	PF3D7_1035300	Q8IJ56	Glutamate-rich protein GLURP	glutamate-rich protein [Plasmodium falciparum 3D7]	Linear peptide	KDYKEKNLINEEDSE	204	218	913498	Homo sapiens (human)	5570626
Plasmodium falciparum	PF3D7_1035300	Q8IJ56	Glutamate-rich protein GLURP	glutamate-rich protein [Plasmodium falciparum 3D7]	Linear peptide	GQHEIVEVEEILPED	944	958	913296	Homo sapiens (human)	5570627
Plasmodium falciparum	PF3D7_1335900	Q76NM2	Thrombospondin-related anonymous protein	thrombospondin-related anonymous protein [Plasmodium falciparum 3D7]	Linear peptide	VRKHLNDRINRENAN	140	154	914257	Homo sapiens (human)	5570628
Plasmodium falciparum	PF3D7_1035300	Q8IJ56	Glutamate-rich protein GLURP	glutamate-rich protein [Plasmodium falciparum 3D7]	Linear peptide	EDKNEKVQHEIVEVE	900	914	913073	Homo sapiens (human)	5570629
Plasmodium falciparum	PF3D7_1021800	A0A143ZXM2	Schizont egress antigen-1	schizont egress antigen-1 [Plasmodium falciparum 3D7]	Linear peptide	ENNIDDNDMYNNYVN	892	906	913152	Homo sapiens (human)	5570630
Plasmodium falciparum	PF3D7_0930300	Q8I0U8	Merozoite surface protein 1	merozoite surface protein 1 [Plasmodium falciparum 3D7]	Linear peptide	VLEKRIDTLKKNENI	316	330	914237	Homo sapiens (human)	5570631
Plasmodium falciparum	PF3D7_1035300	Q8IJ56	Glutamate-rich protein GLURP	glutamate-rich protein [Plasmodium falciparum 3D7]	Linear peptide	ESVEEIPVNEDEFED	788	802	913181	Homo sapiens (human)	5570632
Plasmodium falciparum	PF3D7_1035300	Q8IJ56	Glutamate-rich protein GLURP	glutamate-rich protein [Plasmodium falciparum 3D7]	Linear peptide	VPSKPFEEIEKVDVQ	708	722	914251	Homo sapiens (human)	5570633
Plasmodium falciparum	PF3D7_0702300	Q8IC44	Sporozoite threonine and asparagine-rich protein	sporozoite threonine and asparagine-rich protein [Plasmodium falciparum 3D7]	Linear peptide	EHNNNINTNTNSTEN	172	186	913113	Homo sapiens (human)	5570634
Plasmodium falciparum	PF3D7_1021800	A0A143ZXM2	Schizont egress antigen-1	schizont egress antigen-1 [Plasmodium falciparum 3D7]	Linear peptide	HICLEYDDTYNLKDT	412	426	913342	Homo sapiens (human)	5570635
Plasmodium falciparum	N/A			merozoite surface protein 2, partial [Plasmodium falciparum 3D7]	Linear peptide	HKNAETNPKGKGEVQ	106	120	913350	Homo sapiens (human)	5570636
Plasmodium falciparum	PF3D7_1021800	A0A143ZXM2	Schizont egress antigen-1	schizont egress antigen-1 [Plasmodium falciparum 3D7]	Linear peptide	IDQLKEKINIIIIPN	116	130	913388	Homo sapiens (human)	5570637
Plasmodium falciparum	PF3D7_1133400	Q7KQK5	Apical membrane antigen 1	apical membrane antigen-1, partial [Plasmodium falciparum 3D7]	Linear peptide	LVFELSASDQPKQYE	332	346	913665	Homo sapiens (human)	5570638
Plasmodium falciparum	PF3D7_1021800	A0A143ZXM2	Schizont egress antigen-1	schizont egress antigen-1 [Plasmodium falciparum 3D7]	Linear peptide	PLLDVSRNTNRTPRR	1060	1074	913903	Homo sapiens (human)	5570639
Plasmodium falciparum	PF3D7_1036400	A0A143ZZD7	Liver stage antigen 1	liver stage antigen 1 [Plasmodium falciparum 3D7]	Linear peptide	QEKLAKEKLQGQQSD	644	658	913945	Homo sapiens (human)	5570640
Plasmodium falciparum	PF3D7_1021800	A0A143ZXM2	Schizont egress antigen-1	schizont egress antigen-1 [Plasmodium falciparum 3D7]	Linear peptide	KSTTHLNNTDNCDVN	1444	1458	913571	Homo sapiens (human)	5570641
Plasmodium falciparum	PF3D7_0304600	Q7K740	Circumsporozoite (CS) protein	circumsporozoite (CS) protein [Plasmodium falciparum 3D7]	Linear peptide	NELNYDNAGTNLYNE	36	50	913721	Homo sapiens (human)	5570642
Plasmodium falciparum	PF3D7_1035300	Q8IJ56	Glutamate-rich protein GLURP	glutamate-rich protein [Plasmodium falciparum 3D7]	Linear peptide	EVEEILPEDKNEKVE	912	926	913186	Homo sapiens (human)	5570643
Plasmodium falciparum	PF3D7_1036400	A0A143ZZD7	Liver stage antigen 1	liver stage antigen 1 [Plasmodium falciparum 3D7]	Linear peptide	DLEQERRAKEKLQEQ	216	230	913020	Homo sapiens (human)	5570644
Plasmodium falciparum	PF3D7_0702300	Q8IC44	Sporozoite threonine and asparagine-rich protein	sporozoite threonine and asparagine-rich protein [Plasmodium falciparum 3D7]	Linear peptide	INTTQNLTTSTNTTT	252	266	913456	Homo sapiens (human)	5570645
Plasmodium falciparum	PF3D7_1035300	Q8IJ56	Glutamate-rich protein GLURP	glutamate-rich protein [Plasmodium falciparum 3D7]	Linear peptide	DKSVTEPAEHEEVVS	564	578	913015	Homo sapiens (human)	5570646
Plasmodium falciparum	PF3D7_1035300	Q8IJ56	Glutamate-rich protein GLURP	glutamate-rich protein [Plasmodium falciparum 3D7]	Linear peptide	INEEDSEPFPRQKHK	212	226	913445	Homo sapiens (human)	5570647
Plasmodium falciparum	PF3D7_0930300	Q8I0U8	Merozoite surface protein 1	merozoite surface protein 1 [Plasmodium falciparum 3D7]	Linear peptide	LDKNKKIEEHEEKIK	356	370	913593	Homo sapiens (human)	5570648
Plasmodium falciparum	PF3D7_1036400	A0A143ZZD7	Liver stage antigen 1	liver stage antigen 1 [Plasmodium falciparum 3D7]	Linear peptide	STETLHEQQSDLEQE	580	594	914118	Homo sapiens (human)	5570649
Plasmodium falciparum	PF3D7_1036400	A0A143ZZD7	Liver stage antigen 1	liver stage antigen 1 [Plasmodium falciparum 3D7]	Linear peptide	REQQSDLEQEKLAKE	636	650	914025	Homo sapiens (human)	5570650
Plasmodium falciparum	PF3D7_1035300	Q8IJ56	Glutamate-rich protein GLURP	glutamate-rich protein [Plasmodium falciparum 3D7]	Linear peptide	VDNHNEEKNVFHENG	228	242	914205	Homo sapiens (human)	5570651
Plasmodium falciparum	N/A			merozoite surface protein 2, partial [Plasmodium falciparum 3D7]	Linear peptide	QNTSDSQKECTDGNK	190	204	913975	Homo sapiens (human)	5570652
Plasmodium falciparum	PF3D7_1335900	Q76NM2	Thrombospondin-related anonymous protein	thrombospondin-related anonymous protein [Plasmodium falciparum 3D7]	Linear peptide	RRHNWVNHAVPLAMK	60	74	914047	Homo sapiens (human)	5570653
Plasmodium falciparum	PF3D7_1035300	Q8IJ56	Glutamate-rich protein GLURP	glutamate-rich protein [Plasmodium falciparum 3D7]	Linear peptide	IVQENKPNKKETPVV	1124	1138	913484	Homo sapiens (human)	5570654
Plasmodium falciparum	PF3D7_1021800	A0A143ZXM2	Schizont egress antigen-1	schizont egress antigen-1 [Plasmodium falciparum 3D7]	Linear peptide	NVEDVYHNNNVEDMY	748	762	913878	Homo sapiens (human)	5570655
Plasmodium falciparum	PF3D7_1035300	Q8IJ56	Glutamate-rich protein GLURP	glutamate-rich protein [Plasmodium falciparum 3D7]	Linear peptide	TISTEPFPNQKHKDL	172	186	914157	Homo sapiens (human)	5570656
Plasmodium falciparum	PF3D7_0702300	Q8IC44	Sporozoite threonine and asparagine-rich protein	sporozoite threonine and asparagine-rich protein [Plasmodium falciparum 3D7]	Linear peptide	TDIILTDNNNTDTIS	364	378	914136	Homo sapiens (human)	5570657
Plasmodium falciparum	PF3D7_1035400	Q8IJ55	Merozoite surface protein 3	merozoite surface protein 3 [Plasmodium falciparum 3D7]	Linear peptide	ENDDVLDEKEEEAEE	228	242	913144	Homo sapiens (human)	5570658
Plasmodium falciparum	PF3D7_1036400	A0A143ZZD7	Liver stage antigen 1	liver stage antigen 1 [Plasmodium falciparum 3D7]	Linear peptide	EQQSDLEQERLAKEK	178	192	913175	Homo sapiens (human)	5570659
Plasmodium falciparum	PF3D7_0930300	Q8I0U8	Merozoite surface protein 1	merozoite surface protein 1 [Plasmodium falciparum 3D7]	Linear peptide	GGCDADATCTEEDSG	1660	1674	913267	Homo sapiens (human)	5570660
Plasmodium falciparum	PF3D7_1035400	Q8IJ55	Merozoite surface protein 3	merozoite surface protein 3 [Plasmodium falciparum 3D7]	Linear peptide	EKEQSNENNDQKKDM	284	298	913129	Homo sapiens (human)	5570661
Plasmodium falciparum	PF3D7_1021800	A0A143ZXM2	Schizont egress antigen-1	schizont egress antigen-1 [Plasmodium falciparum 3D7]	Linear peptide	NNYNDNEEDGDGDGD	988	1002	913830	Homo sapiens (human)	5570662
Plasmodium falciparum	PF3D7_0304600	Q7K740	Circumsporozoite (CS) protein	circumsporozoite (CS) protein [Plasmodium falciparum 3D7]	Linear peptide	KKLKQPADGNPDPNA	92	106	913527	Homo sapiens (human)	5570663
Plasmodium falciparum	PF3D7_0406200	Q6ZMA7	Sexual stage-specific protein	sexual stage-specific protein precursor [Plasmodium falciparum 3D7]	Linear peptide	QTPGSSSGASLHAVG	44	58	914007	Homo sapiens (human)	5570664
Plasmodium falciparum	PF3D7_1035300	Q8IJ56	Glutamate-rich protein GLURP	glutamate-rich protein [Plasmodium falciparum 3D7]	Linear peptide	EILPEDDKNEKVEHE	876	890	913118	Homo sapiens (human)	5570665
Plasmodium falciparum	PF3D7_1035300	Q8IJ56	Glutamate-rich protein GLURP	glutamate-rich protein [Plasmodium falciparum 3D7]	Linear peptide	VEVEEILPEDKNEKV	892	906	914217	Homo sapiens (human)	5570666
Plasmodium falciparum	PF3D7_0930300	Q8I0U8	Merozoite surface protein 1	merozoite surface protein 1 [Plasmodium falciparum 3D7]	Linear peptide	AMYSLYDSMNNDLQH	860	874	912938	Homo sapiens (human)	5570667
Plasmodium falciparum	PF3D7_1021800	A0A143ZXM2	Schizont egress antigen-1	schizont egress antigen-1 [Plasmodium falciparum 3D7]	Linear peptide	ICDKNEDVDDLFVSK	444	458	913378	Homo sapiens (human)	5570668
Plasmodium falciparum	PF3D7_0304600	Q7K740	Circumsporozoite (CS) protein	circumsporozoite (CS) protein [Plasmodium falciparum 3D7]	Linear peptide	NQGNGQGHNMPNDPN	276	290	913843	Homo sapiens (human)	5570669
Plasmodium falciparum	PF3D7_1036400	A0A143ZZD7	Liver stage antigen 1	liver stage antigen 1 [Plasmodium falciparum 3D7]	Linear peptide	NLDDLDEGIEKSSEE	1068	1082	913777	Homo sapiens (human)	5570670
Plasmodium falciparum	PF3D7_1021800	A0A143ZXM2	Schizont egress antigen-1	schizont egress antigen-1 [Plasmodium falciparum 3D7]	Linear peptide	KKLKKKKQKCMDKYT	1084	1098	913526	Homo sapiens (human)	5570671
Plasmodium falciparum	PF3D7_1035300	Q8IJ56	Glutamate-rich protein GLURP	glutamate-rich protein [Plasmodium falciparum 3D7]	Linear peptide	NQKHKDLQQDLNDEP	180	194	913846	Homo sapiens (human)	5570672
Plasmodium falciparum	PF3D7_0702300	Q8IC44	Sporozoite threonine and asparagine-rich protein	sporozoite threonine and asparagine-rich protein [Plasmodium falciparum 3D7]	Linear peptide	TDNDNADTILTDNDN	348	362	914141	Homo sapiens (human)	5570673
Plasmodium falciparum	PF3D7_0930300	Q8I0U8	Merozoite surface protein 1	merozoite surface protein 1 [Plasmodium falciparum 3D7]	Linear peptide	GLTHSANGSLEVSDI	620	634	913281	Homo sapiens (human)	5570674
Plasmodium falciparum	PF3D7_1036400	A0A143ZZD7	Liver stage antigen 1	liver stage antigen 1 [Plasmodium falciparum 3D7]	Linear peptide	TKASTETLREQQSDL	628	642	914159	Homo sapiens (human)	5570675
Plasmodium falciparum	PF3D7_1035300	Q8IJ56	Glutamate-rich protein GLURP	glutamate-rich protein [Plasmodium falciparum 3D7]	Linear peptide	HKTVDPEIVEVEEIP	812	826	913353	Homo sapiens (human)	5570676
Plasmodium falciparum	PF3D7_1021800	A0A143ZXM2	Schizont egress antigen-1	schizont egress antigen-1 [Plasmodium falciparum 3D7]	Linear peptide	IMDHMIYKDNNNMSK	364	378	913439	Homo sapiens (human)	5570677
Plasmodium falciparum	PF3D7_1021800	A0A143ZXM2	Schizont egress antigen-1	schizont egress antigen-1 [Plasmodium falciparum 3D7]	Linear peptide	DELENYNKQNENEFD	92	106	912993	Homo sapiens (human)	5570678
Plasmodium falciparum	PF3D7_1335900	Q76NM2	Thrombospondin-related anonymous protein	thrombospondin-related anonymous protein [Plasmodium falciparum 3D7]	Linear peptide	PSDVPKNPEDDREEN	388	402	913927	Homo sapiens (human)	5570679
Plasmodium falciparum	PF3D7_1335900	Q76NM2	Thrombospondin-related anonymous protein	thrombospondin-related anonymous protein [Plasmodium falciparum 3D7]	Linear peptide	EDDQPRPRGDNFAVE	300	314	913064	Homo sapiens (human)	5570680
Plasmodium falciparum	PF3D7_1021800	A0A143ZXM2	Schizont egress antigen-1	schizont egress antigen-1 [Plasmodium falciparum 3D7]	Linear peptide	DISNQMNVKNGNVEV	940	954	913006	Homo sapiens (human)	5570681
Plasmodium falciparum	PF3D7_1133400	Q7KQK5	Apical membrane antigen 1	apical membrane antigen 1 [Plasmodium falciparum 3D7]	Linear peptide	GEEKRASHTTPVLME	604	618	913255	Homo sapiens (human)	5570682
Plasmodium falciparum	PF3D7_0304600	Q7K740	Circumsporozoite (CS) protein	circumsporozoite (CS) protein [Plasmodium falciparum 3D7]	Linear peptide	NSRSLGENDDGNNED	68	82	913867	Homo sapiens (human)	5570683
Plasmodium falciparum	PF3D7_1021800	A0A143ZXM2	Schizont egress antigen-1	schizont egress antigen-1 [Plasmodium falciparum 3D7]	Linear peptide	MYRNNNVEDVCHNNN	716	730	913690	Homo sapiens (human)	5570684
Plasmodium falciparum	PF3D7_1035300	Q8IJ56	Glutamate-rich protein GLURP	glutamate-rich protein [Plasmodium falciparum 3D7]	Linear peptide	LEEGHHEEIVPEQNN	508	522	913598	Homo sapiens (human)	5570685
Plasmodium falciparum	PF3D7_1133400	Q7KQK5	Apical membrane antigen 1	apical membrane antigen-1, partial [Plasmodium falciparum 3D7]	Linear peptide	YADIPEHKPTYDKMK	524	538	914281	Homo sapiens (human)	5570686
Plasmodium falciparum	PF3D7_1021800	A0A143ZXM2	Schizont egress antigen-1	schizont egress antigen-1 [Plasmodium falciparum 3D7]	Linear peptide	DLNNEEVYMDKHEMD	1668	1682	913023	Homo sapiens (human)	5570687
Plasmodium falciparum	PF3D7_1035300	Q8IJ56	Glutamate-rich protein GLURP	glutamate-rich protein [Plasmodium falciparum 3D7]	Linear peptide	PETSEHSKDLNNNDS	116	130	913896	Homo sapiens (human)	5570688
Plasmodium falciparum	PF3D7_0702300	Q8IC44	Sporozoite threonine and asparagine-rich protein	sporozoite threonine and asparagine-rich protein [Plasmodium falciparum 3D7]	Linear peptide	NTNSTENTSATKKVT	135	149	913874	Homo sapiens (human)	5570689
Plasmodium falciparum	PF3D7_1035400	Q8IJ55	Merozoite surface protein 3	merozoite surface protein 3 [Plasmodium falciparum 3D7]	Linear peptide	NEEETESEISEDEEE	252	266	913714	Homo sapiens (human)	5570690
Plasmodium falciparum	PF3D7_1021800	A0A143ZXM2	Schizont egress antigen-1	schizont egress antigen-1 [Plasmodium falciparum 3D7]	Linear peptide	EDNIKEEDDKESVVH	540	554	913077	Homo sapiens (human)	5570691
Plasmodium falciparum	PF3D7_1035300	Q8IJ56	Glutamate-rich protein GLURP	glutamate-rich protein [Plasmodium falciparum 3D7]	Linear peptide	KLKSFDEHLKDEKIE	252	266	913531	Homo sapiens (human)	5570692
Plasmodium falciparum	PF3D7_0304600	Q7K740	Circumsporozoite (CS) protein	circumsporozoite (CS) protein [Plasmodium falciparum 3D7]	Linear peptide	NVDENANANSAVKNN	292	306	913875	Homo sapiens (human)	5570693
Plasmodium falciparum	PF3D7_1035300	Q8IJ56	Glutamate-rich protein GLURP	glutamate-rich protein [Plasmodium falciparum 3D7]	Linear peptide	HTEQLDLDHKTVDPE	804	818	913368	Homo sapiens (human)	5570694
Plasmodium falciparum	PF3D7_0930300	Q8I0U8	Merozoite surface protein 1	merozoite surface protein 1 [Plasmodium falciparum 3D7]	Linear peptide	QLQNYDEEDDSLVVL	1292	1306	913967	Homo sapiens (human)	5570695
Plasmodium falciparum	PF3D7_1133400	Q7KQK5	Apical membrane antigen 1	apical membrane antigen-1, partial [Plasmodium falciparum 3D7]	Linear peptide	IDLFECNKLVFELSA	324	338	913383	Homo sapiens (human)	5570696
Plasmodium falciparum	PF3D7_0930300	Q8I0U8	Merozoite surface protein 1	merozoite surface protein 1 [Plasmodium falciparum 3D7]	Linear peptide	LAKYKDDLESIKKVI	1452	1466	913588	Homo sapiens (human)	5570697
Plasmodium falciparum	PF3D7_1021800	A0A143ZXM2	Schizont egress antigen-1	schizont egress antigen-1 [Plasmodium falciparum 3D7]	Linear peptide	DIDNELIDMKDGNVD	1412	1426	913001	Homo sapiens (human)	5570698
Plasmodium falciparum	PF3D7_1021800	A0A143ZXM2	Schizont egress antigen-1	schizont egress antigen-1 [Plasmodium falciparum 3D7]	Linear peptide	ENKQSGDENKQSGDE	1300	1314	913149	Homo sapiens (human)	5570699
Plasmodium falciparum	PF3D7_0930300	Q8I0U8	Merozoite surface protein 1	merozoite surface protein 1 [Plasmodium falciparum 3D7]	Linear peptide	MDNILSGFENEYDVI	1332	1346	913669	Homo sapiens (human)	5570700
Plasmodium falciparum	PF3D7_1021800	A0A143ZXM2	Schizont egress antigen-1	schizont egress antigen-1 [Plasmodium falciparum 3D7]	Linear peptide	KENKDNNNDSSTECV	1564	1578	913504	Homo sapiens (human)	5570701
Plasmodium falciparum	PF3D7_1035300	Q8IJ56	Glutamate-rich protein GLURP	glutamate-rich protein [Plasmodium falciparum 3D7]	Linear peptide	EGDFEEPNHEEFEPD	620	634	913103	Homo sapiens (human)	5570702
Plasmodium falciparum	PF3D7_1021800	A0A143ZXM2	Schizont egress antigen-1	schizont egress antigen-1 [Plasmodium falciparum 3D7]	Linear peptide	NDIAIGENVIYENDI	876	890	913705	Homo sapiens (human)	5570703
Plasmodium falciparum	PF3D7_1035300	Q8IJ56	Glutamate-rich protein GLURP	glutamate-rich protein [Plasmodium falciparum 3D7]	Linear peptide	SIPNDPIEQILNQPE	276	290	914083	Homo sapiens (human)	5570704
Plasmodium falciparum	PF3D7_1021800	A0A143ZXM2	Schizont egress antigen-1	schizont egress antigen-1 [Plasmodium falciparum 3D7]	Linear peptide	SQEFSYDKYSMKDRM	292	306	914104	Homo sapiens (human)	5570705
Plasmodium falciparum	PF3D7_1021800	A0A143ZXM2	Schizont egress antigen-1	schizont egress antigen-1 [Plasmodium falciparum 3D7]	Linear peptide	NNVEDMYHDNNIEDV	756	770	913828	Homo sapiens (human)	5570706
Plasmodium falciparum	PF3D7_1035300	Q8IJ56	Glutamate-rich protein GLURP	glutamate-rich protein [Plasmodium falciparum 3D7]	Linear peptide	EQNDEESGESGLVDN	604	618	913173	Homo sapiens (human)	5570707
Plasmodium falciparum	PF3D7_1035300	Q8IJ56	Glutamate-rich protein GLURP	glutamate-rich protein [Plasmodium falciparum 3D7]	Linear peptide	EIVSEKSVSEPAEHV	660	674	913124	Homo sapiens (human)	5570708
Plasmodium falciparum	PF3D7_1021800	A0A143ZXM2	Schizont egress antigen-1	schizont egress antigen-1 [Plasmodium falciparum 3D7]	Linear peptide	NDLYINNMQDDAMDD	908	922	913709	Homo sapiens (human)	5570709
Plasmodium falciparum	PF3D7_1335900	Q76NM2	Thrombospondin-related anonymous protein	thrombospondin-related anonymous protein [Plasmodium falciparum 3D7]	Linear peptide	IQQLNLNDNAIHLYA	76	90	28207	Homo sapiens (human)	5570710
Plasmodium falciparum	PF3D7_0702300	Q8IC44	Sporozoite threonine and asparagine-rich protein	sporozoite threonine and asparagine-rich protein [Plasmodium falciparum 3D7]	Linear peptide	TTTDNTNTNVISTDN	316	330	914188	Homo sapiens (human)	5570711
Plasmodium falciparum	PF3D7_0930300	Q8I0U8	Merozoite surface protein 1	merozoite surface protein 1 [Plasmodium falciparum 3D7]	Linear peptide	TQPLVAASETTEDGG	716	730	914176	Homo sapiens (human)	5570712
Plasmodium falciparum	PF3D7_1335900	Q76NM2	Thrombospondin-related anonymous protein	thrombospondin-related anonymous protein [Plasmodium falciparum 3D7]	Linear peptide	AVPLAMKLIQQLNLN	68	82	912961	Homo sapiens (human)	5570713
Plasmodium falciparum	PF3D7_1133400	Q7KQK5	Apical membrane antigen 1	apical membrane antigen-1, partial [Plasmodium falciparum 3D7]	Linear peptide	GYNWGNYNTETQKCE	388	402	913324	Homo sapiens (human)	5570714
Plasmodium falciparum	PF3D7_1021800	A0A143ZXM2	Schizont egress antigen-1	schizont egress antigen-1 [Plasmodium falciparum 3D7]	Linear peptide	QCGKGVACICDKNED	436	450	913935	Homo sapiens (human)	5570715
Plasmodium falciparum	PF3D7_1021800	A0A143ZXM2	Schizont egress antigen-1	schizont egress antigen-1 [Plasmodium falciparum 3D7]	Linear peptide	DDDDNNNMNDIAIGE	868	882	912983	Homo sapiens (human)	5570716
Plasmodium falciparum	PF3D7_1133400	Q7KQK5	Apical membrane antigen 1	apical membrane antigen-1, partial [Plasmodium falciparum 3D7]	Linear peptide	NDKNSNYKYPAVYDD	220	234	913708	Homo sapiens (human)	5570717
Plasmodium falciparum	PF3D7_1021800	A0A143ZXM2	Schizont egress antigen-1	schizont egress antigen-1 [Plasmodium falciparum 3D7]	Linear peptide	QDDAMDDIVYDEEEI	916	930	913937	Homo sapiens (human)	5570718
Plasmodium falciparum	PF3D7_1035300	Q8IJ56	Glutamate-rich protein GLURP	glutamate-rich protein [Plasmodium falciparum 3D7]	Linear peptide	EILPEDKNEKGQHEI	934	948	913119	Homo sapiens (human)	5570719
Plasmodium falciparum	PF3D7_1335900	Q76NM2	Thrombospondin-related anonymous protein	thrombospondin-related anonymous protein [Plasmodium falciparum 3D7]	Linear peptide	NPQEPSPNPEEGKGE	324	338	913839	Homo sapiens (human)	5570720
Plasmodium falciparum	PF3D7_0702300	Q8IC44	Sporozoite threonine and asparagine-rich protein	sporozoite threonine and asparagine-rich protein [Plasmodium falciparum 3D7]	Linear peptide	VTENVITNQILTGNN	148	162	914265	Homo sapiens (human)	5570721
Plasmodium falciparum	PF3D7_1021800	A0A143ZXM2	Schizont egress antigen-1	schizont egress antigen-1 [Plasmodium falciparum 3D7]	Linear peptide	INNGDKDSHAEEEMA	1372	1386	913451	Homo sapiens (human)	5570722
Plasmodium falciparum	PF3D7_0702300	Q8IC44	Sporozoite threonine and asparagine-rich protein	sporozoite threonine and asparagine-rich protein [Plasmodium falciparum 3D7]	Linear peptide	VGKLILAFALYMLIN	580	594	914219	Homo sapiens (human)	5570723
Plasmodium falciparum	PF3D7_1035300	Q8IJ56	Glutamate-rich protein GLURP	glutamate-rich protein [Plasmodium falciparum 3D7]	Linear peptide	QHEIVEVEEILPEDK	907	921	913956	Homo sapiens (human)	5570724
Plasmodium falciparum	PF3D7_1035400	Q8IJ55	Merozoite surface protein 3	merozoite surface protein 3 [Plasmodium falciparum 3D7]	Linear peptide	WEFGGGVPEHKKEEN	196	210	914278	Homo sapiens (human)	5570725
Plasmodium falciparum	PF3D7_1035300	Q8IJ56	Glutamate-rich protein GLURP	glutamate-rich protein [Plasmodium falciparum 3D7]	Linear peptide	EPAEHVESVSEQSNN	684	698	913160	Homo sapiens (human)	5570726
Plasmodium falciparum	PF3D7_1021800	A0A143ZXM2	Schizont egress antigen-1	schizont egress antigen-1 [Plasmodium falciparum 3D7]	Linear peptide	NNLKNDDMDDDDNNN	860	874	913809	Homo sapiens (human)	5570727
Plasmodium falciparum	PF3D7_1021800	A0A143ZXM2	Schizont egress antigen-1	schizont egress antigen-1 [Plasmodium falciparum 3D7]	Linear peptide	HNNNVEDVCHNNNVE	727	741	913358	Homo sapiens (human)	5570728
Plasmodium falciparum	PF3D7_1021800	A0A143ZXM2	Schizont egress antigen-1	schizont egress antigen-1 [Plasmodium falciparum 3D7]	Linear peptide	VDTINSREKDVKNYD	380	394	914208	Homo sapiens (human)	5570729
Plasmodium falciparum	PF3D7_1036400	A0A143ZZD7	Liver stage antigen 1	liver stage antigen 1 [Plasmodium falciparum 3D7]	Linear peptide	QSDLEQERRAKEKLQ	214	228	914001	Homo sapiens (human)	5570730
Plasmodium falciparum	PF3D7_1035300	Q8IJ56	Glutamate-rich protein GLURP	glutamate-rich protein [Plasmodium falciparum 3D7]	Linear peptide	HEIVEVEEILPEDKN	889	903	913331	Homo sapiens (human)	5570731
Plasmodium falciparum	PF3D7_1335900	Q76NM2	Thrombospondin-related anonymous protein	thrombospondin-related anonymous protein [Plasmodium falciparum 3D7]	Linear peptide	RSRKREILHEGCTSE	262	276	914049	Homo sapiens (human)	5570732
Plasmodium falciparum	PF3D7_0707800	Q8IC11	RAP protein, putative	RAP protein, putative [Plasmodium falciparum 3D7]	Linear peptide	KEYPDNFIEHINNDE	876	890	913508	Homo sapiens (human)	5570733
Plasmodium falciparum	PF3D7_0707800	Q8IC11	RAP protein, putative	RAP protein, putative [Plasmodium falciparum 3D7]	Linear peptide	YDKNNNNNNNYFKNM	191	205	914284	Homo sapiens (human)	5570734
Plasmodium falciparum	PF3D7_1014100	Q8IJQ4	Merozoite surface protein MSA180	conserved Plasmodium protein, unknown function [Plasmodium falciparum 3D7]	Linear peptide	ENKNTEDVLLIETIT	999	1013	913148	Homo sapiens (human)	5570735
Plasmodium falciparum	PF3D7_1121800	Q8IIE8	Peptidase M16, putative	petidase, M16 family [Plasmodium falciparum 3D7]	Linear peptide	NDIKNMNNSTEKKIN	97	111	913706	Homo sapiens (human)	5570736
Plasmodium falciparum	PF3D7_1014100	Q8IJQ4	Merozoite surface protein MSA180	conserved Plasmodium protein, unknown function [Plasmodium falciparum 3D7]	Linear peptide	NPSMPNIVLTTTINV	1374	1388	913840	Homo sapiens (human)	5570737
Plasmodium falciparum	PF3D7_0702300	Q8IC44	Sporozoite threonine and asparagine-rich protein	sporozoite threonine and asparagine-rich protein [Plasmodium falciparum 3D7]	Linear peptide	TDNKNTDIKATDNNN	299	313	914143	Homo sapiens (human)	5570738
Plasmodium falciparum	PF3D7_0307800	O77318	PDZ domain-containing protein	conserved Plasmodium protein, unknown function [Plasmodium falciparum 3D7]	Linear peptide	EKRICVSYNMKSHTF	334	348	913136	Homo sapiens (human)	5570739
Plasmodium falciparum	PF3D7_1121800	Q8IIE8	Peptidase M16, putative	petidase, M16 family [Plasmodium falciparum 3D7]	Linear peptide	NNNNNNNNNKDGDKY	1547	1561	913815	Homo sapiens (human)	5570740
Plasmodium falciparum	PF3D7_1133400	Q7KQK5	Apical membrane antigen 1	apical membrane antigen-1, partial [Plasmodium falciparum 3D7]	Linear peptide	VKEEYKDEYADIPEH	516	530	914233	Homo sapiens (human)	5570741
Plasmodium falciparum	PF3D7_0707800	Q8IC11	RAP protein, putative	RAP protein, putative [Plasmodium falciparum 3D7]	Linear peptide	SLSNKKNCDYKNHVE	861	875	914088	Homo sapiens (human)	5570742
Plasmodium falciparum	PF3D7_1121800	Q8IIE8	Peptidase M16, putative	petidase, M16 family [Plasmodium falciparum 3D7]	Linear peptide	MNNSTEKKINSISKG	102	116	913683	Homo sapiens (human)	5570743
Plasmodium falciparum	PF3D7_1036400	A0A143ZZD7	Liver stage antigen 1	liver stage antigen 1 [Plasmodium falciparum 3D7]	Linear peptide	QDNRGNSRDSKEISI	934	948	913939	Homo sapiens (human)	5570744
Plasmodium falciparum	PF3D7_1014100	Q8IJQ4	Merozoite surface protein MSA180	conserved Plasmodium protein, unknown function [Plasmodium falciparum 3D7]	Linear peptide	LNINANTIALNCTCK	624	638	913632	Homo sapiens (human)	5570745
Plasmodium falciparum	PF3D7_0707800	Q8IC11	RAP protein, putative	RAP protein, putative [Plasmodium falciparum 3D7]	Linear peptide	INNDESNKMESIKTL	886	900	913450	Homo sapiens (human)	5570746
Plasmodium falciparum	PF3D7_0707800	Q8IC11	RAP protein, putative	RAP protein, putative [Plasmodium falciparum 3D7]	Linear peptide	DIIIILKSFCILKYD	461	475	913003	Homo sapiens (human)	5570747
Plasmodium falciparum	PF3D7_0707800	Q8IC11	RAP protein, putative	RAP protein, putative [Plasmodium falciparum 3D7]	Linear peptide	ELVNDYILLRKNGLT	211	225	913142	Homo sapiens (human)	5570748
Plasmodium falciparum	PF3D7_1214100	Q8I5R4	GPI ethanolamine phosphate transferase 3, putative	GPI ethanolamine phosphate transferase 3,putative [Plasmodium falciparum 3D7]	Linear peptide	TIPNYMEVNENFSPT	187	201	914156	Homo sapiens (human)	5570749
Plasmodium falciparum	PPRFG01_1478400	A0A2P9BMG6	Acyl-CoA synthetase, putative	acyl-CoA synthetase, putative [Plasmodium sp. gorilla clade G1]	Linear peptide	IKDHKNKASLYVYKH	49	63	913418	Homo sapiens (human)	5570750
Plasmodium falciparum	PF3D7_0304600	Q7K740	Circumsporozoite (CS) protein	circumsporozoite (CS) protein [Plasmodium falciparum 3D7]	Linear peptide	PNANPNVDPNANPNA	120	134	913910	Homo sapiens (human)	5570751
Plasmodium falciparum	PF3D7_1014100	Q8IJQ4	Merozoite surface protein MSA180	conserved Plasmodium protein, unknown function [Plasmodium falciparum 3D7]	Linear peptide	ELAEISTSNLFYPKK	1239	1253	913138	Homo sapiens (human)	5570752
Plasmodium falciparum	PF3D7_1133400	Q7KQK5	Apical membrane antigen 1	apical membrane antigen-1, partial [Plasmodium falciparum 3D7]	Linear peptide	DENTLQHAYPIDHEG	61	75	912995	Homo sapiens (human)	5570754
Plasmodium falciparum	PF3D7_0532100	A0A5K1K7X4	Early transcribed membrane protein 5	early transcribed membrane protein 5 [Plasmodium falciparum 3D7]	Linear peptide	AFFIALKYFNRCLGD	11	25	912922	Homo sapiens (human)	5570755
Plasmodium falciparum	PF3D7_1250200	Q8I4T2	CSC1-like protein, putative	conserved Plasmodium membrane protein, unknown function [Plasmodium falciparum 3D7]	Linear peptide	DNHHNNDDNNDDHHN	461	475	913032	Homo sapiens (human)	5570756
Plasmodium falciparum	N/A			S-antigen [Plasmodium falciparum 3D7]	Linear peptide	SNGREDKVSNGREDE	274	288	914094	Homo sapiens (human)	5570757
Plasmodium falciparum	PF3D7_1319900	Q8IEB7	Uncharacterized protein	conserved Plasmodium protein, unknown function [Plasmodium falciparum 3D7]	Linear peptide	EEGQNKNQNVDHAHT	1405	1419	913090	Homo sapiens (human)	5570758
Plasmodium falciparum	PF3D7_1036400	A0A143ZZD7	Liver stage antigen 1	liver stage antigen 1 [Plasmodium falciparum 3D7]	Linear peptide	QQSDLEQDRLAKEKL	196	210	913993	Homo sapiens (human)	5570759
Plasmodium falciparum	PF3D7_1214100	Q8I5R4	GPI ethanolamine phosphate transferase 3, putative	GPI ethanolamine phosphate transferase 3,putative [Plasmodium falciparum 3D7]	Linear peptide	FGDHGQLDTGDHGGY	427	441	913198	Homo sapiens (human)	5570760
Plasmodium falciparum	PF3D7_1036400	A0A143ZZD7	Liver stage antigen 1	liver stage antigen 1 [Plasmodium falciparum 3D7]	Linear peptide	TNVEGRRDIHKGHLE	959	973	914170	Homo sapiens (human)	5570761
Plasmodium falciparum	PF3D7_0304600	Q7K740	Circumsporozoite (CS) protein	circumsporozoite (CS) protein [Plasmodium falciparum 3D7]	Linear peptide	NPNANPNANPNANPN	131	145	913836	Homo sapiens (human)	5570762
Plasmodium falciparum	PF3D7_1133400	Q7KQK5	Apical membrane antigen 1	apical membrane antigen-1, partial [Plasmodium falciparum 3D7]	Linear peptide	SLYKDEIMKEIERES	436	450	914089	Homo sapiens (human)	5570763
Plasmodium falciparum	PPRFG01_1478400	A0A2P9BMG6	Acyl-CoA synthetase, putative	acyl-CoA synthetase, putative [Plasmodium sp. gorilla clade G1]	Linear peptide	NKASLYVYKHIIKIL	54	68	913759	Homo sapiens (human)	5570764
Plasmodium falciparum	N/A			S-antigen [Plasmodium falciparum 3D7]	Linear peptide	NGGEDEVSNGREDKV	123	137	913739	Homo sapiens (human)	5570765
Plasmodium falciparum	PF3D7_1250200	Q8I4T2	CSC1-like protein, putative	conserved Plasmodium membrane protein, unknown function [Plasmodium falciparum 3D7]	Linear peptide	INDNIYILNHQTHSE	38	52	913443	Homo sapiens (human)	5570766
Plasmodium falciparum	PF3D7_1014100	Q8IJQ4	Merozoite surface protein MSA180	conserved Plasmodium protein, unknown function [Plasmodium falciparum 3D7]	Linear peptide	YKDIEENKNTEDVLL	994	1008	914296	Homo sapiens (human)	5570767
Plasmodium falciparum	PF3D7_1014100	Q8IJQ4	Merozoite surface protein MSA180	conserved Plasmodium protein, unknown function [Plasmodium falciparum 3D7]	Linear peptide	TSDILYKDIEENKNT	989	1003	914182	Homo sapiens (human)	5570768
Plasmodium falciparum	PF3D7_0707800	Q8IC11	RAP protein, putative	RAP protein, putative [Plasmodium falciparum 3D7]	Linear peptide	NVKKDMLLNISHDNN	571	585	913881	Homo sapiens (human)	5570769
Plasmodium falciparum	PF3D7_0812300	Q8IAV9	Sporozoite surface protein 3, putative	sporozoite surface protein 3, putative [Plasmodium falciparum 3D7]	Linear peptide	NKKLINNDVDNNSSL	162	176	913768	Homo sapiens (human)	5570771
Plasmodium falciparum	PF3D7_0304600	Q7K740	Circumsporozoite (CS) protein	circumsporozoite (CS) protein [Plasmodium falciparum 3D7]	Linear peptide	ANPNANPNANPNANP	130	144	912941	Homo sapiens (human)	5570772
Plasmodium falciparum	PF3D7_0304600	Q7K740	Circumsporozoite (CS) protein	circumsporozoite (CS) protein [Plasmodium falciparum 3D7]	Linear peptide	NPNVDPNANPNVDPN	107	121	913838	Homo sapiens (human)	5570773
Plasmodium falciparum	N/A			Merozoite surface protein 3 alpha (MSP3a)	Linear peptide	KAIEQERRAKEKLQE			913491	Homo sapiens (human)	5570774
Plasmodium falciparum	PF3D7_1250200	Q8I4T2	CSC1-like protein, putative	conserved Plasmodium membrane protein, unknown function [Plasmodium falciparum 3D7]	Linear peptide	KNNTTEGNHMHNSVS	301	315	913549	Homo sapiens (human)	5570775
Plasmodium falciparum	PF3D7_0307800	O77318	PDZ domain-containing protein	conserved Plasmodium protein, unknown function [Plasmodium falciparum 3D7]	Linear peptide	INIESHIVPSEKRIC	324	338	913447	Homo sapiens (human)	5570776
Plasmodium falciparum	PF3D7_1014100	Q8IJQ4	Merozoite surface protein MSA180	conserved Plasmodium protein, unknown function [Plasmodium falciparum 3D7]	Linear peptide	KNRDNYNRNKDKNNT	859	873	913552	Homo sapiens (human)	5570778
Plasmodium falciparum	PF3D7_1014100	Q8IJQ4	Merozoite surface protein MSA180	conserved Plasmodium protein, unknown function [Plasmodium falciparum 3D7]	Linear peptide	INNNEDNQNDNMNIV	394	408	913454	Homo sapiens (human)	5570779
Plasmodium falciparum	PF3D7_1335100	Q8IDX8	Merozoite surface protein 7	merozoite surface protein 7 [Plasmodium falciparum 3D7]	Linear peptide	NNDSHFENVDDDAVE	128	142	913799	Homo sapiens (human)	5570780
Plasmodium falciparum	PF3D7_1335900	Q76NM2	Thrombospondin-related anonymous protein	thrombospondin-related anonymous protein [Plasmodium falciparum 3D7]	Linear peptide	AREIIRLHSDASKNK	97	111	912949	Homo sapiens (human)	5570781
Plasmodium falciparum	PF3D7_1133400	Q7KQK5	Apical membrane antigen 1	apical membrane antigen-1, partial [Plasmodium falciparum 3D7]	Linear peptide	GPRYCNKDESKRNSM	251	265	913292	Homo sapiens (human)	5570782
Plasmodium falciparum	PF3D7_1014100	Q8IJQ4	Merozoite surface protein MSA180	conserved Plasmodium protein, unknown function [Plasmodium falciparum 3D7]	Linear peptide	PVKLNEVNDLKTIII	754	768	913931	Homo sapiens (human)	5570783
Plasmodium falciparum	PF3D7_0707800	Q8IC11	RAP protein, putative	RAP protein, putative [Plasmodium falciparum 3D7]	Linear peptide	HKESDSNDKNNNDYS	176	190	913349	Homo sapiens (human)	5570784
Plasmodium falciparum	PF3D7_0702300	Q8IC44	Sporozoite threonine and asparagine-rich protein	sporozoite threonine and asparagine-rich protein [Plasmodium falciparum 3D7]	Linear peptide	TDNDNADTKATDNNN	379	393	914142	Homo sapiens (human)	5570785
Plasmodium falciparum	PF3D7_0702300	Q8IC44	Sporozoite threonine and asparagine-rich protein	sporozoite threonine and asparagine-rich protein [Plasmodium falciparum 3D7]	Linear peptide	TDIKATDNNNITTTT	304	318	914137	Homo sapiens (human)	5570786
Plasmodium falciparum	PF3D7_1302200	Q8IEU1	Early transcribed membrane protein 13	early transcribed membrane protein 13 [Plasmodium falciparum 3D7]	Linear peptide	NGEYNIKYQDGAIAS	104	118	913738	Homo sapiens (human)	5570787
Plasmodium falciparum	PF3D7_1121800	Q8IIE8	Peptidase M16, putative	petidase, M16 family [Plasmodium falciparum 3D7]	Linear peptide	VIKKSESTYYTKKLI	1632	1646	914228	Homo sapiens (human)	5570788
Plasmodium falciparum	PF3D7_1014100	Q8IJQ4	Merozoite surface protein MSA180	conserved Plasmodium protein, unknown function [Plasmodium falciparum 3D7]	Linear peptide	EDVLLIETITINNGT	1004	1018	913082	Homo sapiens (human)	5570789
Plasmodium falciparum	PF3D7_1250200	Q8I4T2	CSC1-like protein, putative	conserved Plasmodium membrane protein, unknown function [Plasmodium falciparum 3D7]	Linear peptide	EDDNNDDDNNDNHHN	451	465	913063	Homo sapiens (human)	5570790
Plasmodium falciparum	PF3D7_1335100	Q8IDX8	Merozoite surface protein 7	merozoite surface protein 7 [Plasmodium falciparum 3D7]	Linear peptide	YKKFLEYSFNLLNTM	337	351	914298	Homo sapiens (human)	5570791
Plasmodium falciparum	PF3D7_1121800	Q8IIE8	Peptidase M16, putative	petidase, M16 family [Plasmodium falciparum 3D7]	Linear peptide	DGDKYLINEKIYEGE	1557	1571	912996	Homo sapiens (human)	5570792
Plasmodium falciparum	PF3D7_1036400	A0A143ZZD7	Liver stage antigen 1	liver stage antigen 1 [Plasmodium falciparum 3D7]	Linear peptide	QGQHSDLERTKASKE	789	803	913954	Homo sapiens (human)	5570793
Plasmodium falciparum	PF3D7_1121800	Q8IIE8	Peptidase M16, putative	petidase, M16 family [Plasmodium falciparum 3D7]	Linear peptide	IISVDKNNTDRDNNN	287	301	913415	Homo sapiens (human)	5570794
Plasmodium falciparum	PF3D7_1250200	Q8I4T2	CSC1-like protein, putative	conserved Plasmodium membrane protein, unknown function [Plasmodium falciparum 3D7]	Linear peptide	DDDNNDNHHNNDDNN	456	470	912984	Homo sapiens (human)	5570795
Plasmodium falciparum	PF3D7_1335900	Q76NM2	Thrombospondin-related anonymous protein	thrombospondin-related anonymous protein [Plasmodium falciparum 3D7]	Linear peptide	AMKLIQQLNLNDNAI	72	86	912937	Homo sapiens (human)	5570796
Plasmodium falciparum	PF3D7_0707800	Q8IC11	RAP protein, putative	RAP protein, putative [Plasmodium falciparum 3D7]	Linear peptide	KNHVEKEYPDNFIEH	871	885	913542	Homo sapiens (human)	5570798
Plasmodium falciparum	PF3D7_1250200	Q8I4T2	CSC1-like protein, putative	conserved Plasmodium membrane protein, unknown function [Plasmodium falciparum 3D7]	Linear peptide	SDINTSIEKRIKKGT	391	405	914064	Homo sapiens (human)	5570799
Plasmodium falciparum	PF3D7_0307800	O77318	PDZ domain-containing protein	conserved Plasmodium protein, unknown function [Plasmodium falciparum 3D7]	Linear peptide	IPNNKITNVLTYDNS	29	43	913459	Homo sapiens (human)	5570800
Plasmodium falciparum	PF3D7_1121800	Q8IIE8	Peptidase M16, putative	petidase, M16 family [Plasmodium falciparum 3D7]	Linear peptide	NGDLKYNNDLIKEGE	307	321	913735	Homo sapiens (human)	5570801
Plasmodium falciparum	PF3D7_1121800	Q8IIE8	Peptidase M16, putative	petidase, M16 family [Plasmodium falciparum 3D7]	Linear peptide	KNNKVNRDVIKNESS	62	76	913548	Homo sapiens (human)	5570802
Plasmodium falciparum	PF3D7_1036400	A0A143ZZD7	Liver stage antigen 1	liver stage antigen 1 [Plasmodium falciparum 3D7]	Linear peptide	LEDLIEKNENLDDLD	1059	1073	913597	Homo sapiens (human)	5570803
Plasmodium falciparum	PF3D7_1335900	Q76NM2	Thrombospondin-related anonymous protein	thrombospondin-related anonymous protein [Plasmodium falciparum 3D7]	Linear peptide	QQLNLNDNAIHLYAS	77	91	913990	Homo sapiens (human)	5570804
Plasmodium falciparum	PF3D7_1133400	Q7KQK5	Apical membrane antigen 1	apical membrane antigen-1, partial [Plasmodium falciparum 3D7]	Linear peptide	DKDSLKCPCDPEMVS	476	490	913008	Homo sapiens (human)	5570805
Plasmodium falciparum	PF3D7_1335900	Q76NM2	Thrombospondin-related anonymous protein	thrombospondin-related anonymous protein [Plasmodium falciparum 3D7]	Linear peptide	EKALIIIKSLLSTNL	112	126	913126	Homo sapiens (human)	5570806
Plasmodium falciparum	PF3D7_0707800	Q8IC11	RAP protein, putative	RAP protein, putative [Plasmodium falciparum 3D7]	Linear peptide	EQGKWACPKENLKMI	231	245	913169	Homo sapiens (human)	5570807
Plasmodium falciparum	PF3D7_0707800	Q8IC11	RAP protein, putative	RAP protein, putative [Plasmodium falciparum 3D7]	Linear peptide	YVTFQDDMNKSVASQ	106	120	914324	Homo sapiens (human)	5570808
Plasmodium falciparum	PF3D7_1121800	Q8IIE8	Peptidase M16, putative	petidase, M16 family [Plasmodium falciparum 3D7]	Linear peptide	NNIFDNKKSMNYNEG	1487	1501	913803	Homo sapiens (human)	5570809
Plasmodium falciparum	PF3D7_1014100	Q8IJQ4	Merozoite surface protein MSA180	conserved Plasmodium protein, unknown function [Plasmodium falciparum 3D7]	Linear peptide	KRNYKNLTEFLENTE	1199	1213	913567	Homo sapiens (human)	5570810
Plasmodium falciparum	PF3D7_1250200	Q8I4T2	CSC1-like protein, putative	conserved Plasmodium membrane protein, unknown function [Plasmodium falciparum 3D7]	Linear peptide	KNTNQNLKISKNNTT	291	305	913554	Homo sapiens (human)	5570811
Plasmodium falciparum	PF3D7_0304600	Q7K740	Circumsporozoite (CS) protein	circumsporozoite (CS) protein [Plasmodium falciparum 3D7]	Linear peptide	NANPNANPNANPNVD	185	199	913693	Homo sapiens (human)	5570812
Plasmodium falciparum	PF3D7_0702300	Q8IC44	Sporozoite threonine and asparagine-rich protein	sporozoite threonine and asparagine-rich protein [Plasmodium falciparum 3D7]	Linear peptide	DNDNNTDIILTDNNN	359	373	913030	Homo sapiens (human)	5570813
Plasmodium falciparum	PF3D7_1121800	Q8IIE8	Peptidase M16, putative	petidase, M16 family [Plasmodium falciparum 3D7]	Linear peptide	VDTFSIRNQSKIPYS	1182	1196	914207	Homo sapiens (human)	5570814
Plasmodium falciparum	PF3D7_0304600	Q7K740	Circumsporozoite (CS) protein	circumsporozoite (CS) protein [Plasmodium falciparum 3D7]	Linear peptide	SSVFNVVNSSIGLIM	375	389	61443	Homo sapiens (human)	5570815
Plasmodium falciparum	PF3D7_0707800	Q8IC11	RAP protein, putative	RAP protein, putative [Plasmodium falciparum 3D7]	Linear peptide	LKDNVDKIYHGIYKK	266	280	913620	Homo sapiens (human)	5570816
Plasmodium falciparum	PF3D7_1319900	Q8IEB7	Uncharacterized protein	conserved Plasmodium protein, unknown function [Plasmodium falciparum 3D7]	Linear peptide	EQIKKYIVCSKNSQG	1334	1348	913170	Homo sapiens (human)	5570817
Plasmodium falciparum	PF3D7_1014100	Q8IJQ4	Merozoite surface protein MSA180	conserved Plasmodium protein, unknown function [Plasmodium falciparum 3D7]	Linear peptide	SRYTDNSNKNRDNSN	844	858	914111	Homo sapiens (human)	5570818
Plasmodium falciparum	PF3D7_1335900	Q76NM2	Thrombospondin-related anonymous protein	thrombospondin-related anonymous protein [Plasmodium falciparum 3D7]	Linear peptide	DGIPDSIQDSLKESR	162	176	912997	Homo sapiens (human)	5570819
Plasmodium falciparum	PF3D7_0707800	Q8IC11	RAP protein, putative	RAP protein, putative [Plasmodium falciparum 3D7]	Linear peptide	LTNNLDRVYDGTKIE	791	805	913663	Homo sapiens (human)	5570820
Plasmodium falciparum	PF3D7_1250200	Q8I4T2	CSC1-like protein, putative	conserved Plasmodium membrane protein, unknown function [Plasmodium falciparum 3D7]	Linear peptide	NNDHHNNDDDNNDDH	481	495	913796	Homo sapiens (human)	5570821
Plasmodium falciparum	PF3D7_1014100	Q8IJQ4	Merozoite surface protein MSA180	conserved Plasmodium protein, unknown function [Plasmodium falciparum 3D7]	Linear peptide	ETNENISESNSGNPE	324	338	913184	Homo sapiens (human)	5570822
Plasmodium falciparum	PF3D7_1250200	Q8I4T2	CSC1-like protein, putative	conserved Plasmodium membrane protein, unknown function [Plasmodium falciparum 3D7]	Linear peptide	HNQNQNNNQNDAYSN	361	375	913359	Homo sapiens (human)	5570823
Plasmodium falciparum	PF3D7_1250200	Q8I4T2	CSC1-like protein, putative	conserved Plasmodium membrane protein, unknown function [Plasmodium falciparum 3D7]	Linear peptide	KKKKHHNQNQNNNQN	356	370	913523	Homo sapiens (human)	5570824
Plasmodium falciparum	PF3D7_1014100	Q8IJQ4	Merozoite surface protein MSA180	conserved Plasmodium protein, unknown function [Plasmodium falciparum 3D7]	Linear peptide	KEHYIYDEEIVNPNM	234	248	913502	Homo sapiens (human)	5570825
Plasmodium falciparum	PF3D7_1335100	Q8IDX8	Merozoite surface protein 7	merozoite surface protein 7 [Plasmodium falciparum 3D7]	Linear peptide	KPAQGGESTFQKDLD	198	212	913555	Homo sapiens (human)	5570826
Plasmodium falciparum	PF3D7_1036400	A0A143ZZD7	Liver stage antigen 1	liver stage antigen 1 [Plasmodium falciparum 3D7]	Linear peptide	IENTNRESITTNVEG	949	963	913396	Homo sapiens (human)	5570827
Plasmodium falciparum	PF3D7_0707800	Q8IC11	RAP protein, putative	RAP protein, putative [Plasmodium falciparum 3D7]	Linear peptide	KYIYFFIVHFIHKFD	481	495	913583	Homo sapiens (human)	5570828
Plasmodium falciparum	PF3D7_1014100	Q8IJQ4	Merozoite surface protein MSA180	conserved Plasmodium protein, unknown function [Plasmodium falciparum 3D7]	Linear peptide	ENSNTEQNDNNNNDN	1034	1048	913155	Homo sapiens (human)	5570829
Plasmodium falciparum	PF3D7_1133400	Q7KQK5	Apical membrane antigen 1	apical membrane antigen-1, partial [Plasmodium falciparum 3D7]	Linear peptide	NNFPCSLYKDEIMKE	431	445	913802	Homo sapiens (human)	5570830
Plasmodium falciparum	N/A			Merozoite surface protein 3 alpha (MSP3a)	Linear peptide	DELSEDITKYFMKLG			912994	Homo sapiens (human)	5570831
Plasmodium falciparum	PF3D7_0707800	Q8IC11	RAP protein, putative	RAP protein, putative [Plasmodium falciparum 3D7]	Linear peptide	DKIYHGIYKKEHVDD	271	285	913010	Homo sapiens (human)	5570832
Plasmodium falciparum	PF3D7_1121800	Q8IIE8	Peptidase M16, putative	petidase, M16 family [Plasmodium falciparum 3D7]	Linear peptide	TRIHIIILQKKIERF	1327	1341	914180	Homo sapiens (human)	5570833
Plasmodium falciparum	PF3D7_1121800	Q8IIE8	Peptidase M16, putative	petidase, M16 family [Plasmodium falciparum 3D7]	Linear peptide	NYKDSRLVHNVTQNN	932	946	913886	Homo sapiens (human)	5570834
Plasmodium falciparum	PF3D7_1036400	A0A143ZZD7	Liver stage antigen 1	liver stage antigen 1 [Plasmodium falciparum 3D7]	Linear peptide	KEGKLIEHIINDDDD	119	133	913501	Homo sapiens (human)	5570835
Plasmodium falciparum	PF3D7_1121600	Q8IIF0	Exported protein 1	exported protein 1 [Plasmodium falciparum 3D7]	Linear peptide	DSESNGEPNAGPQVT	126	140	913049	Homo sapiens (human)	5570836
Plasmodium falciparum	PF3D7_1319900	Q8IEB7	Uncharacterized protein	conserved Plasmodium protein, unknown function [Plasmodium falciparum 3D7]	Linear peptide	FPDVCKIGKKIALCY	1319	1333	913219	Homo sapiens (human)	5570837
Plasmodium falciparum	N/A			S-antigen [Plasmodium falciparum 3D7]	Linear peptide	VSNGGEDEVSNGRED	121	135	914260	Homo sapiens (human)	5570838
Plasmodium falciparum	PF3D7_1014100	Q8IJQ4	Merozoite surface protein MSA180	hypothetical protein C923_02913 [Plasmodium falciparum UGT5.1]	Linear peptide	YNISNENGDNTFNNN	809	823	914309	Homo sapiens (human)	5570839
Plasmodium falciparum	PF3D7_1253400	Q8I0X2	Acyl-CoA synthetase	octapeptide-repeat antigen [Plasmodium falciparum Dd2]	Linear peptide	SNSINWLVSDLGSMI	139	153	914099	Homo sapiens (human)	5570840
Plasmodium falciparum	PF3D7_0707800	Q8IC11	RAP protein, putative	RAP protein, putative [Plasmodium falciparum 3D7]	Linear peptide	NFIEHINNDESNKME	881	895	913729	Homo sapiens (human)	5570841
Plasmodium falciparum	PF3D7_0707800	Q8IC11	RAP protein, putative	RAP protein, putative [Plasmodium falciparum 3D7]	Linear peptide	QAVHLCIIKKIYIKP	501	515	913934	Homo sapiens (human)	5570842
Plasmodium falciparum	PF3D7_0406200	Q6ZMA7	Sexual stage-specific protein	sexual stage-specific protein precursor [Plasmodium falciparum 3D7]	Linear peptide	QGGLSQGLSGKDSAD	61	75	913952	Homo sapiens (human)	5570843
Plasmodium falciparum	PF3D7_1014100	Q8IJQ4	Merozoite surface protein MSA180	conserved Plasmodium protein, unknown function [Plasmodium falciparum 3D7]	Linear peptide	NLNDLINFKNIHLNN	179	193	913781	Homo sapiens (human)	5570844
Plasmodium falciparum	N/A			S-antigen [Plasmodium falciparum 3D7]	Linear peptide	GAGTDGELSHNSESH	562	576	913245	Homo sapiens (human)	5570845
Plasmodium falciparum	PF3D7_1335900	Q76NM2	Thrombospondin-related anonymous protein	thrombospondin-related anonymous protein [Plasmodium falciparum 3D7]	Linear peptide	NNENRSYNRKHNNTP	472	486	913800	Homo sapiens (human)	5570846
Plasmodium falciparum	PF3D7_1014100	Q8IJQ4	Merozoite surface protein MSA180	conserved Plasmodium protein, unknown function [Plasmodium falciparum 3D7]	Linear peptide	LTEKMVNDTWITPYA	1284	1298	913660	Homo sapiens (human)	5570847
Plasmodium falciparum	PF3D7_1014100	Q8IJQ4	Merozoite surface protein MSA180	conserved Plasmodium protein, unknown function [Plasmodium falciparum 3D7]	Linear peptide	FTENVCASYCMNITD	564	578	913236	Homo sapiens (human)	5570848
Plasmodium falciparum	PF3D7_1121800	Q8IIE8	Peptidase M16, putative	petidase, M16 family [Plasmodium falciparum 3D7]	Linear peptide	KNKVNIISVDKNNTD	282	296	913546	Homo sapiens (human)	5570849
Plasmodium falciparum	PF3D7_0304600	Q7K740	Circumsporozoite (CS) protein	circumsporozoite (CS) protein [Plasmodium falciparum 3D7]	Linear peptide	NPNVDPNANPNANPN	123	137	913837	Homo sapiens (human)	5570850
Plasmodium falciparum	PF3D7_0406200	Q6ZMA7	Sexual stage-specific protein	sexual stage-specific protein precursor [Plasmodium falciparum 3D7]	Linear peptide	VNRNLIISTAVTNMI	101	115	914245	Homo sapiens (human)	5570851
Plasmodium falciparum	PF3D7_0707800	Q8IC11	RAP protein, putative	RAP protein, putative [Plasmodium falciparum 3D7]	Linear peptide	YILLRKNGLTIKELM	216	230	914293	Homo sapiens (human)	5570852
Plasmodium falciparum	PF3D7_1133400	Q7KQK5	Apical membrane antigen 1	apical membrane antigen-1, partial [Plasmodium falciparum 3D7]	Linear peptide	RHFYKDNKYVKNLDE	191	205	914029	Homo sapiens (human)	5570853
Plasmodium falciparum	PF3D7_0710400	A0A143ZWE7	DNA repair protein RAD14, putative	DNA repair protein RAD14, putative [Plasmodium falciparum 3D7]	Linear peptide	LNTYDLSKYEKQLAL	229	243	913639	Homo sapiens (human)	5570854
Plasmodium falciparum	PF3D7_1121800	Q8IIE8	Peptidase M16, putative	petidase, M16 family [Plasmodium falciparum 3D7]	Linear peptide	YREKALITDVNYNND	1102	1116	914314	Homo sapiens (human)	5570855
Plasmodium falciparum	PF3D7_0812300	Q8IAV9	Sporozoite surface protein 3, putative	sporozoite surface protein 3, putative [Plasmodium falciparum 3D7]	Linear peptide	LLNGNNHMYDEQMVV	382	396	913629	Homo sapiens (human)	5570856
Plasmodium falciparum	PF3D7_1250200	Q8I4T2	CSC1-like protein, putative	conserved Plasmodium membrane protein, unknown function [Plasmodium falciparum 3D7]	Linear peptide	IFFFLKKNKKSHWKK	606	620	913400	Homo sapiens (human)	5570857
Plasmodium falciparum	PF3D7_1014100	Q8IJQ4	Merozoite surface protein MSA180	conserved Plasmodium protein, unknown function [Plasmodium falciparum 3D7]	Linear peptide	SVENINEQTNNNQYP	1079	1093	914123	Homo sapiens (human)	5570858
Plasmodium falciparum	PF3D7_1121800	Q8IIE8	Peptidase M16, putative	petidase, M16 family [Plasmodium falciparum 3D7]	Linear peptide	GNYNKYEIGKIKKNN	562	576	913289	Homo sapiens (human)	5570859
Plasmodium falciparum	PF3D7_1014100	Q8IJQ4	Merozoite surface protein MSA180	conserved Plasmodium protein, unknown function [Plasmodium falciparum 3D7]	Linear peptide	NLNRFFMESNSNAPQ	1344	1358	913783	Homo sapiens (human)	5570860
Plasmodium falciparum	PF3D7_1335900	Q76NM2	Thrombospondin-related anonymous protein	thrombospondin-related anonymous protein [Plasmodium falciparum 3D7]	Linear peptide	KKPENKHDNQNNLPN	407	421	913529	Homo sapiens (human)	5570861
Plasmodium falciparum	PF3D7_0707800	Q8IC11	RAP protein, putative	RAP protein, putative [Plasmodium falciparum 3D7]	Linear peptide	IYNLCQAVHLCIIKK	496	510	913489	Homo sapiens (human)	5570862
Plasmodium falciparum	PF3D7_1250200	Q8I4T2	CSC1-like protein, putative	conserved Plasmodium membrane protein, unknown function [Plasmodium falciparum 3D7]	Linear peptide	QTHSEIKIDNKETVG	48	62	914006	Homo sapiens (human)	5570863
Plasmodium falciparum	PF3D7_1014100	Q8IJQ4	Merozoite surface protein MSA180	conserved Plasmodium protein, unknown function [Plasmodium falciparum 3D7]	Linear peptide	SNKEAENSNTEQNDN	1029	1043	914095	Homo sapiens (human)	5570864
Plasmodium falciparum	PF3D7_0304600	Q7K740	Circumsporozoite (CS) protein	circumsporozoite (CS) protein [Plasmodium falciparum 3D7]	Linear peptide	ENANANSAVKNNNNE	295	309	913143	Homo sapiens (human)	5570865
Plasmodium falciparum	PF3D7_0532100	A0A5K1K7X4	Early transcribed membrane protein 5	early transcribed membrane protein 5 [Plasmodium falciparum 3D7]	Linear peptide	SVHNNNSVVGNSSSH	31	45	914124	Homo sapiens (human)	5570866
Plasmodium falciparum	PF3D7_1014100	Q8IJQ4	Merozoite surface protein MSA180	conserved Plasmodium protein, unknown function [Plasmodium falciparum 3D7]	Linear peptide	SAKNFYNISNENGDN	804	818	914055	Homo sapiens (human)	5570867
Plasmodium falciparum	PF3D7_1014100	Q8IJQ4	Merozoite surface protein MSA180	conserved Plasmodium protein, unknown function [Plasmodium falciparum 3D7]	Linear peptide	NNNNSKVTGDSVENI	1069	1083	913818	Homo sapiens (human)	5570868
Plasmodium falciparum	PF3D7_0304600	Q7K740	Circumsporozoite (CS) protein	circumsporozoite (CS) protein [Plasmodium falciparum 3D7]	Linear peptide	NRNVDENANANSAVK	290	304	913854	Homo sapiens (human)	5570869
Plasmodium falciparum	PF3D7_0702300	Q8IC44	Sporozoite threonine and asparagine-rich protein	sporozoite threonine and asparagine-rich protein [Plasmodium falciparum 3D7]	Linear peptide	ATKKVTENVITNQIL	144	158	912955	Homo sapiens (human)	5570870
Plasmodium falciparum	PF3D7_1214100	Q8I5R4	GPI ethanolamine phosphate transferase 3, putative	GPI ethanolamine phosphate transferase 3,putative [Plasmodium falciparum 3D7]	Linear peptide	VNTLNEENNNNENID	482	496	914247	Homo sapiens (human)	5570871
Plasmodium falciparum	N/A			S-antigen [Plasmodium falciparum 3D7]	Linear peptide	SNGGEDEVSNGREDK	122	136	914093	Homo sapiens (human)	5570872
Plasmodium falciparum	PF3D7_1014100	Q8IJQ4	Merozoite surface protein MSA180	conserved Plasmodium protein, unknown function [Plasmodium falciparum 3D7]	Linear peptide	YKEYTIIIYNDNPSM	1363	1377	914297	Homo sapiens (human)	5570873
Plasmodium falciparum	N/A			S-antigen [Plasmodium falciparum 3D7]	Linear peptide	GREDKVSNGGEDEVS	108	122	913300	Homo sapiens (human)	5570874
Plasmodium falciparum	N/A			S-antigen [Plasmodium falciparum 3D7]	Linear peptide	SNGGEDEVSNGGEDE	114	128	914092	Homo sapiens (human)	5570875
Plasmodium falciparum	PF3D7_1335100	Q8IDX8	Merozoite surface protein 7	merozoite surface protein 7 [Plasmodium falciparum 3D7]	Linear peptide	SKEYDIIKNLIIMFG	258	272	914085	Homo sapiens (human)	5570876
Plasmodium falciparum	PF3D7_1214100	Q8I5R4	GPI ethanolamine phosphate transferase 3, putative	GPI ethanolamine phosphate transferase 3,putative [Plasmodium falciparum 3D7]	Linear peptide	ITHLMKHFSKELVYE	227	241	913478	Homo sapiens (human)	5570877
Plasmodium falciparum	PF3D7_0702300	Q8IC44	Sporozoite threonine and asparagine-rich protein	sporozoite threonine and asparagine-rich protein [Plasmodium falciparum 3D7]	Linear peptide	DTILTDNDNNTDIIL	354	368	913052	Homo sapiens (human)	5570878
Plasmodium falciparum	PF3D7_1014100	Q8IJQ4	Merozoite surface protein MSA180	conserved Plasmodium protein, unknown function [Plasmodium falciparum 3D7]	Linear peptide	NKNNSETNENISESN	319	333	913772	Homo sapiens (human)	5570879
Plasmodium falciparum	PF3D7_1335100	Q8IDX8	Merozoite surface protein 7	merozoite surface protein 7 [Plasmodium falciparum 3D7]	Linear peptide	TFLGQNNDSHFENVD	123	137	914151	Homo sapiens (human)	5570880
Plasmodium falciparum	PF3D7_1121600	Q8IIF0	Exported protein 1	exported protein 1 [Plasmodium falciparum 3D7]	Linear peptide	GEPNAGPQVTAQDVT	131	145	913259	Homo sapiens (human)	5570881
Plasmodium falciparum	PF3D7_1214100	Q8I5R4	GPI ethanolamine phosphate transferase 3, putative	GPI ethanolamine phosphate transferase 3,putative [Plasmodium falciparum 3D7]	Linear peptide	TLFIFFGDHGQLDTG	422	436	914163	Homo sapiens (human)	5570882
Plasmodium falciparum	PF3D7_1121800	Q8IIE8	Peptidase M16, putative	petidase, M16 family [Plasmodium falciparum 3D7]	Linear peptide	KSSYGYNIYFKRGLT	1287	1301	913570	Homo sapiens (human)	5570883
Plasmodium falciparum	PF3D7_1121800	Q8IIE8	Peptidase M16, putative	petidase, M16 family [Plasmodium falciparum 3D7]	Linear peptide	YNNDLIKEGENKRNN	312	326	914311	Homo sapiens (human)	5570884
Plasmodium falciparum	PF3D7_0307800	O77318	PDZ domain-containing protein	conserved Plasmodium protein, unknown function [Plasmodium falciparum 3D7]	Linear peptide	EDKNNENAYLNKTLR	379	393	913074	Homo sapiens (human)	5570885
Plasmodium falciparum	N/A			S-antigen [Plasmodium falciparum 3D7]	Linear peptide	GREDEVSNGREDKVS	196	210	913299	Homo sapiens (human)	5570886
Plasmodium falciparum	PF3D7_1121800	Q8IIE8	Peptidase M16, putative	petidase, M16 family [Plasmodium falciparum 3D7]	Linear peptide	TSEQDDINEKNNDNG	142	156	914183	Homo sapiens (human)	5570887
Plasmodium falciparum	PF3D7_0812300	Q8IAV9	Sporozoite surface protein 3, putative	sporozoite surface protein 3, putative [Plasmodium falciparum 3D7]	Linear peptide	NVDINNTDISAIQFM	337	351	913877	Homo sapiens (human)	5570888
Plasmodium falciparum	PF3D7_0532100	A0A5K1K7X4	Early transcribed membrane protein 5	early transcribed membrane protein 5 [Plasmodium falciparum 3D7]	Linear peptide	QLDMGSVHNNNSVVG	26	40	913966	Homo sapiens (human)	5570889
Plasmodium falciparum	PF3D7_0707800	Q8IC11	RAP protein, putative	RAP protein, putative [Plasmodium falciparum 3D7]	Linear peptide	ACPKENLKMIRERVN	236	250	912918	Homo sapiens (human)	5570890
Plasmodium falciparum	PF3D7_1214100	Q8I5R4	GPI ethanolamine phosphate transferase 3, putative	GPI ethanolamine phosphate transferase 3,putative [Plasmodium falciparum 3D7]	Linear peptide	NDHTIEDIENQSEQK	402	416	913704	Homo sapiens (human)	5570891
Plasmodium falciparum	PF3D7_1335100	Q8IDX8	Merozoite surface protein 7	merozoite surface protein 7 [Plasmodium falciparum 3D7]	Linear peptide	TEIFIKLFKDKEYHE	293	307	914147	Homo sapiens (human)	5570892
Plasmodium falciparum	PF3D7_1014100	Q8IJQ4	Merozoite surface protein MSA180	conserved Plasmodium protein, unknown function [Plasmodium falciparum 3D7]	Linear peptide	NNNINNNNNNNDNKE	1049	1063	913811	Homo sapiens (human)	5570893
Plasmodium falciparum	PF3D7_0812300	Q8IAV9	Sporozoite surface protein 3, putative	sporozoite surface protein 3, putative [Plasmodium falciparum 3D7]	Linear peptide	EQMVVPCYNGECKPE	392	406	913172	Homo sapiens (human)	5570894
Plasmodium falciparum	PF3D7_0710400	A0A143ZWE7	DNA repair protein RAD14, putative	DNA repair protein RAD14, putative [Plasmodium falciparum 3D7]	Linear peptide	YKYEDTNMNNNINNN	84	98	914300	Homo sapiens (human)	5570895
Plasmodium falciparum	PF3D7_1214100	Q8I5R4	GPI ethanolamine phosphate transferase 3, putative	GPI ethanolamine phosphate transferase 3,putative [Plasmodium falciparum 3D7]	Linear peptide	NVKYTKQVNLMSTLS	517	531	913883	Homo sapiens (human)	5570896
Plasmodium falciparum	PF3D7_1036400	A0A143ZZD7	Liver stage antigen 1	liver stage antigen 1 [Plasmodium falciparum 3D7]	Linear peptide	LEIPAIELPSENERG	909	923	913601	Homo sapiens (human)	5570897
Plasmodium falciparum	N/A			S-antigen [Plasmodium falciparum 3D7]	Linear peptide	VSNGREDKVSNGRED	193	207	914262	Homo sapiens (human)	5570898
Plasmodium falciparum	PF3D7_1302200	Q8IEU1	Early transcribed membrane protein 13	early transcribed membrane protein 13 [Plasmodium falciparum 3D7]	Linear peptide	GAIASTSEFYIEPEG	114	128	913246	Homo sapiens (human)	5570899
Plasmodium falciparum	PF3D7_1014100	Q8IJQ4	Merozoite surface protein MSA180	conserved Plasmodium protein, unknown function [Plasmodium falciparum 3D7]	Linear peptide	NNNNNNDNKEEDMNE	1054	1068	913813	Homo sapiens (human)	5570900
Plasmodium falciparum	PF3D7_1014100	Q8IJQ4	Merozoite surface protein MSA180	conserved Plasmodium protein, unknown function [Plasmodium falciparum 3D7]	Linear peptide	STSNLFYPKKDIILR	1244	1258	914122	Homo sapiens (human)	5570901
Plasmodium falciparum	PF3D7_1302200	Q8IEU1	Early transcribed membrane protein 13	early transcribed membrane protein 13 [Plasmodium falciparum 3D7]	Linear peptide	YLEYRNGEYNIKYQD	99	113	914303	Homo sapiens (human)	5570902
Plasmodium falciparum	N/A			S-antigen [Plasmodium falciparum 3D7]	Linear peptide	NKKSKNSIINMLIGM	579	593	913769	Homo sapiens (human)	5570903
Plasmodium falciparum	PF3D7_1014100	Q8IJQ4	Merozoite surface protein MSA180	conserved Plasmodium protein, unknown function [Plasmodium falciparum 3D7]	Linear peptide	EEKQNEQKLKDQIKI	974	988	913093	Homo sapiens (human)	5570904
Plasmodium falciparum	PF3D7_1250200	Q8I4T2	CSC1-like protein, putative	conserved Plasmodium membrane protein, unknown function [Plasmodium falciparum 3D7]	Linear peptide	DDDDNNNDHHNNDDD	476	490	912982	Homo sapiens (human)	5570905
Plasmodium falciparum	PF3D7_0710400	A0A143ZWE7	DNA repair protein RAD14, putative	DNA repair protein RAD14, putative [Plasmodium falciparum 3D7]	Linear peptide	EGGFLLDNDEDDNNN	99	113	913105	Homo sapiens (human)	5570906
Plasmodium falciparum	PF3D7_0707800	Q8IC11	RAP protein, putative	RAP protein, putative [Plasmodium falciparum 3D7]	Linear peptide	LIFQRLHLLNYRNND	766	780	913616	Homo sapiens (human)	5570907
Plasmodium falciparum	PF3D7_1121800	Q8IIE8	Peptidase M16, putative	petidase, M16 family [Plasmodium falciparum 3D7]	Linear peptide	VVEVRTFFTYNGLGG	1707	1721	914271	Homo sapiens (human)	5570908
Plasmodium falciparum	PF3D7_1133400	Q7KQK5	Apical membrane antigen 1	apical membrane antigen-1, partial [Plasmodium falciparum 3D7]	Linear peptide	EDSGEDENTLQHAYP	56	70	913079	Homo sapiens (human)	5570909
Plasmodium falciparum	N/A			Merozoite surface protein 3 alpha (MSP3a)	Linear peptide	DLLKKSCKSSKAIEQ			913022	Homo sapiens (human)	5570910
Plasmodium falciparum	PF3D7_1036400	A0A143ZZD7	Liver stage antigen 1	liver stage antigen 1 [Plasmodium falciparum 3D7]	Linear peptide	EKNENLDDLDEGIEK	1064	1078	913133	Homo sapiens (human)	5570911
Plasmodium falciparum	PF3D7_1214100	Q8I5R4	GPI ethanolamine phosphate transferase 3, putative	GPI ethanolamine phosphate transferase 3,putative [Plasmodium falciparum 3D7]	Linear peptide	LELFSRKVFGDEYVE	57	71	913603	Homo sapiens (human)	5570912
Plasmodium falciparum	PF3D7_0702300	Q8IC44	Sporozoite threonine and asparagine-rich protein	sporozoite threonine and asparagine-rich protein [Plasmodium falciparum 3D7]	Linear peptide	NFYYNNNNLSTYVIK	29	43	913733	Homo sapiens (human)	5570913
Plasmodium falciparum	PF3D7_0707800	Q8IC11	RAP protein, putative	RAP protein, putative [Plasmodium falciparum 3D7]	Linear peptide	MIYVISKMVLKNVNN	901	915	913676	Homo sapiens (human)	5570914
Plasmodium falciparum	PF3D7_1014100	Q8IJQ4	Merozoite surface protein MSA180	conserved Plasmodium protein, unknown function [Plasmodium falciparum 3D7]	Linear peptide	LGKDDHDLEHSAKNF	794	808	913614	Homo sapiens (human)	5570915
Plasmodium falciparum	PF3D7_1133400	Q7KQK5	Apical membrane antigen 1	apical membrane antigen-1, partial [Plasmodium falciparum 3D7]	Linear peptide	FSSIEIVERSNYMGN	86	100	913231	Homo sapiens (human)	5570916
Plasmodium falciparum	PF3D7_1335900	Q76NM2	Thrombospondin-related anonymous protein	thrombospondin-related anonymous protein [Plasmodium falciparum 3D7]	Linear peptide	RLHSDASKNKEKALI	102	116	914034	Homo sapiens (human)	5570917
Plasmodium falciparum	PF3D7_1335900	Q76NM2	Thrombospondin-related anonymous protein	thrombospondin-related anonymous protein [Plasmodium falciparum 3D7]	Linear peptide	GFDLDENPENPPNPP	342	356	913264	Homo sapiens (human)	5570918
Plasmodium falciparum	PF3D7_1214100	Q8I5R4	GPI ethanolamine phosphate transferase 3, putative	GPI ethanolamine phosphate transferase 3,putative [Plasmodium falciparum 3D7]	Linear peptide	MEVNENFSPTTSVED	192	206	913672	Homo sapiens (human)	5570919
Plasmodium falciparum	PF3D7_1214100	Q8I5R4	GPI ethanolamine phosphate transferase 3, putative	GPI ethanolamine phosphate transferase 3,putative [Plasmodium falciparum 3D7]	Linear peptide	EFIGKEKNTDIYNNI	112	126	913098	Homo sapiens (human)	5570920
Plasmodium falciparum	PF3D7_1014100	Q8IJQ4	Merozoite surface protein MSA180	conserved Plasmodium protein, unknown function [Plasmodium falciparum 3D7]	Linear peptide	NSLVDNKDYNNSEEL	44	58	913861	Homo sapiens (human)	5570921
Plasmodium falciparum	PF3D7_1036400	A0A143ZZD7	Liver stage antigen 1	liver stage antigen 1 [Plasmodium falciparum 3D7]	Linear peptide	PNDKSLYDEHIKKYK	1104	1118	913911	Homo sapiens (human)	5570922
Plasmodium falciparum	PF3D7_1214100	Q8I5R4	GPI ethanolamine phosphate transferase 3, putative	GPI ethanolamine phosphate transferase 3,putative [Plasmodium falciparum 3D7]	Linear peptide	LPLVSGYVGLYKYVW	1243	1257	913643	Homo sapiens (human)	5570923
Plasmodium falciparum	PF3D7_1214100	Q8I5R4	GPI ethanolamine phosphate transferase 3, putative	GPI ethanolamine phosphate transferase 3,putative [Plasmodium falciparum 3D7]	Linear peptide	YVGLYKYVWPISQFY	1249	1263	914323	Homo sapiens (human)	5570924
Plasmodium falciparum	PF3D7_0702300	Q8IC44	Sporozoite threonine and asparagine-rich protein	sporozoite threonine and asparagine-rich protein [Plasmodium falciparum 3D7]	Linear peptide	NNSTTINTNSTENTS	129	143	913826	Homo sapiens (human)	5570925
Plasmodium falciparum	PF3D7_1121800	Q8IIE8	Peptidase M16, putative	petidase, M16 family [Plasmodium falciparum 3D7]	Linear peptide	YKYLNNQTDVNINNL	482	496	914301	Homo sapiens (human)	5570926
Plasmodium falciparum	N/A			S-antigen [Plasmodium falciparum 3D7]	Linear peptide	SNNDEENELIKGQEG	79	93	914096	Homo sapiens (human)	5570927
Plasmodium falciparum	PF3D7_1121800	Q8IIE8	Peptidase M16, putative	petidase, M16 family [Plasmodium falciparum 3D7]	Linear peptide	IISDLKGEENITKNN	1472	1486	913414	Homo sapiens (human)	5570928
Plasmodium falciparum	PF3D7_1479000	Q7KQL7	Acyl-CoA synthetase	long-chain acyl-CoA synthetase [Plasmodium falciparum 3D7]	Linear peptide	GKFKLLGLYGSNSIN	130	144	913274	Homo sapiens (human)	5570929
Plasmodium falciparum	PF3D7_1335100	Q8IDX8	Merozoite surface protein 7	merozoite surface protein 7 [Plasmodium falciparum 3D7]	Linear peptide	FENVDDDAVENEQED	133	147	913195	Homo sapiens (human)	5570930
Plasmodium falciparum	PF3D7_1335900	Q76NM2	Thrombospondin-related anonymous protein	thrombospondin-related anonymous protein [Plasmodium falciparum 3D7]	Linear peptide	PLDVPDEPEDDQPRP	292	306	913902	Homo sapiens (human)	5570931
Plasmodium falciparum	PF3D7_0707800	Q8IC11	RAP protein, putative	RAP protein, putative [Plasmodium falciparum 3D7]	Linear peptide	ITTNRNFQRIVGSIN	411	425	913481	Homo sapiens (human)	5570932
Plasmodium falciparum	PF3D7_1014100	Q8IJQ4	Merozoite surface protein MSA180	conserved Plasmodium protein, unknown function [Plasmodium falciparum 3D7]	Linear peptide	TYTVKVNLEYLVFLL	1164	1178	914194	Homo sapiens (human)	5570933
Plasmodium falciparum	PF3D7_1014100	Q8IJQ4	Merozoite surface protein MSA180	conserved Plasmodium protein, unknown function [Plasmodium falciparum 3D7]	Linear peptide	MNITDVLELSHYDMI	574	588	913682	Homo sapiens (human)	5570934
Plasmodium falciparum	PF3D7_1214100	Q8I5R4	GPI ethanolamine phosphate transferase 3, putative	GPI ethanolamine phosphate transferase 3,putative [Plasmodium falciparum 3D7]	Linear peptide	KNTFSIINAPYDKVV	77	91	913553	Homo sapiens (human)	5570935
Plasmodium falciparum	N/A			S-antigen [Plasmodium falciparum 3D7]	Linear peptide	NGREDEVSNGREDKV	195	209	913744	Homo sapiens (human)	5570936
Plasmodium falciparum	PF3D7_1121800	Q8IIE8	Peptidase M16, putative	petidase, M16 family [Plasmodium falciparum 3D7]	Linear peptide	LITDVNYNNDNKYIE	1107	1121	913618	Homo sapiens (human)	5570937
Plasmodium falciparum	PF3D7_1014100	Q8IJQ4	Merozoite surface protein MSA180	conserved Plasmodium protein, unknown function [Plasmodium falciparum 3D7]	Linear peptide	NILKDFNINENIMTN	414	428	913756	Homo sapiens (human)	5570938
Plasmodium falciparum	PF3D7_1319900	Q8IEB7	Uncharacterized protein	conserved Plasmodium protein, unknown function [Plasmodium falciparum 3D7]	Linear peptide	QEEGQNKNQNVDHAH	1404	1418	913942	Homo sapiens (human)	5570939
Plasmodium falciparum	PF3D7_1121800	Q8IIE8	Peptidase M16, putative	petidase, M16 family [Plasmodium falciparum 3D7]	Linear peptide	EIDMHDPGQDLSNSI	1652	1666	913115	Homo sapiens (human)	5570940
Plasmodium falciparum	PF3D7_1036400	A0A143ZZD7	Liver stage antigen 1	liver stage antigen 1 [Plasmodium falciparum 3D7]	Linear peptide	NNKFFDKDKELTMSN	74	88	913808	Homo sapiens (human)	5570941
Plasmodium falciparum	PF3D7_1014100	Q8IJQ4	Merozoite surface protein MSA180	conserved Plasmodium protein, unknown function [Plasmodium falciparum 3D7]	Linear peptide	FFNFFDFREKSIDSN	524	538	913197	Homo sapiens (human)	5570942
Plasmodium falciparum	PF3D7_1014100	Q8IJQ4	Merozoite surface protein MSA180	conserved Plasmodium protein, unknown function [Plasmodium falciparum 3D7]	Linear peptide	FYDKMVFHFSKDGMM	589	603	913241	Homo sapiens (human)	5570943
Plasmodium falciparum	PF3D7_1121800	Q8IIE8	Peptidase M16, putative	petidase, M16 family [Plasmodium falciparum 3D7]	Linear peptide	KQTDIKGQNKNDLNN	252	266	913562	Homo sapiens (human)	5570944
Plasmodium falciparum	PF3D7_0304600	Q7K740	Circumsporozoite (CS) protein	circumsporozoite (CS) protein [Plasmodium falciparum 3D7]	Linear peptide	NNNNEEPSDKHIKEY	305	319	510032	Homo sapiens (human)	5570945
Plasmodium falciparum	PF3D7_1319900	Q8IEB7	Uncharacterized protein	conserved Plasmodium protein, unknown function [Plasmodium falciparum 3D7]	Linear peptide	VDHAHTYFLLNNIIQ	1414	1428	914201	Homo sapiens (human)	5570946
Plasmodium falciparum	PF3D7_0812300	Q8IAV9	Sporozoite surface protein 3, putative	sporozoite surface protein 3, putative [Plasmodium falciparum 3D7]	Linear peptide	IGIIIPRYKEGNENI	57	71	913407	Homo sapiens (human)	5570947
Plasmodium falciparum	PF3D7_0707800	Q8IC11	RAP protein, putative	RAP protein, putative [Plasmodium falciparum 3D7]	Linear peptide	ILKYDHANIYKYIYF	471	485	913431	Homo sapiens (human)	5570948
Plasmodium falciparum	PF3D7_1250200	Q8I4T2	CSC1-like protein, putative	conserved Plasmodium membrane protein, unknown function [Plasmodium falciparum 3D7]	Linear peptide	NNDDDNNDDHHNDDE	486	500	913795	Homo sapiens (human)	5570949
Plasmodium falciparum	PF3D7_0812300	Q8IAV9	Sporozoite surface protein 3, putative	sporozoite surface protein 3, putative [Plasmodium falciparum 3D7]	Linear peptide	NTDISAIQFMNLNSD	342	356	913871	Homo sapiens (human)	5570950
Plasmodium falciparum	N/A			S-antigen [Plasmodium falciparum 3D7]	Linear peptide	KVSNGGEDEVSNGRE	136	150	913581	Homo sapiens (human)	5570951
Plasmodium falciparum	PF3D7_1250200	Q8I4T2	CSC1-like protein, putative	conserved Plasmodium membrane protein, unknown function [Plasmodium falciparum 3D7]	Linear peptide	DDHHNDDDDNNNDHH	471	485	912986	Homo sapiens (human)	5570952
Plasmodium falciparum	PF3D7_0812300	Q8IAV9	Sporozoite surface protein 3, putative	sporozoite surface protein 3, putative [Plasmodium falciparum 3D7]	Linear peptide	YTEYISSILHIKKVK	112	126	914321	Homo sapiens (human)	5570953
Plasmodium falciparum	PF3D7_1014100	Q8IJQ4	Merozoite surface protein MSA180	conserved Plasmodium protein, unknown function [Plasmodium falciparum 3D7]	Linear peptide	IETITINNGTTSNTI	1009	1023	913399	Homo sapiens (human)	5570954
Plasmodium falciparum	PF3D7_0304600	Q7K740	Circumsporozoite (CS) protein	circumsporozoite (CS) protein [Plasmodium falciparum 3D7]	Linear peptide	NANPNANPNKNNQGN	265	279	913694	Homo sapiens (human)	5570955
Plasmodium falciparum	PF3D7_1014100	Q8IJQ4	Merozoite surface protein MSA180	conserved Plasmodium protein, unknown function [Plasmodium falciparum 3D7]	Linear peptide	KGLSLINLIVHSNLI	134	148	913512	Homo sapiens (human)	5570956
Plasmodium falciparum	PF3D7_1014100	Q8IJQ4	Merozoite surface protein MSA180	conserved Plasmodium protein, unknown function [Plasmodium falciparum 3D7]	Linear peptide	NSEELKYALEHIQNS	54	68	913857	Homo sapiens (human)	5570957
Plasmodium falciparum	PF3D7_1250200	Q8I4T2	CSC1-like protein, putative	conserved Plasmodium membrane protein, unknown function [Plasmodium falciparum 3D7]	Linear peptide	IKIDNKETVGVTNDD	53	67	913421	Homo sapiens (human)	5570958
Plasmodium falciparum	PF3D7_0304600	Q7K740	Circumsporozoite (CS) protein	circumsporozoite (CS) protein [Plasmodium falciparum 3D7]	Linear peptide	EPSDKHIKEYLNKIQ	310	324	913166	Homo sapiens (human)	5570959
Plasmodium falciparum	PF3D7_1121800	Q8IIE8	Peptidase M16, putative	petidase, M16 family [Plasmodium falciparum 3D7]	Linear peptide	SKDKEEKIKFIEHIN	947	961	914084	Homo sapiens (human)	5570960
Plasmodium falciparum	PF3D7_0707800	Q8IC11	RAP protein, putative	RAP protein, putative [Plasmodium falciparum 3D7]	Linear peptide	NQSYYAYTKNNNINT	966	980	913849	Homo sapiens (human)	5570961
Plasmodium falciparum	PF3D7_1133400	Q7KQK5	Apical membrane antigen 1	apical membrane antigen-1, partial [Plasmodium falciparum 3D7]	Linear peptide	HTYQQEDSGEDENTL	51	65	913370	Homo sapiens (human)	5570962
Plasmodium falciparum	PF3D7_1121800	Q8IIE8	Peptidase M16, putative	petidase, M16 family [Plasmodium falciparum 3D7]	Linear peptide	EDNKNRYNITTNKNN	432	446	913078	Homo sapiens (human)	5570963
Plasmodium falciparum	PF3D7_0702300	Q8IC44	Sporozoite threonine and asparagine-rich protein	sporozoite threonine and asparagine-rich protein [Plasmodium falciparum 3D7]	Linear peptide	DNDNADTILTDNDNN	349	363	913028	Homo sapiens (human)	5570964
Plasmodium falciparum	PF3D7_1014100	Q8IJQ4	Merozoite surface protein MSA180	conserved Plasmodium protein, unknown function [Plasmodium falciparum 3D7]	Linear peptide	ANTIYVNVGQSGING	509	523	912944	Homo sapiens (human)	5570965
Plasmodium falciparum	PF3D7_0707800	Q8IC11	RAP protein, putative	RAP protein, putative [Plasmodium falciparum 3D7]	Linear peptide	FKNIAIEINGPFHYK	1106	1120	913203	Homo sapiens (human)	5570966
Plasmodium falciparum	PF3D7_1214100	Q8I5R4	GPI ethanolamine phosphate transferase 3, putative	GPI ethanolamine phosphate transferase 3,putative [Plasmodium falciparum 3D7]	Linear peptide	SFNVFDFYSLDIAAK	242	256	914075	Homo sapiens (human)	5570967
Plasmodium falciparum	PF3D7_0812300	Q8IAV9	Sporozoite surface protein 3, putative	sporozoite surface protein 3, putative [Plasmodium falciparum 3D7]	Linear peptide	YNCTLYVDDDVSTNK	267	281	914308	Homo sapiens (human)	5570968
Plasmodium falciparum	PF3D7_1121800	Q8IIE8	Peptidase M16, putative	petidase, M16 family [Plasmodium falciparum 3D7]	Linear peptide	NNDNGDMVHKNIYNN	152	166	913798	Homo sapiens (human)	5570969
Plasmodium falciparum	PF3D7_0406200	Q6ZMA7	Sexual stage-specific protein	sexual stage-specific protein precursor [Plasmodium falciparum 3D7]	Linear peptide	DKKTTVNRNLIISTA	96	110	913012	Homo sapiens (human)	5570970
Plasmodium falciparum	N/A			S-antigen [Plasmodium falciparum 3D7]	Linear peptide	KVSNGGEDEVSNGGE	112	126	913580	Homo sapiens (human)	5570971
Plasmodium falciparum	PF3D7_1250200	Q8I4T2	CSC1-like protein, putative	conserved Plasmodium membrane protein, unknown function [Plasmodium falciparum 3D7]	Linear peptide	YLRKNRDENKINDNI	28	42	914306	Homo sapiens (human)	5570972
Plasmodium falciparum	PF3D7_1121800	Q8IIE8	Peptidase M16, putative	petidase, M16 family [Plasmodium falciparum 3D7]	Linear peptide	NIINVVDTFSIRNQS	1177	1191	913753	Homo sapiens (human)	5570973
Plasmodium falciparum	PF3D7_1302200	Q8IEU1	Early transcribed membrane protein 13	early transcribed membrane protein 13 [Plasmodium falciparum 3D7]	Linear peptide	IKRYNNFVDIARLSI	149	163	913425	Homo sapiens (human)	5570974
Plasmodium falciparum	PF3D7_0707800	Q8IC11	RAP protein, putative	RAP protein, putative [Plasmodium falciparum 3D7]	Linear peptide	LENIQDDVGDNNIFK	386	400	913604	Homo sapiens (human)	5570975
Plasmodium falciparum	PF3D7_1014100	Q8IJQ4	Merozoite surface protein MSA180	conserved Plasmodium protein, unknown function [Plasmodium falciparum 3D7]	Linear peptide	INNGTTSNTIENNKD	1014	1028	913452	Homo sapiens (human)	5570976
Plasmodium falciparum	PF3D7_0304600	Q7K740	Circumsporozoite (CS) protein	circumsporozoite (CS) protein [Plasmodium falciparum 3D7]	Linear peptide	KHKKLKQPADGNPDP	90	104	913514	Homo sapiens (human)	5570977
Plasmodium falciparum	N/A			S-antigen [Plasmodium falciparum 3D7]	Linear peptide	GGEDEVSNGREDKVS	124	138	913269	Homo sapiens (human)	5570978
Plasmodium falciparum	PF3D7_0406200	Q6ZMA7	Sexual stage-specific protein	sexual stage-specific protein precursor [Plasmodium falciparum 3D7]	Linear peptide	TQLAIEEIKSLSNML	81	95	914175	Homo sapiens (human)	5570979
Plasmodium falciparum	PF3D7_1014100	Q8IJQ4	Merozoite surface protein MSA180	conserved Plasmodium protein, unknown function [Plasmodium falciparum 3D7]	Linear peptide	NNFKENDEGLKNENN	379	393	913801	Homo sapiens (human)	5570980
Plasmodium falciparum	PF3D7_0702300	Q8IC44	Sporozoite threonine and asparagine-rich protein	sporozoite threonine and asparagine-rich protein [Plasmodium falciparum 3D7]	Linear peptide	SEYQSNFLGGGYSAA	49	63	914073	Homo sapiens (human)	5570981
Plasmodium falciparum	PF3D7_1121800	Q8IIE8	Peptidase M16, putative	petidase, M16 family [Plasmodium falciparum 3D7]	Linear peptide	NMKKSNENEYAFNTE	452	466	913793	Homo sapiens (human)	5570982
Plasmodium falciparum	N/A			S-antigen [Plasmodium falciparum 3D7]	Linear peptide	DKVSNGGEDEVSNGR	135	149	913018	Homo sapiens (human)	5570983
Plasmodium falciparum	PF3D7_1319900	Q8IEB7	Uncharacterized protein	conserved Plasmodium protein, unknown function [Plasmodium falciparum 3D7]	Linear peptide	AYTYYLLLCELIKNK	1384	1398	912965	Homo sapiens (human)	5570984
Plasmodium falciparum	PF3D7_1014100	Q8IJQ4	Merozoite surface protein MSA180	conserved Plasmodium protein, unknown function [Plasmodium falciparum 3D7]	Linear peptide	NNQYPNTEYNTIQRS	1089	1103	913824	Homo sapiens (human)	5570985
Plasmodium falciparum	PF3D7_0707800	Q8IC11	RAP protein, putative	RAP protein, putative [Plasmodium falciparum 3D7]	Linear peptide	SSNEKLSSYEKNKNV	436	450	914113	Homo sapiens (human)	5570986
Plasmodium falciparum	N/A			S-antigen [Plasmodium falciparum 3D7]	Linear peptide	EDEVSNGREDKVSNG	102	116	913072	Homo sapiens (human)	5570987
Plasmodium falciparum	PF3D7_0304600	Q7K740	Circumsporozoite (CS) protein	circumsporozoite (CS) protein [Plasmodium falciparum 3D7]	Linear peptide	SANKPKDELDYANDI	350	364	914057	Homo sapiens (human)	5570988
Plasmodium falciparum	N/A			S-antigen [Plasmodium falciparum 3D7]	Linear peptide	REDKVSNGGEDEVSN	109	123	914023	Homo sapiens (human)	5570989
Plasmodium falciparum	PF3D7_1014100	Q8IJQ4	Merozoite surface protein MSA180	conserved Plasmodium protein, unknown function [Plasmodium falciparum 3D7]	Linear peptide	KRISENLNRFFMESN	1339	1353	913566	Homo sapiens (human)	5570990
Plasmodium falciparum	PF3D7_0812300	Q8IAV9	Sporozoite surface protein 3, putative	sporozoite surface protein 3, putative [Plasmodium falciparum 3D7]	Linear peptide	VKHNENKKLINNDVD	157	171	914235	Homo sapiens (human)	5570991
Plasmodium falciparum	PF3D7_1014100	Q8IJQ4	Merozoite surface protein MSA180	conserved Plasmodium protein, unknown function [Plasmodium falciparum 3D7]	Linear peptide	NKDYNNSEELKYALE	49	63	913760	Homo sapiens (human)	5570992
Plasmodium falciparum	PF3D7_1014100	Q8IJQ4	Merozoite surface protein MSA180	conserved Plasmodium protein, unknown function [Plasmodium falciparum 3D7]	Linear peptide	LALLKNSLVDNKDYN	39	53	913589	Homo sapiens (human)	5570993
Plasmodium falciparum	PF3D7_1036400	A0A143ZZD7	Liver stage antigen 1	liver stage antigen 1 [Plasmodium falciparum 3D7]	Linear peptide	ENKLNKEGKLIEHII	114	128	913147	Homo sapiens (human)	5570994
Plasmodium falciparum	PF3D7_0304600	Q7K740	Circumsporozoite (CS) protein	circumsporozoite (CS) protein [Plasmodium falciparum 3D7]	Linear peptide	ENWYSLKKNSRSLGE	60	74	913159	Homo sapiens (human)	5570995
Plasmodium falciparum	PF3D7_1121800	Q8IIE8	Peptidase M16, putative	petidase, M16 family [Plasmodium falciparum 3D7]	Linear peptide	GNIVNDINLILPEIK	1212	1226	913285	Homo sapiens (human)	5570996
Plasmodium falciparum	PF3D7_1036400	A0A143ZZD7	Liver stage antigen 1	liver stage antigen 1 [Plasmodium falciparum 3D7]	Linear peptide	TVNISDVNDFQISKY	999	1013	914190	Homo sapiens (human)	5570997
Plasmodium falciparum	PF3D7_1121800	Q8IIE8	Peptidase M16, putative	petidase, M16 family [Plasmodium falciparum 3D7]	Linear peptide	KNENTNIINVVDTFS	1172	1186	913539	Homo sapiens (human)	5570998
Plasmodium falciparum	PF3D7_1121800	Q8IIE8	Peptidase M16, putative	petidase, M16 family [Plasmodium falciparum 3D7]	Linear peptide	EIPGISNLLRHAIFY	717	731	913121	Homo sapiens (human)	5570999
Plasmodium falciparum	PF3D7_0304600	Q7K740	Circumsporozoite (CS) protein	circumsporozoite (CS) protein [Plasmodium falciparum 3D7]	Linear peptide	VDPNANPNVDPNANP	110	124	914206	Homo sapiens (human)	5571000
Plasmodium falciparum	PF3D7_1121800	Q8IIE8	Peptidase M16, putative	petidase, M16 family [Plasmodium falciparum 3D7]	Linear peptide	HIFKSNILYNIPCLI	1272	1286	913343	Homo sapiens (human)	5571001
Plasmodium falciparum	PF3D7_1335900	Q76NM2	Thrombospondin-related anonymous protein	thrombospondin-related anonymous protein [Plasmodium falciparum 3D7]	Linear peptide	VVILTDGIPDSIQDS	157	171	914273	Homo sapiens (human)	5571002
Plasmodium falciparum	PF3D7_1214100	Q8I5R4	GPI ethanolamine phosphate transferase 3, putative	GPI ethanolamine phosphate transferase 3,putative [Plasmodium falciparum 3D7]	Linear peptide	IITNSFQILRSNYFL	885	899	913416	Homo sapiens (human)	5571003
Plasmodium falciparum	PF3D7_0707800	Q8IC11	RAP protein, putative	RAP protein, putative [Plasmodium falciparum 3D7]	Linear peptide	CNYSNINNALDDAEE	641	655	912978	Homo sapiens (human)	5571004
Plasmodium falciparum	PF3D7_1133400	Q7KQK5	Apical membrane antigen 1	apical membrane antigen-1, partial [Plasmodium falciparum 3D7]	Linear peptide	VKPTCLINNSSYIAT	406	420	914236	Homo sapiens (human)	5571005
Plasmodium falciparum	PF3D7_1014100	Q8IJQ4	Merozoite surface protein MSA180	conserved Plasmodium protein, unknown function [Plasmodium falciparum 3D7]	Linear peptide	MKEYFKKNYEKGLSL	124	138	913678	Homo sapiens (human)	5571006
Plasmodium falciparum	PF3D7_1014100	Q8IJQ4	Merozoite surface protein MSA180	conserved Plasmodium protein, unknown function [Plasmodium falciparum 3D7]	Linear peptide	FNINENIMTNKMSAP	419	433	913218	Homo sapiens (human)	5571007
Plasmodium falciparum	PF3D7_1250200	Q8I4T2	CSC1-like protein, putative	conserved Plasmodium membrane protein, unknown function [Plasmodium falciparum 3D7]	Linear peptide	HNDDENMENIQSKRD	496	510	913356	Homo sapiens (human)	5571008
Plasmodium falciparum	N/A			S-antigen [Plasmodium falciparum 3D7]	Linear peptide	VSNGREDKVSNGGED	105	119	914261	Homo sapiens (human)	5571009
Plasmodium falciparum	PF3D7_1335900	Q76NM2	Thrombospondin-related anonymous protein	thrombospondin-related anonymous protein [Plasmodium falciparum 3D7]	Linear peptide	LPKREPLDVPDEPED	287	301	913642	Homo sapiens (human)	5571010
Plasmodium falciparum	PF3D7_1250200	Q8I4T2	CSC1-like protein, putative	conserved Plasmodium membrane protein, unknown function [Plasmodium falciparum 3D7]	Linear peptide	SIEKRIKKGTHKSNE	396	410	914080	Homo sapiens (human)	5571011
Plasmodium falciparum	PF3D7_0812300	Q8IAV9	Sporozoite surface protein 3, putative	sporozoite surface protein 3, putative [Plasmodium falciparum 3D7]	Linear peptide	AIQFMNLNSDNCNNN	347	361	912931	Homo sapiens (human)	5571012
Plasmodium falciparum	PF3D7_0707800	Q8IC11	RAP protein, putative	RAP protein, putative [Plasmodium falciparum 3D7]	Linear peptide	LNNMKISSYASSSLH	1046	1060	913637	Homo sapiens (human)	5571013
Plasmodium falciparum	PF3D7_1014100	Q8IJQ4	Merozoite surface protein MSA180	conserved Plasmodium protein, unknown function [Plasmodium falciparum 3D7]	Linear peptide	YDEEIVNPNMDNINT	239	253	914282	Homo sapiens (human)	5571014
Plasmodium falciparum	PF3D7_0812300	Q8IAV9	Sporozoite surface protein 3, putative	sporozoite surface protein 3, putative [Plasmodium falciparum 3D7]	Linear peptide	YIKTNCFNEVSLESS	72	86	914292	Homo sapiens (human)	5571015
Plasmodium falciparum	PF3D7_1214100	Q8I5R4	GPI ethanolamine phosphate transferase 3, putative	GPI ethanolamine phosphate transferase 3,putative [Plasmodium falciparum 3D7]	Linear peptide	DNIQNENDHIIDNIQ	352	366	913035	Homo sapiens (human)	5571016
Plasmodium falciparum	PF3D7_1121800	Q8IIE8	Peptidase M16, putative	petidase, M16 family [Plasmodium falciparum 3D7]	Linear peptide	TVSYIIDSETLLNNV	1667	1681	914191	Homo sapiens (human)	5571017
Plasmodium falciparum	PF3D7_0702300	Q8IC44	Sporozoite threonine and asparagine-rich protein	sporozoite threonine and asparagine-rich protein [Plasmodium falciparum 3D7]	Linear peptide	IHSDISTCIEKKNNP	529	543	913411	Homo sapiens (human)	5571018
Plasmodium falciparum	PF3D7_1014100	Q8IJQ4	Merozoite surface protein MSA180	conserved Plasmodium protein, unknown function [Plasmodium falciparum 3D7]	Linear peptide	ENGDNTFNNNNNNMD	814	828	913145	Homo sapiens (human)	5571019
Plasmodium falciparum	N/A			S-antigen [Plasmodium falciparum 3D7]	Linear peptide	NGREDKVSNGGEDEV	107	121	913745	Homo sapiens (human)	5571020
Plasmodium falciparum	PF3D7_1121800	Q8IIE8	Peptidase M16, putative	petidase, M16 family [Plasmodium falciparum 3D7]	Linear peptide	KTNVNNDALKEERNN	467	481	913575	Homo sapiens (human)	5571021
Plasmodium falciparum	PF3D7_1214100	Q8I5R4	GPI ethanolamine phosphate transferase 3, putative	GPI ethanolamine phosphate transferase 3,putative [Plasmodium falciparum 3D7]	Linear peptide	DIQIDNDHTIEDIEN	397	411	913005	Homo sapiens (human)	5571022
Plasmodium falciparum	PF3D7_1014100	Q8IJQ4	Merozoite surface protein MSA180	conserved Plasmodium protein, unknown function [Plasmodium falciparum 3D7]	Linear peptide	FVVYSKSKKDMQGNN	1299	1313	913240	Homo sapiens (human)	5571023
Plasmodium falciparum	PF3D7_1036400	A0A143ZZD7	Liver stage antigen 1	liver stage antigen 1 [Plasmodium falciparum 3D7]	Linear peptide	NSRDSKEISIIENTN	939	953	913866	Homo sapiens (human)	5571024
Plasmodium falciparum	PF3D7_1335900	Q76NM2	Thrombospondin-related anonymous protein	thrombospondin-related anonymous protein [Plasmodium falciparum 3D7]	Linear peptide	ASCGVWDEWSPCSVT	242	256	912952	Homo sapiens (human)	5571025
Plasmodium falciparum	PF3D7_1036400	A0A143ZZD7	Liver stage antigen 1	liver stage antigen 1 [Plasmodium falciparum 3D7]	Linear peptide	NKEKEKFIKSLFHIF	1124	1138	913761	Homo sapiens (human)	5571026
Plasmodium falciparum	PF3D7_1214100	Q8I5R4	GPI ethanolamine phosphate transferase 3, putative	GPI ethanolamine phosphate transferase 3,putative [Plasmodium falciparum 3D7]	Linear peptide	EKNTDIYNNISSEKK	117	131	913134	Homo sapiens (human)	5571027
Plasmodium falciparum	PF3D7_0307800	O77318	PDZ domain-containing protein	conserved Plasmodium protein, unknown function [Plasmodium falciparum 3D7]	Linear peptide	KKKTKFPPDPYIPSE	99	113	913525	Homo sapiens (human)	5571028
Plasmodium falciparum	PF3D7_1121800	Q8IIE8	Peptidase M16, putative	petidase, M16 family [Plasmodium falciparum 3D7]	Linear peptide	DNDYNNNNNNNNNNK	1542	1556	913031	Homo sapiens (human)	5571029
Plasmodium falciparum	PF3D7_0702300	Q8IC44	Sporozoite threonine and asparagine-rich protein	sporozoite threonine and asparagine-rich protein [Plasmodium falciparum 3D7]	Linear peptide	TTQNLTTSTNTTTVS	254	268	914186	Homo sapiens (human)	5571030
Plasmodium falciparum	PF3D7_1121800	Q8IIE8	Peptidase M16, putative	petidase, M16 family [Plasmodium falciparum 3D7]	Linear peptide	NDTKNNATLSEDNKN	422	436	913712	Homo sapiens (human)	5571031
Plasmodium falciparum	PF3D7_0702300	Q8IC44	Sporozoite threonine and asparagine-rich protein	sporozoite threonine and asparagine-rich protein [Plasmodium falciparum 3D7]	Linear peptide	DNSKTNTISTDNDNA	339	353	913042	Homo sapiens (human)	5571032
Plasmodium falciparum	PF3D7_1036400	A0A143ZZD7	Liver stage antigen 1	liver stage antigen 1 [Plasmodium falciparum 3D7]	Linear peptide	DVLAEDLYGRLEIPA	899	913	913055	Homo sapiens (human)	5571033
Plasmodium falciparum	PF3D7_1302200	Q8IEU1	Early transcribed membrane protein 13	early transcribed membrane protein 13 [Plasmodium falciparum 3D7]	Linear peptide	VQGLQENRNISLSKY	189	203	914254	Homo sapiens (human)	5571034
Plasmodium falciparum	PF3D7_0702300	Q8IC44	Sporozoite threonine and asparagine-rich protein	sporozoite threonine and asparagine-rich protein [Plasmodium falciparum 3D7]	Linear peptide	KYNSENTNTNNNIPE	79	93	913585	Homo sapiens (human)	5571035
Plasmodium falciparum	PF3D7_1121800	Q8IIE8	Peptidase M16, putative	petidase, M16 family [Plasmodium falciparum 3D7]	Linear peptide	AYDLKIISSCNKYYV	1037	1051	912963	Homo sapiens (human)	5571036
Plasmodium falciparum	PF3D7_1335900	Q76NM2	Thrombospondin-related anonymous protein	thrombospondin-related anonymous protein [Plasmodium falciparum 3D7]	Linear peptide	PLSPKVLDNERKQSD	432	446	913904	Homo sapiens (human)	5571037
Plasmodium falciparum	PF3D7_0304600	Q7K740	Circumsporozoite (CS) protein	circumsporozoite (CS) protein [Plasmodium falciparum 3D7]	Linear peptide	EKKICKMEKCSSVFN	365	379	540750	Homo sapiens (human)	5571038
Plasmodium falciparum	PF3D7_1121800	Q8IIE8	Peptidase M16, putative	petidase, M16 family [Plasmodium falciparum 3D7]	Linear peptide	ELKTDNILDNTSEQD	132	146	913141	Homo sapiens (human)	5571039
Plasmodium falciparum	PF3D7_1121800	Q8IIE8	Peptidase M16, putative	petidase, M16 family [Plasmodium falciparum 3D7]	Linear peptide	DDTFNIEKKSNYKDS	922	936	912989	Homo sapiens (human)	5571040
Plasmodium falciparum	PF3D7_1014100	Q8IJQ4	Merozoite surface protein MSA180	conserved Plasmodium protein, unknown function [Plasmodium falciparum 3D7]	Linear peptide	NSNKNRDNSNKNRDN	849	863	913862	Homo sapiens (human)	5571041
Plasmodium falciparum	PF3D7_0304600	Q7K740	Circumsporozoite (CS) protein	circumsporozoite (CS) protein [Plasmodium falciparum 3D7]	Linear peptide	ANPNANPNVDPNANP	190	204	912942	Homo sapiens (human)	5571042
Plasmodium falciparum	PF3D7_0707800	Q8IC11	RAP protein, putative	RAP protein, putative [Plasmodium falciparum 3D7]	Linear peptide	FMTKDMRKEKESFIE	666	680	913216	Homo sapiens (human)	5571043
Plasmodium falciparum	PF3D7_0304600	Q7K740	Circumsporozoite (CS) protein	circumsporozoite (CS) protein [Plasmodium falciparum 3D7]	Linear peptide	MPNDPNRNVDENANA	285	299	509997	Homo sapiens (human)	5571044
Plasmodium falciparum	PF3D7_1121800	Q8IIE8	Peptidase M16, putative	petidase, M16 family [Plasmodium falciparum 3D7]	Linear peptide	TSDEKKQTDIKGQNK	247	261	914181	Homo sapiens (human)	5571045
Plasmodium falciparum	PF3D7_1335900	Q76NM2	Thrombospondin-related anonymous protein	thrombospondin-related anonymous protein [Plasmodium falciparum 3D7]	Linear peptide	DNKYKIAGGIAGGLA	507	521	913038	Homo sapiens (human)	5571046
Plasmodium falciparum	PF3D7_0707800	Q8IC11	RAP protein, putative	RAP protein, putative [Plasmodium falciparum 3D7]	Linear peptide	PYSNVNIINKIILHI	716	730	913933	Homo sapiens (human)	5571047
Plasmodium falciparum	PF3D7_0710400	A0A143ZWE7	DNA repair protein RAD14, putative	DNA repair protein RAD14, putative [Plasmodium falciparum 3D7]	Linear peptide	EIDNEYKYEDTNMNN	79	93	913116	Homo sapiens (human)	5571048
Plasmodium falciparum	PF3D7_0702300	Q8IC44	Sporozoite threonine and asparagine-rich protein	sporozoite threonine and asparagine-rich protein [Plasmodium falciparum 3D7]	Linear peptide	KKNNPRNQITHLNNL	539	553	913528	Homo sapiens (human)	5571049
Plasmodium falciparum	PF3D7_0710400	A0A143ZWE7	DNA repair protein RAD14, putative	DNA repair protein RAD14, putative [Plasmodium falciparum 3D7]	Linear peptide	NKNEFIFSIERVIEN	159	173	913771	Homo sapiens (human)	5571050
Plasmodium falciparum	PF3D7_0702300	Q8IC44	Sporozoite threonine and asparagine-rich protein	sporozoite threonine and asparagine-rich protein [Plasmodium falciparum 3D7]	Linear peptide	NTISTDNDNADTILT	344	358	913872	Homo sapiens (human)	5571051
Plasmodium falciparum	PF3D7_1036400	A0A143ZZD7	Liver stage antigen 1	liver stage antigen 1 [Plasmodium falciparum 3D7]	Linear peptide	HVLSHNSYEKTKNNE	59	73	913371	Homo sapiens (human)	5571052
Plasmodium falciparum	PF3D7_1036400	A0A143ZZD7	Liver stage antigen 1	liver stage antigen 1 [Plasmodium falciparum 3D7]	Linear peptide	NSYEKTKNNENNKFF	64	78	913868	Homo sapiens (human)	5571053
Plasmodium falciparum	PF3D7_0707800	Q8IC11	RAP protein, putative	RAP protein, putative [Plasmodium falciparum 3D7]	Linear peptide	NDNKSRCNEKTNSYD	366	380	913710	Homo sapiens (human)	5571054
Plasmodium falciparum	PF3D7_1335100	Q8IDX8	Merozoite surface protein 7	merozoite surface protein 7 [Plasmodium falciparum 3D7]	Linear peptide	DDNEENNDDDNTYEL	103	117	912987	Homo sapiens (human)	5571055
Plasmodium falciparum	PF3D7_1302200	Q8IEU1	Early transcribed membrane protein 13	early transcribed membrane protein 13 [Plasmodium falciparum 3D7]	Linear peptide	IENKNNVDVSIKRYN	139	153	913395	Homo sapiens (human)	5571056
Plasmodium falciparum	PF3D7_0702300	Q8IC44	Sporozoite threonine and asparagine-rich protein	sporozoite threonine and asparagine-rich protein [Plasmodium falciparum 3D7]	Linear peptide	IDNNNTDIKSTDNYN	279	293	913385	Homo sapiens (human)	5571057
Plasmodium falciparum	PF3D7_1214100	Q8I5R4	GPI ethanolamine phosphate transferase 3, putative	GPI ethanolamine phosphate transferase 3,putative [Plasmodium falciparum 3D7]	Linear peptide	VHHILQNEKNNTLLF	152	166	914221	Homo sapiens (human)	5571058
Plasmodium falciparum	PF3D7_0304600	Q7K740	Circumsporozoite (CS) protein	circumsporozoite (CS) protein [Plasmodium falciparum 3D7]	Linear peptide	LKKNSRSLGENDDGN	65	79	509806	Homo sapiens (human)	5571059
Plasmodium falciparum	PF3D7_0702300	Q8IC44	Sporozoite threonine and asparagine-rich protein	sporozoite threonine and asparagine-rich protein [Plasmodium falciparum 3D7]	Linear peptide	TDNNNTDTISTDNDN	369	383	914144	Homo sapiens (human)	5571060
Plasmodium falciparum	PF3D7_1250200	Q8I4T2	CSC1-like protein, putative	conserved Plasmodium membrane protein, unknown function [Plasmodium falciparum 3D7]	Linear peptide	NFFDKIFFFLKKNKK	601	615	913727	Homo sapiens (human)	5571061
Plasmodium falciparum	PF3D7_1250200	Q8I4T2	CSC1-like protein, putative	conserved Plasmodium membrane protein, unknown function [Plasmodium falciparum 3D7]	Linear peptide	LIKFYSIKNETPKKS	626	640	913617	Homo sapiens (human)	5571062
Plasmodium falciparum	PF3D7_0702300	Q8IC44	Sporozoite threonine and asparagine-rich protein	sporozoite threonine and asparagine-rich protein [Plasmodium falciparum 3D7]	Linear peptide	NFLGGGYSAALKLVN	54	68	913730	Homo sapiens (human)	5571063
Plasmodium falciparum	PF3D7_1121800	Q8IIE8	Peptidase M16, putative	petidase, M16 family [Plasmodium falciparum 3D7]	Linear peptide	KNEDNKIPHIDPSNN	542	556	913537	Homo sapiens (human)	5571064
Plasmodium falciparum	N/A			S-antigen [Plasmodium falciparum 3D7]	Linear peptide	GREDKVSNGREDKVS	196	210	913301	Homo sapiens (human)	5571065
Plasmodium falciparum	PF3D7_0304600	Q7K740	Circumsporozoite (CS) protein	circumsporozoite (CS) protein [Plasmodium falciparum 3D7]	Linear peptide	GQGHNMPNDPNRNVD	280	294	913295	Homo sapiens (human)	5571066
Plasmodium falciparum	PF3D7_1014100	Q8IJQ4	Merozoite surface protein MSA180	conserved Plasmodium protein, unknown function [Plasmodium falciparum 3D7]	Linear peptide	FPYTYYNPYYMFRLT	364	378	913223	Homo sapiens (human)	5571067
Plasmodium falciparum	PF3D7_1014100	Q8IJQ4	Merozoite surface protein MSA180	conserved Plasmodium protein, unknown function [Plasmodium falciparum 3D7]	Linear peptide	YNLKKHHTNVYEPND	959	973	914310	Homo sapiens (human)	5571068
Plasmodium falciparum	N/A			S-antigen [Plasmodium falciparum 3D7]	Linear peptide	DDEEDSNSEESNNDE	69	83	912985	Homo sapiens (human)	5571069
Plasmodium falciparum	PF3D7_1121800	Q8IIE8	Peptidase M16, putative	petidase, M16 family [Plasmodium falciparum 3D7]	Linear peptide	AFNTEKTNVNNDALK	462	476	912923	Homo sapiens (human)	5571070
Plasmodium falciparum	PF3D7_0702300	Q8IC44	Sporozoite threonine and asparagine-rich protein	sporozoite threonine and asparagine-rich protein [Plasmodium falciparum 3D7]	Linear peptide	STCIEKKNNPRNQIT	534	548	914117	Homo sapiens (human)	5571071
Plasmodium falciparum	PF3D7_0702300	Q8IC44	Sporozoite threonine and asparagine-rich protein	sporozoite threonine and asparagine-rich protein [Plasmodium falciparum 3D7]	Linear peptide	TDNTSTTKKLTDNIN	239	253	914145	Homo sapiens (human)	5571072
Plasmodium falciparum	PF3D7_1302200	Q8IEU1	Early transcribed membrane protein 13	early transcribed membrane protein 13 [Plasmodium falciparum 3D7]	Linear peptide	VNNMEYMQKFVQGLQ	179	193	914243	Homo sapiens (human)	5571073
Plasmodium falciparum	PF3D7_1014100	Q8IJQ4	Merozoite surface protein MSA180	conserved Plasmodium protein, unknown function [Plasmodium falciparum 3D7]	Linear peptide	DNQNDNMNIVLGKIH	399	413	913041	Homo sapiens (human)	5571074
Plasmodium falciparum	N/A			S-antigen [Plasmodium falciparum 3D7]	Linear peptide	GEDEVSNGREDKVSN	125	139	913253	Homo sapiens (human)	5571075
Plasmodium falciparum	PF3D7_0707800	Q8IC11	RAP protein, putative	RAP protein, putative [Plasmodium falciparum 3D7]	Linear peptide	DYEVQNYLYLLIFQR	756	770	913057	Homo sapiens (human)	5571076
Plasmodium falciparum	PF3D7_1335100	Q8IDX8	Merozoite surface protein 7	merozoite surface protein 7 [Plasmodium falciparum 3D7]	Linear peptide	KKEYEDFVLNSKEYD	248	262	913522	Homo sapiens (human)	5571077
Plasmodium falciparum	PF3D7_0707800	Q8IC11	RAP protein, putative	RAP protein, putative [Plasmodium falciparum 3D7]	Linear peptide	YNNIENAMEGYSSNP	606	620	914312	Homo sapiens (human)	5571078
Plasmodium falciparum	PF3D7_1014100	Q8IJQ4	Merozoite surface protein MSA180	conserved Plasmodium protein, unknown function [Plasmodium falciparum 3D7]	Linear peptide	NDEGLKNENNINNNE	384	398	913702	Homo sapiens (human)	5571079
Plasmodium falciparum	PF3D7_1335900	Q76NM2	Thrombospondin-related anonymous protein	thrombospondin-related anonymous protein [Plasmodium falciparum 3D7]	Linear peptide	DSEKEVPSDVPKNPE	382	396	913047	Homo sapiens (human)	5571080
Plasmodium falciparum	PF3D7_1214100	Q8I5R4	GPI ethanolamine phosphate transferase 3, putative	GPI ethanolamine phosphate transferase 3,putative [Plasmodium falciparum 3D7]	Linear peptide	NENIDNYKKYHSYLK	492	506	913724	Homo sapiens (human)	5571081
Plasmodium falciparum	PF3D7_0707800	Q8IC11	RAP protein, putative	RAP protein, putative [Plasmodium falciparum 3D7]	Linear peptide	SKLNIVYKPNGSFSK	31	45	914086	Homo sapiens (human)	5571082
Plasmodium falciparum	PF3D7_1335900	Q76NM2	Thrombospondin-related anonymous protein	thrombospondin-related anonymous protein [Plasmodium falciparum 3D7]	Linear peptide	NLTDALLQVRKHLND	132	146	913788	Homo sapiens (human)	5571083
Plasmodium falciparum	PF3D7_1121800	Q8IIE8	Peptidase M16, putative	petidase, M16 family [Plasmodium falciparum 3D7]	Linear peptide	TNKYTDNDYNNNNNN	1537	1551	914166	Homo sapiens (human)	5571084
Plasmodium falciparum	PF3D7_1133400	Q7KQK5	Apical membrane antigen 1	apical membrane antigen-1, partial [Plasmodium falciparum 3D7]	Linear peptide	LTLCSRHAGNMIPDN	206	220	913662	Homo sapiens (human)	5571085
Plasmodium falciparum	PF3D7_0812300	Q8IAV9	Sporozoite surface protein 3, putative	sporozoite surface protein 3, putative [Plasmodium falciparum 3D7]	Linear peptide	IKDDKLNNQYNNDDN	197	211	913417	Homo sapiens (human)	5571086
Plasmodium falciparum	N/A			S-antigen [Plasmodium falciparum 3D7]	Linear peptide	KGQEGVEQETHGSED	89	103	913513	Homo sapiens (human)	5571087
Plasmodium falciparum	PF3D7_1121600	Q8IIF0	Exported protein 1	exported protein 1 [Plasmodium falciparum 3D7]	Linear peptide	ANPDADSESNGEPNA	121	135	912940	Homo sapiens (human)	5571088
Plasmodium falciparum	PF3D7_0702300	Q8IC44	Sporozoite threonine and asparagine-rich protein	sporozoite threonine and asparagine-rich protein [Plasmodium falciparum 3D7]	Linear peptide	NVISTDNSKTNVIST	324	338	913880	Homo sapiens (human)	5571089
Plasmodium falciparum	PF3D7_1014100	Q8IJQ4	Merozoite surface protein MSA180	conserved Plasmodium protein, unknown function [Plasmodium falciparum 3D7]	Linear peptide	NNYYYNNSDNNNYNE	884	898	913831	Homo sapiens (human)	5571090
Plasmodium falciparum	PF3D7_1121800	Q8IIE8	Peptidase M16, putative	petidase, M16 family [Plasmodium falciparum 3D7]	Linear peptide	NENEYAFNTEKTNVN	457	471	913723	Homo sapiens (human)	5571091
Plasmodium falciparum	PF3D7_1121800	Q8IIE8	Peptidase M16, putative	petidase, M16 family [Plasmodium falciparum 3D7]	Linear peptide	LNIKKLLYNFHKKCY	847	861	913631	Homo sapiens (human)	5571092
Plasmodium falciparum	PF3D7_1121800	Q8IIE8	Peptidase M16, putative	petidase, M16 family [Plasmodium falciparum 3D7]	Linear peptide	NKRNNKLNNYKFNMN	322	336	913773	Homo sapiens (human)	5571093
Plasmodium falciparum	PF3D7_0304600	Q7K740	Circumsporozoite (CS) protein	circumsporozoite (CS) protein [Plasmodium falciparum 3D7]	Linear peptide	RIKPGSANKPKDELD	345	359	510113	Homo sapiens (human)	5571094
Plasmodium falciparum	PF3D7_0710400	A0A143ZWE7	DNA repair protein RAD14, putative	DNA repair protein RAD14, putative [Plasmodium falciparum 3D7]	Linear peptide	TREQNAEKDIETLTN	59	73	914179	Homo sapiens (human)	5571095
Plasmodium falciparum	PF3D7_1121800	Q8IIE8	Peptidase M16, putative	petidase, M16 family [Plasmodium falciparum 3D7]	Linear peptide	EHIFNNNDINNNVQY	267	281	913112	Homo sapiens (human)	5571096
Plasmodium falciparum	PF3D7_1014100	Q8IJQ4	Merozoite surface protein MSA180	conserved Plasmodium protein, unknown function [Plasmodium falciparum 3D7]	Linear peptide	LKSIYNNKIKGNSEE	919	933	913623	Homo sapiens (human)	5571097
Plasmodium falciparum	PF3D7_0812300	Q8IAV9	Sporozoite surface protein 3, putative	sporozoite surface protein 3, putative [Plasmodium falciparum 3D7]	Linear peptide	AKPGDILYLLGVKRK	217	231	912935	Homo sapiens (human)	5571098
Plasmodium falciparum	PF3D7_1121800	Q8IIE8	Peptidase M16, putative	petidase, M16 family [Plasmodium falciparum 3D7]	Linear peptide	NSHDNYNMNDIENFV	877	891	913859	Homo sapiens (human)	5571099
Plasmodium falciparum	PF3D7_1121800	Q8IIE8	Peptidase M16, putative	petidase, M16 family [Plasmodium falciparum 3D7]	Linear peptide	EEENKSKSLQISYNG	1597	1611	913089	Homo sapiens (human)	5571100
Plasmodium falciparum	PF3D7_1036400	A0A143ZZD7	Liver stage antigen 1	liver stage antigen 1 [Plasmodium falciparum 3D7]	Linear peptide	QSSLPQDNRGNSRDS	929	943	914003	Homo sapiens (human)	5571101
Plasmodium falciparum	PF3D7_1121800	Q8IIE8	Peptidase M16, putative	petidase, M16 family [Plasmodium falciparum 3D7]	Linear peptide	IKKNNEENKQNVTVE	572	586	913423	Homo sapiens (human)	5571102
Plasmodium falciparum	PF3D7_1036400	A0A143ZZD7	Liver stage antigen 1	liver stage antigen 1 [Plasmodium falciparum 3D7]	Linear peptide	KIIKNSEKDEIIKSN	24	38	913518	Homo sapiens (human)	5571103
Plasmodium falciparum	PF3D7_1214100	Q8I5R4	GPI ethanolamine phosphate transferase 3, putative	GPI ethanolamine phosphate transferase 3,putative [Plasmodium falciparum 3D7]	Linear peptide	YRNGHHIQNENDHII	337	351	914318	Homo sapiens (human)	5571104
Plasmodium falciparum	PF3D7_1335900	Q76NM2	Thrombospondin-related anonymous protein	thrombospondin-related anonymous protein [Plasmodium falciparum 3D7]	Linear peptide	DQPRPRGDNFAVEKP	302	316	913045	Homo sapiens (human)	5571105
Plasmodium falciparum	PF3D7_0707800	Q8IC11	RAP protein, putative	RAP protein, putative [Plasmodium falciparum 3D7]	Linear peptide	DEEEMNNEEDHKESD	166	180	912992	Homo sapiens (human)	5571106
Plasmodium falciparum	PF3D7_1014100	Q8IJQ4	Merozoite surface protein MSA180	conserved Plasmodium protein, unknown function [Plasmodium falciparum 3D7]	Linear peptide	LENTERINTFVRNHM	1209	1223	913605	Homo sapiens (human)	5571107
Plasmodium falciparum	PF3D7_0812300	Q8IAV9	Sporozoite surface protein 3, putative	sporozoite surface protein 3, putative [Plasmodium falciparum 3D7]	Linear peptide	LNNQYNNDDNKFLVE	202	216	913638	Homo sapiens (human)	5571108
[truncated: 3,378 more rows]

## Sheet: T cell epitopes
Parent Species	PlasmoDB ID	UniProt ID	Parent Protein	Antigen Name	Object Type	Description	Starting Position	Ending Position	Epitope ID	Name	T Cell ID
Plasmodium berghei	PBANKA_0403200	A0A509AF96	Circumsporozoite (CS) protein	Circumsporozoite protein precursor	Linear peptide	SYIPSAEKI	252	260	62604	Mus musculus BALB/c	7246
Plasmodium berghei	PBANKA_0403200	A0A509AF96	Circumsporozoite (CS) protein	Circumsporozoite protein precursor	Linear peptide	YIPSAEKI + MCM(K7)	253	260	74348	Mus musculus C57BL/6 X BALB/c	1271959
Plasmodium berghei	PBANKA_0403200	A0A509AF96	Circumsporozoite (CS) protein	Circumsporozoite protein precursor	Linear peptide	KNNNNDDSY	245	253	32566	Mus musculus (mouse)	1333793
Plasmodium berghei	PBANKA_0403200	A0A509AF96	Circumsporozoite (CS) protein	Circumsporozoite protein precursor	Linear peptide	YIPSAEKI + ABA(K7)	253	260	74347	Mus musculus C57BL/6 X BALB/c	1336103
Plasmodium berghei	PBANKA_0403200	A0A509AF96	Circumsporozoite (CS) protein	Circumsporozoite protein precursor	Linear peptide	DPPPPNPNDPPPPNPNDPPPPNPN	100	123	9724	Mus musculus C57BL/6	1337583
Plasmodium berghei	PBANKA_0403200	A0A509AF96	Circumsporozoite (CS) protein	Circumsporozoite protein precursor	Linear peptide	DSYIPSAEKI	251	260	10280	Mus musculus BALB/c	1338081
Plasmodium berghei	PBANKA_0403200	A0A509AF96	Circumsporozoite (CS) protein	Circumsporozoite protein precursor	Linear peptide	NDDSYIPSAEKI	249	260	43419	Mus musculus (mouse)	1339364
Plasmodium berghei	PBANKA_0403200	A0A509AF96	Circumsporozoite (CS) protein	Circumsporozoite protein precursor	Linear peptide	NEKIERNNKLKQP	80	92	43652	Mus musculus C3H.JK	1339383
Plasmodium berghei	PBANKA_0403200	A0A509AF96	Circumsporozoite (CS) protein	Circumsporozoite protein precursor	Linear peptide	KQIRDSITEEWS	265	276	33003	Mus musculus B10.A	1339430
Plasmodium berghei	PBANKA_0403200	A0A509AF96	Circumsporozoite (CS) protein	circumsporozoite protein	Linear peptide	YNRNTVNRLLAD	59	70	75215	Mus musculus C57BL/10	1339432
Plasmodium berghei	PBANKA_0403200	A0A509AF96	Circumsporozoite (CS) protein	Circumsporozoite protein precursor	Linear peptide	GSGIRVRKRKGSNK	283	296	22340	Mus musculus C57BL/10 X DBA/2	1339436
Plasmodium berghei	PBANKA_0403200	A0A509AF96	Circumsporozoite (CS) protein	Circumsporozoite protein precursor	Linear peptide	SSIFNIVSNSLG	317	328	61090	Mus musculus B10.PL	1339438
Plasmodium berghei	PBANKA_0403200	A0A509AF96	Circumsporozoite (CS) protein	Circumsporozoite protein precursor	Linear peptide	PGYGQNKSIQAQRNLNELCY	20	39	47788	Mus musculus BALB/c	1339988
Plasmodium berghei	PBANKA_0403200	A0A509AF96	Circumsporozoite (CS) protein	circumsporozoite protein	Linear peptide	AQRNLNELCYNEGNDNKLYH	30	49	4056	Mus musculus BALB/c	1339991
Plasmodium berghei	PBANKA_0403200	A0A509AF96	Circumsporozoite (CS) protein	circumsporozoite protein	Linear peptide	VLNSKNGKIYNRNTVNRLLA	50	69	69675	Mus musculus BALB/c	1339997
Plasmodium berghei	PBANKA_0403200	A0A509AF96	Circumsporozoite (CS) protein	circumsporozoite protein	Linear peptide	AEKILEFVKQIRDSITEEWS	250	269	1012	Mus musculus C57BL/6	1340005
Plasmodium berghei	PBANKA_0403200	A0A509AF96	Circumsporozoite (CS) protein	circumsporozoite protein	Linear peptide	KIYNRNTVNRLLAD	57	70	31480	Mus musculus BALB/c	1340006
Plasmodium berghei	PBANKA_0403200	A0A509AF96	Circumsporozoite (CS) protein	circumsporozoite protein	Linear peptide	IRDSITEEWSQCNVTCGSGI	260	279	28274	Mus musculus BALB/c	1340132
Plasmodium berghei	PBANKA_0403200	A0A509AF96	Circumsporozoite (CS) protein	circumsporozoite protein	Linear peptide	RVRKRKGSNKKAEDLTLEDI	280	299	56400	Mus musculus C57BL/6	1340137
Plasmodium berghei	PBANKA_0403200	A0A509AF96	Circumsporozoite (CS) protein	circumsporozoite protein	Linear peptide	KAEDLTLEDIDTEICKMDKC	290	309	29774	Mus musculus BALB/c	1340140
Plasmodium berghei	PBANKA_0403200	A0A509AF96	Circumsporozoite (CS) protein	circumsporozoite protein	Linear peptide	SSIFNIVSNSLGFVILLVLV	310	329	61091	Mus musculus CBA	1340147
Plasmodium berghei	N/A			Circumsporozoite protein	Linear peptide	KQJRDSITEEWS			33010	Mus musculus (mouse)	1340460
Plasmodium berghei	PBANKA_0403200	A0A509AF96	Circumsporozoite (CS) protein	Circumsporozoite protein precursor	Linear peptide	DPPPPNPNDPPPPNPN	100	115	9722	Mus musculus (mouse)	1341839
Plasmodium berghei	PBANKA_0403200	A0A509AF96	Circumsporozoite (CS) protein	Circumsporozoite protein precursor	Linear peptide	MKKCTILVVASLLLVNSLLPG	1	21	41842	Mus musculus (mouse)	1346621
Plasmodium berghei	PBANKA_0403200	A0A509AF96	Circumsporozoite (CS) protein	Circumsporozoite protein precursor	Linear peptide	QRNLNELCYNEGNDNKLYHV	31	50	52237	Mus musculus (mouse)	1346623
Plasmodium berghei	PBANKA_0403200	A0A509AF96	Circumsporozoite (CS) protein	Circumsporozoite protein precursor	Linear peptide	LNSKNGKIYNRNTVNRLLPM	51	70	38335	Mus musculus (mouse)	1346626
Plasmodium berghei	PBANKA_0403200	A0A509AF96	Circumsporozoite (CS) protein	Circumsporozoite protein precursor	Linear peptide	PNPNDPAPPQGNNNPQPQPR	192	211	48691	Mus musculus (mouse)	1346628
Plasmodium berghei	PBANKA_0403200	A0A509AF96	Circumsporozoite (CS) protein	Circumsporozoite protein precursor	Linear peptide	PQGNNNPQPQPRPQPQPQPQ	200	219	49004	Mus musculus (mouse)	1346629
Plasmodium berghei	PBANKA_0403200	A0A509AF96	Circumsporozoite (CS) protein	circumsporozoite protein	Linear peptide	RNTVNRLLADAPEGK	61	75	55079	Mus musculus (mouse)	1346655
Plasmodium berghei	PBANKA_0403200	A0A509AF96	Circumsporozoite (CS) protein	Circumsporozoite protein precursor	Linear peptide	FVKQIRDSITEEWSQ	263	277	18214	Mus musculus (mouse)	1346656
Plasmodium berghei	PBANKA_0403200	A0A509AF96	Circumsporozoite (CS) protein	Circumsporozoite protein precursor	Linear peptide	TEICKMDKCSSIFNIVS	308	324	63396	Mus musculus (mouse)	1346657
Plasmodium berghei	PBANKA_0403200	A0A509AF96	Circumsporozoite (CS) protein	Circumsporozoite protein precursor	Linear peptide	DPAPPNANDPAPPNANDPAPPNAN	140	163	9599	Mus musculus (mouse)	1346659
Plasmodium berghei	PBANKA_0403200	A0A509AF96	Circumsporozoite (CS) protein	Circumsporozoite protein precursor	Linear peptide	SYIPSAEKILEFVKQIRDSITEEWSQ	252	277	62606	Mus musculus (mouse)	1346662
Plasmodium berghei	N/A			Circumsporozoite protein	Linear peptide	VRKRKGSNKKAEDLTLRDID			70763	Mus musculus (mouse)	1346665
Plasmodium berghei	PBANKA_0403200	A0A509AF96	Circumsporozoite (CS) protein	Circumsporozoite protein precursor	Linear peptide	YIPSAEKI	253	260	74350	Mus musculus (mouse)	1346685
Plasmodium berghei	N/A			Circumsporozoite protein	Linear peptide	EKIERNNKLKQPPN			12711	Mus musculus (mouse)	1346697
Plasmodium berghei	PBANKA_0403200	A0A509AF96	Circumsporozoite (CS) protein	Circumsporozoite protein precursor	Linear peptide	SYIPSAEKILEFVKQ	252	266	62605	Mus musculus (mouse)	1346701
Plasmodium berghei	N/A			Circumsporozoite protein	Linear peptide	ADAPEGKNEIRNN			627	Mus musculus (mouse)	1346712
Plasmodium berghei	N/A			Circumsporozoite protein	Linear peptide	NNKLKQPPN			45148	Mus musculus (mouse)	1346715
Plasmodium berghei	PBANKA_0403200	A0A509AF96	Circumsporozoite (CS) protein	Circumsporozoite protein precursor	Linear peptide	IYNRNTVNRL	58	67	29642	Mus musculus BALB/c	1488918
Plasmodium berghei	PBANKA_0403200	A0A509AF96	Circumsporozoite (CS) protein	Circumsporozoite protein precursor	Linear peptide	CYNEGNDNKL	38	47	7417	Mus musculus BALB/c	1489203
Plasmodium berghei	PBANKA_0403200	A0A509AF96	Circumsporozoite (CS) protein	Circumsporozoite protein precursor	Linear peptide	LYHVLNSKNGKI	47	58	40789	Mus musculus BALB/c	1489204
Plasmodium berghei	PBANKA_0403200	A0A509AF96	Circumsporozoite (CS) protein	circumsporozoite protein	Linear peptide	DPPPPNPNDPPPPNPND	101	117	9723	Mus musculus C57BL/6	1699818
Plasmodium berghei	PBANKA_1337300	A0A509AQ95	Uncharacterized protein	hypothetical protein	Linear peptide	LSGRYNDL	29	36	156544	Mus musculus C57BL/6	1885247
Plasmodium berghei	PBANKA_0611600	A0A509AGN9	Ribonucleoside-diphosphate reductase	ribonucleoside-diphosphate reductase, large subunit	Linear peptide	WGDEFEKL	402	409	156551	Mus musculus C57BL/6	1885253
Plasmodium berghei	PBANKA_0416600	A0A509ADK8	Replication protein A1, small	replication factor A-related protein	Linear peptide	EIYIFTNI	227	234	156541	Mus musculus C57BL/6	1885255
Plasmodium berghei	PBANKA_0316000	A0A509AF53	Replication factor C subunit 1	replication factor C subunit 1	Linear peptide	LLPHFSIL	441	448	156543	Mus musculus C57BL/6	1885257
Plasmodium berghei	PBANKA_0521700	A0A509AF70	AP2 domain transcription factor, putative	hypothetical protein	Linear peptide	YYYDYDKI	1898	1905	156554	Mus musculus C57BL/6	1885259
Plasmodium berghei	PBANKA_0403200	A0A509AF96	Circumsporozoite (CS) protein	Circumsporozoite protein precursor	Linear peptide	PGGNNNNKNNNNDDSYIPSAEKILEFVKQI	246	275	180881	Mus musculus BALB/c	1974348
Plasmodium berghei	PBANKA_0403200	A0A509AF96	Circumsporozoite (CS) protein	Circumsporozoite protein precursor	Linear peptide	LEFVKQIRDSITEEWSQCNV	261	280	35471	Mus musculus BALB/c	1975786
Plasmodium berghei	PBANKA_0403200	A0A509AF96	Circumsporozoite (CS) protein	Circumsporozoite protein precursor	Linear peptide	DDSYIPSAEKILEFV	250	264	180965	Mus musculus BALB/c	1975788
Plasmodium berghei	PBANKA_0819000	A0A509AIN2	Secreted acid phosphatase, putative	acid phosphatase	Linear peptide	SQLLNAKYL	40	48	187087	Mus musculus C57BL/6	1982833
[truncated: 1,107 more rows]

## Sheet: MHC binders
Parent Species	PlasmoDB ID	UniProt ID	Parent Protein	Antigen Name	Object Type	Description	Starting Position	Ending Position	Epitope ID	Name	MHC ligand ID
[truncated: 654 more rows]
