# Supplementary material for: A comprehensive study of epitopes and immune reactivity among Plasmodium species
Source: BMC Microbiol. 2022 Mar 11;22:74. doi: 10.1186/s12866-022-02480-7 (PMC8913861; doi:10.1186/s12866-022-02480-7)
Supplement: Supplementary file 3 — Additional file 3. [file 12866_2022_2480_MOESM3_ESM.xlsx]

## Sheet: File S3
Article: A comprehensive study of epitopes and immune reactivity among Plasmodium species
Authors: Meenu Kalkal, Amit Kalkal, Sandeep Kumar Dhanda, Emily Das, Veena Pande, Jyoti Das
File S3: Prevalence of IFN-γ inducing epitopes and their parent protein in four major species of Plasmodium

## Sheet: B cell epitopes
Parent Protein (Plasmodium falciparum)	IFN-y inducer		Parent Protein (Plasmodium vivax)	IFN-y inducer		Parent Protein (Plasmodium berghei)	IFN-y inducer		Parent Protein (Plasmodium yoelii)	IFN-y inducer
Merozoite surface protein 6	3		Circumsporozoite protein putative	24		Circumsporozoite (CS) protein	15		Circumsporozoite protein precursor	14
Circumsporozoite (CS) protein	103		circumsporozoite protein	27		Glyceraldehyde-3-phosphate dehydrogenase	2		Merozoite surface protein 1	7
Erythrocyte binding antigen-175	12		Valine-tRNA ligase	1		Total	17		Sporozoite surface protein 2	1
Merozoite surface antigen 2	23		Duffy receptor	13					U43539 hepatocyte erythrocyte protein 17 kDa	3
Cytoadherence linked asexual protein 9	12		Uncharacterized protein	6					Circumsporozoite (CS) protein	3
Glutamate-rich protein GLURP	38		Merozoite surface protein 3 alpha	13					Rhoptry protein-related (Fragment)	2
Merozoite surface protein 3	12		Apical merozoite antigen 1	7					Total	30
Merozoite surface protein 1	98		S4 putative	13
Heat shock protein 70	12		Membrane protein pf12 putative	4
Histidine-rich protein III	3		Merozoite surface protein 7 putative	38
Erythrocyte membrane protein 1, PfEMP1	94		Merozoite surface protein 7	39
High molecular weight rhoptry protein 2	5		Sporozoite surface protein 2	1
Histidine-rich protein precursor	2		circumsporozoite protein partial	1
Antigen 332, DBL-like protein	8		Total	187
Ring-infected erythrocyte surface antigen	26
Chitinase	1
Apical membrane antigen 1	14
Sexual stage-specific protein	5
Merozoite surface protein 9	5
Liver stage antigen 3	4
PRE-binding protein	2
Thrombospondin-related anonymous protein	11
antigen Pfg27/25	1
Gamete antigen 27/25	2
Interspersed repeat antigen	2
Exported protein 1	1
Liver stage antigen	8
Rhoptry-associated protein 1	14
rhoptry protein	2
Uncharacterized protein MAL13P1.304	2
conserved Plasmodium protein, unknown function	2
Liver stage antigen 1	185
SALSA	1
Sporozoite threonine and asparagine-rich protein	31
Glycophorin-binding protein	1
11-1 polypeptide	1
101 kDa malaria antigen	1
Macrophage migration inhibitory factor	1
Merozoite surface protein	3
Duffy binding-like merozoite surface protein	4
Merozoite surface protein 11	4
Duffy binding-like merozoite surface protein 2	2
Enolase	1
Cell traversal protein for ookinetes and sporozoites	4
Serine-repeat antigen protein 5	3
Reticulocyte-binding protein homolog 5	4
Reticulocyte binding protein homologue 4	5
Uncharacterized protein	42
Apical asparagine-rich protein AARP	4
Schizont egress antigen-1	25
Glyceraldehyde-3-phosphate dehydrogenase	2
Erythrocyte binding antigen-140	5
RAP protein, putative	15
Peptidase M16, putative	16
S-antigen [Plasmodium falciparum 3D7]	18
Acyl-CoA synthetase, putative	1
Early transcribed membrane protein 13	3
CSC1-like protein, putative	12
PDZ domain-containing protein	1
Merozoite surface protein MSA180	18
Early transcribed membrane protein 5	1
GPI ethanolamine phosphate transferase 3, putative	12
Merozoite surface protein 7	3
DNA repair protein RAD14, putative	2
Acyl-CoA synthetase	2
Sporozoite surface protein 3, putative	3
Falcilysin	1
Rifin	138
Asparagine and aspartate rich protein 1	1
Phosphatidylinositol transfer protein, putative	1
Type I signal peptidase	1
Erythrocyte membrane-associated antigen	1
Metacaspase-3, putative	1
WD repeat-containing protein	1
Ephrin_rec_like domain-containing protein	1
DNA polymerase epsilon subunit B, putative	1
Dihydrolipoyllysine-residue succinyltransferase component of 2-oxoglutarate dehydrogenase complex	1
Reticulocyte binding protein 2 homolog b	1
RuvB-like helicase	1
S-adenosyl-methyltransferase, putative	1
Leucine carboxyl methyltransferase 1	1
Formin 2	1
DNA replication licensing factor MCM7	1
Protein transport protein YIF1, putative	1
SET domain protein, putative	1
Vacuole membrane protein 1, putative	1
Protein AMR3	1
AP2 domain transcription factor, putative	1
Parasitophorous vacuolar protein 2	1
DNA replication licensing factor MCM4	1
PIH1 domain-containing protein, putative	1
Esterase, putative	1
Secreted ookinete protein, putative	1
Cysteine repeat modular protein 4	2
DNA gyrase subunit A	1
OST-HTH associated domain protein, putative	1
Nucleolar protein 56, putative	1
Dynein_C domain-containing protein	1
Inner membrane complex protein 1l	1
Zinc finger protein, putative	2
DnaJ protein, putative	1
AP complex subunit beta	1
Reticulocyte-binding protein 3	1
Nucleic acid binding protein, putative	1
Serine/threonine protein kinase, putative	1
CCR4 domain-containing protein 1, putative	1
Nucleoporin NUP637, putative	1
Kinesin-5	1
Cysteine-rich small secreted protein CSS, putative	1
U3 small nucleolar RNA-associated protein 21, putative	1
FeS assembly ATPase SufC	1
Condensin-2 complex subunit	1
Actin-like protein, putative	1
GYF domain-containing protein	1
HECT-like E3 ubiquitin ligase, putative	1
EMP1-trafficking protein	1
Coatomer subunit delta	1
BRO1 domain-containing protein, putative	1
Kinase-related protein PKRP, putative	1
SRAP domain-containing protein, putative	1
Chromodomain-helicase-DNA-binding protein 1 homolog, putative	1
Geranylgeranyl transferase type-2 subunit beta	1
Peptidase family C50, putative	1
Histidine-rich protein II	1
Peroxiredoxin	1
MSP7-like protein	2
Erythrocyte binding antigen-181	1
High molecular weight rhoptry protein 3	1
Cytoadherence linked asexual protein 3.1	1
Cytoadherence linked asexual protein 3.2	1
Cytoadherence linked asexual protein 8	1
Mature parasite-infected erythrocyte surface antigen	1
Methionine--tRNA ligase	1
Endoplasmin, putative	1
StAR-related lipid transfer protein	2
Parasitophorous vacuolar protein 5, putative	1
Heat shock protein 60	2
Protein disulfide-isomerase	2
Stevor	208
Total	1386

## Sheet: T cell epitopes
Parent Protein (Plasmodium falciparum)	IFN-y inducer		Parent Protein (Plasmodium vivax)	IFN-y inducer		Parent Protein (Plasmodium berghei)	IFN-y inducer		Parent Protein (Plasmodium yoelii)	IFN-y inducer
Circumsporozoite (CS) protein	179		Circumsporozoite protein, putative	61		Circumsporozoite (CS) protein	30		Circumsporozoite protein precursor	11
Thrombospondin-related anonymous protein	95		Circumsporozoite protein	8		Replication protein A1, small	1		Merozoite surface protein 1	14
Merozoite surface protein 1	131		Duffy receptor	3		AP2 domain transcription factor, putative	1		Sporozoite surface protein 2	2
liver stage antigen, putative	12		Major blood-stage surface antigen Pv200	8		Bergheilysin	1		U43539 hepatocyte erythrocyte protein 17 kDa	16
Ring-infected erythrocyte surface antigen	28		Merozoite surface protein-9	5		Apical membrane antigen 1	1		Falcilysin-related	1
Liver stage antigen 3	9		Uncharacterized protein	1		Elongation factor 1-alpha	1		Total	44
Exported protein 1	12		Total	86		Early transcribed membrane protein	1
Merozoite surface antigen 2	19					Glyceraldehyde-3-phosphate dehydrogenase	1
Heat shock protein 70	3					Enolase, putative	1
Apical membrane antigen 1	29					M1-family alanyl aminopeptidase, putative	1
Antigen 332, DBL-like protein	7					Merozoite surface protein 1	1
Liver stage antigen 1	11					Membrane associated histidine-rich protein 1b	1
Merozoite surface protein 9	3					L-lactate dehydrogenase	1
conserved Plasmodium protein, unknown function	1					Mitochondrial import inner membrane translocase subunit TIM14, putative	1
Sporozoite and liver stage antigen (SALSA)	1					Protein disulfide-isomerase	1
Sporozoite threonine and asparagine-rich protein	2					conserved Plasmodium protein	1
Erythrocyte binding antigen-175	8					Tryptophan-Threonine-rich plasmodium antigen C terminal, putative	3
Rhoptry-associated protein 1	3					Total	48
Rhoptry-associated protein 2	1
Gamete antigen 27/25	9
Clustered-asparagine-rich protein	1
Serine-repeat antigen protein 5	4
101 kDa malaria antigen	3
Fructose-bisphosphate aldolase	1
Multidrug resistance protein 1	1
Knob-associated histidine-rich protein	2
S-antigen protein	1
Merozoite surface protein 3	5
Uncharacterized protein	1
Ag-1 blood stage membrane protein homologue	1
Merozoite surface protein 8	5
Cell traversal protein for ookinetes and sporozoites	5
Liver stage associated protein 2	9
Early transcribed membrane protein 13	8
Apical asparagine-rich protein AARP	1
Erythrocyte membrane protein 1, PfEMP1	1
RING finger protein PFF0165c	10
Total	622

## Sheet: MHC binders
Parent Protein (Plasmodium falciparum)	IFN-y inducer		Parent Protein (Plasmodium vivax)	IFN-y inducer		Parent Protein (Plasmodium berghei)	IFN-y inducer		Parent Protein (Plasmodium yoelii)	IFN-y inducer
Histidine-rich protein precursor	1		Major blood-stage surface antigen Pv200	67		Circumsporozoite (CS) protein	3		Circumsporozoite protein precursor	4
Circumsporozoite (CS) protein	48		Circumsporozoite protein, putative	2		Bergheilysin	1		Sporozoite surface protein 2	4
Thrombospondin-related anonymous protein	22		Duffy receptor	6		Replication protein A1, small	1		Falcilysin-related	1
Liver stage antigen 1	9		Uncharacterized protein	5		Elongation factor 1-alpha	1		Total	9
Exported protein 1	13		Membrane protein pf12, putative	2		Early transcribed membrane protein	2
Liver stage antigen	4		Total	82		Glyceraldehyde-3-phosphate dehydrogenase	4
Merozoite surface protein 9	2					Mitochondrial import inner membrane translocase subunit TIM14, putative	1
Merozoite surface protein 1	27					Enolase, putative	1
Uncharacterized protein	12					M1-family alanyl aminopeptidase, putative	2
Cell traversal protein for ookinetes and sporozoites	6					Apical membrane antigen 1	1
Microneme associated antigen	4					L-lactate dehydrogenase	7
Sad1/UNC domain-containing protein, putative	5					ATP synthase subunit beta	2
Ring-infected erythrocyte surface antigen	3					Merozoite surface protein 1	1
Apical membrane antigen 1	5					Protein disulfide-isomerase	1
Erythrocyte binding antigen-175	3					Membrane associated histidine-rich protein 1b	1
Liver stage antigen 3	2					Total	29
Serine-repeat antigen protein 5	5
SALSA	3
Glutamate-rich protein GLURP	3
Sporozoite threonine and asparagine-rich protein	3
Sexual stage-specific protein	1
Merozoite surface protein 3	1
Merozoite surface protein 6	2
Merozoite surface protein 8	5
101 kDa malaria antigen	1
Merozoite surface protein 10	1
Glycophorin-binding protein	1
PRESAN domain-containing protein	1
Knob-associated histidine-rich protein	1
Membrane associated erythrocyte binding-like protein	7
Cytoadherence linked asexual protein 3.2	6
Erythrocyte binding antigen-181	3
Erythrocyte binding antigen-140	8
putative erythrocyte binding protein EBL-1	3
Rhoptry-associated protein 1	3
Rhoptry-associated protein 2	4
Reticulocyte binding protein homologue 1	1
Reticulocyte binding protein 2 homolog b	7
Merozoite surface antigen 2	1
Total	237
