# Supplementary material for: A comprehensive study of epitopes and immune reactivity among Plasmodium species
Source: BMC Microbiol. 2022 Mar 11;22:74. doi: 10.1186/s12866-022-02480-7 (PMC8913861; doi:10.1186/s12866-022-02480-7)
Supplement: Supplementary file 4 — Additional file 4. [file 12866_2022_2480_MOESM4_ESM.xlsx]

## Sheet: File S4
Article: A comprehensive study of epitopes and immune reactivity among Plasmodium species
Authors: Meenu Kalkal, Amit Kalkal, Sandeep Kumar Dhanda, Emily Das, Veena Pande, Jyoti Das
File S4: Prevalence of IL-10 inducing epitopes and their parent protein in four major species of Plasmodium

## Sheet: B cell epitopes
Parent Protein (Plasmodium falciparum)	IL10 inducer		Parent Protein ((Plasmodium vivax)	IL10 inducer		Parent Protein Plasmodium Berghei)	IL10 inducer		Parent Protein (yoelii	IL10 inducer
Stevor	162		Merozoite surface protein 7	21		Circumsporozoite (CS) protein	1		Circumsporozoite protein precursor	3
Erythrocyte membrane protein 1, PfEMP1	57		Merozoite surface protein 7 putative	14		Glyceraldehyde-3-phosphate dehydrogenase	3		Circumsporozoite (CS) protein	2
Liver stage antigen 1	56		Duffy receptor	12		Total	4		Merozoite surface protein 1	0
Rifin	53		S4 putative	7					Sporozoite surface protein 2	0
Uncharacterized protein	27		Circumsporozoite protein putative	5					U43539 hepatocyte erythrocyte protein 17 kDa	0
Merozoite surface protein 1	19		Merozoite surface protein 3 alpha	4					Rhoptry protein-related (Fragment)	0
Circumsporozoite (CS) protein	18		Apical merozoite antigen 1	4					Total	5
Glutamate-rich protein GLURP	18		Membrane protein pf12 putative	3
Merozoite surface protein MSA180	16		circumsporozoite protein	2
Apical membrane antigen 1	10		Uncharacterized protein	2
Schizont egress antigen-1	10		Valine-tRNA ligase	0
CSC1-like protein, putative	10		Major blood-stage surface antigen Pv200	0
Peptidase M16, putative	10		3558 Plasmodium vivax-like sp., Circumsporozoite protein	0
RAP protein, putative	9		188647 Plasmodium vivax-like sp., Circumsporozoite protein	0
Cytoadherence linked asexual protein 9	8		Merozoite surface protein-9	0
Heat shock protein 70	7		Sporozoite surface protein 2	0
Rhoptry-associated protein 1	7		circumsporozoite protein partial	0
Merozoite surface protein 3	6			74
Ring-infected erythrocyte surface antigen	6
Thrombospondin-related anonymous protein	6
GPI ethanolamine phosphate transferase 3, putative	6
Cell traversal protein for ookinetes and sporozoites	5
Antigen 332, DBL-like protein	4
PDZ domain-containing protein	4
Erythrocyte binding antigen-175	3
Gamete antigen 27/25	3
Merozoite surface protein	3
Erythrocyte binding antigen-140	3
Merozoite surface protein 7	3
Sporozoite threonine and asparagine-rich protein	3
MSP7-like protein	3
Merozoite surface antigen 2	2
Liver stage antigen 3	2
Liver stage antigen	2
Merozoite surface protein 9	2
Merozoite surface protein 11	2
Reticulocyte binding protein homologue 4	2
Sexual stage-specific protein	2
DNA repair protein RAD14, putative	2
Ribonuclease, putative	2
Heat shock protein 60	2
Protein disulfide-isomerase	2
Merozoite surface protein 6	1
High molecular weight rhoptry protein 2	1
antigen Pfg27/25	1
rhoptry protein	1
conserved Plasmodium protein, unknown function	1
SALSA	1
55-KDa protein	1
Macrophage migration inhibitory factor	1
Duffy binding-like merozoite surface protein	1
Duffy binding-like merozoite surface protein 2	1
Reticulocyte-binding protein homolog 5	1
Apical asparagine-rich protein AARP	1
Glyceraldehyde-3-phosphate dehydrogenase	1
Acyl-CoA synthetase, putative	1
Sporozoite surface protein 3, putative	1
26S protease regulatory subunit 6B, putative	1
ATP-dependent 6-phosphofructokinase	1
Alkyl transferase	1
Metacaspase-3, putative	1
RuvB-like helicase	1
Reticulocyte binding protein 2 homolog b	1
DNA-directed RNA polymerase subunit beta	1
S-adenosyl-methyltransferase, putative	1
Symplekin_C domain-containing protein	1
Rhoptry neck protein 2	1
Vacuole membrane protein 1, putative	1
AP2 domain transcription factor	1
Ubiquitin-protein ligase, putative	1
PIH1 domain-containing protein, putative	1
Heat shock protein 90, putative	1
Histidine--tRNA ligase, putative	1
Longevity-assurance (LAG1) protein, putative	1
Tyrosine kinase-like protein	1
WD repeat-containing protein, putative	1
OST-HTH associated domain protein, putative	1
Nucleolar protein 56, putative	1
Structural maintenance of chromosomes protein 5, putative	1
Nucleoside-diphosphatase, putative	1
HD superfamily phosphohydrolase protein, putative	1
RING zinc finger protein, putative	1
XAP-5 DNA binding protein, putative	1
J domain-containing protein	1
Protein kinase PK4	1
Reticulocyte-binding protein 3	1
MMS19-like protein, putative	1
ATP-dependent RNA helicase UAP56	1
Suf domain-containing protein	1
Nucleoporin NUP637, putative	1
Cysteine-rich small secreted protein CSS, putative	1
Acyl-CoA synthetase	1
FeS assembly ATPase SufC	1
GYF domain-containing protein	1
Coatomer subunit delta	1
Magnesium transporter	1
Kinase-related protein PKRP, putative	1
Kinesin-19, putative	1
Protoheme IX farnesyltransferase, putative	1
Exported protein (Hyp17)	1
TFIIH basal transcription factor complex helicase XPB subunit, putative	1
Zinc finger protein, putative	1
Dynein heavy chain, putative	1
Chromodomain-helicase-DNA-binding protein 1 homolog, putative	1
E1-E2 ATPase, putative	1
Ras-like G protein	1
Merozoite surface protein 8	1
High molecular weight rhoptry protein 3	1
Cytoadherence linked asexual protein 3.2	1
Serine-repeat antigen protein 5	1
Methionine--tRNA ligase	1
StAR-related lipid transfer protein	1
Total	647

## Sheet: T cell epitopes
Parent Protein (Plasmodium falciparum)	IL10 inducer		Parent Protein (Plasmodium vivax)	IL10 inducer		Parent Protein (Plasmodium Berghei)	IL10 inducer		Parent Protein (Plasmodium yoelii)	IL10 inducer
Circumsporozoite (CS) protein	93		Parent Protein	IL10 inducer		Parent Protein	IL10 inducer		Parent Protein	IL10 inducer
Merozoite surface protein 1	77		Circumsporozoite protein, putative	16		Circumsporozoite (CS) protein	12		Circumsporozoite protein precursor	5
Thrombospondin-related anonymous protein	30		Duffy receptor	3		Kelch domain-containing protein, putative	1		Merozoite surface protein 1	4
liver stage antigen, putative	4		Major blood-stage surface antigen Pv200	8		conserved Plasmodium protein	1		U43539 hepatocyte erythrocyte protein 17 kDa	4
Merozoite surface antigen 2	4		Merozoite surface protein-9	1		Total	14		Total	13
Liver stage antigen 3	3		Uncharacterized protein	1
Apical membrane antigen 1	9		Total	29
Antigen 332, DBL-like protein	3
Liver stage antigen 1	8
Merozoite surface protein 9	2
Serine-repeat antigen protein 5	4
Ring-infected erythrocyte surface antigen	7
Sporozoite and liver stage antigen (SALSA)	1
Heat shock protein 70	1
Gamete antigen 27/25	7
Rhoptry-associated protein 1	2
Rhoptry-associated protein 2	1
Clustered-asparagine-rich protein	1
101 kDa malaria antigen	2
Multidrug resistance protein 1	1
Knob-associated histidine-rich protein	1
Erythrocyte binding antigen-175	3
Exported protein 1	3
Merozoite surface protein 3	3
Merozoite surface protein 8	1
Cell traversal protein for ookinetes and sporozoites	10
Liver stage associated protein 2	8
Early transcribed membrane protein 13	5
RING finger protein PFF0165c	8
Total	302

## Sheet: MHC binders 
Parent Protein (Plasmodium falciparum)	IL10 inducer		Parent Protein (Plasmodium vivax)	IL10 inducer		Parent Protein (Plasmodium Berghei)	IL10 inducer		Parent Protein (Plasmodium yoelii)	IL10 inducer
Circumsporozoite (CS) protein	40		Major blood-stage surface antigen Pv200	40		L-lactate dehydrogenase	4		Circumsporozoite protein precursor	2
Thrombospondin-related anonymous protein	1		Duffy receptor	4		ATP synthase subunit beta	2
Merozoite surface protein 9	2		Uncharacterized protein	5		Total	6
Merozoite surface protein 1	26		Membrane protein pf12, putative	2
Uncharacterized protein	3		Total	51
Microneme associated antigen	4
Sad1/UNC domain-containing protein, putative	1
Cell traversal protein for ookinetes and sporozoites	4
Apical membrane antigen 1	4
Serine-repeat antigen protein 5	3
Merozoite surface protein 6	1
Merozoite surface protein 8	3
101 kDa malaria antigen	1
Knob-associated histidine-rich protein	1
Membrane associated erythrocyte binding-like protein	4
Cytoadherence linked asexual protein 3.2	5
Erythrocyte binding antigen-175	1
Erythrocyte binding antigen-181	3
Erythrocyte binding antigen-140	5
putative erythrocyte binding protein EBL-1	1
Rhoptry-associated protein 2	4
Reticulocyte binding protein homologue 1	1
Reticulocyte binding protein 2 homolog b	4
Sporozoite threonine and asparagine-rich protein	2
Liver stage antigen 1	1
Exported protein 1	3
Total	128
