# Supplementary material for: A comprehensive study of epitopes and immune reactivity among Plasmodium species
Source: BMC Microbiol. 2022 Mar 11;22:74. doi: 10.1186/s12866-022-02480-7 (PMC8913861; doi:10.1186/s12866-022-02480-7)
Supplement: Supplementary file 5 — Additional file 5. [file 12866_2022_2480_MOESM5_ESM.xlsx]

## Sheet: Table S5
Article: A comprehensive study of epitopes and immune reactivity among Plasmodium species
Authors: Meenu Kalkal, Amit Kalkal, Sandeep Kumar Dhanda, Emily Das, Veena Pande, Jyoti Das
File S5: List of experimentally validated epitopes for IFN-y and IL-10 inducing ability among different species
Epitope ID (Green )= Experimentally validated
Epitope ID (Yellow)= Experimentally validated + Predicted by IL-10 pred or IFNepitope

## Sheet: IFN-g P. falciparum
T Cell ID	Epitope ID	Object Type	Description	Starting Position	Ending Position	Antigen Name	Parent Protein	Parent Protein Accession	Organism Name	Parent Species	Method/Technique	Assay Group	Qualitative Measure	Number of Subjects Tested
1332922	12890	Linear peptide	EKVDNLGRSGGDIIKKMQTLWDEIMDINKRK	176	206	Ring-infected erythrocyte surface antigen precursor	Ring-infected erythrocyte surface antigen	Q8I0U6	Plasmodium falciparum	Plasmodium falciparum	ELISPOT	IFNg release	Positive	21
1338749	13914	Linear peptide	EQQSDLEQERLAKEKLQEQQSDLEQERRAKEKLQ	211	244	Liver stage antigen			Plasmodium falciparum	Plasmodium falciparum	ELISA	IFNg release	Positive
1340522	34827	Linear peptide	LAKEKLQEQQSDLEQERLAKEKLQEQQSDLEQERLAKEKLQ	187	227	Liver stage antigen			Plasmodium falciparum	Plasmodium falciparum	ELISA	IFNg release	Positive
1340525	45958	Linear peptide	NSRDSKEISIIEKTNRESITTNVEGRRDIHKGHL	1686	1719	Liver stage antigen			Plasmodium falciparum	Plasmodium falciparum	ELISA	IFNg release	Positive
1340531	44009	Linear peptide	NGKDDVKEEKKTNEKKDDGKTDKVQEKVLEKSPK	50	83	SALSA			Plasmodium falciparum	Plasmodium falciparum	ELISA	IFNg release	Positive
1343303	44010	Linear peptide	NGKDDVKEEKKTNEKKDDGKTDKVQEKVLEKSPKE	101	135	merozoite surface protein-4; MSP-4; w2mefMSP-4; PfAG960; merozoite surface antigen-4	Merozoite surface protein 4	Q7KWJ2	Plasmodium falciparum	Plasmodium falciparum	ELISA	IFNg release	Positive	50
1343459	34828	Linear peptide	LAKEKLQGQQSDLEQERLAKEKLQEQQSDLEQERLAKEKLQ	612	652	Liver stage antigen			Plasmodium falciparum	Plasmodium falciparum	ELISA	IFNg release	Positive	43
1349356	43251	Linear peptide	NANPNANPNANPNANPNANPNANPNANPNANPNANP	148	183	circumsporozoite protein	Circumsporozoite (CS) protein	Q7K740	Plasmodium falciparum	Plasmodium falciparum	ELISA	IFNg release	Positive
1349358	46355	Linear peptide	NVDPNANPNVDPNANPNVDPNANPNANPNANPNANPNA	94	131	circumsporozoite protein	Circumsporozoite (CS) protein	Q7K740	Plasmodium falciparum	Plasmodium falciparum	ELISA	IFNg release	Positive
1384781	11824	Linear peptide	EENVEHDAEENVEHDAEENVEHDAEENVEHDA	893	924	ring-infested erythrocyte surface antigen	Ring-infected erythrocyte surface antigen	Q8I0U6	Plasmodium falciparum	Plasmodium falciparum	ELISA	IFNg release	Positive
1384785	7767	Linear peptide	DDEHVEEPTVADDEHVEEPTVADDEHVEEPTVA			RESA			Plasmodium falciparum	Plasmodium falciparum	ELISA	IFNg release	Positive
1696554	118753	Linear peptide	AVKNNNNEEPSDKHIKEYLNKIQNSLSTEWS	302	332	Circumsporozoite protein precursor	Circumsporozoite (CS) protein	Q7K740	Plasmodium falciparum NF54	Plasmodium falciparum	ELISA	IFNg release	Positive	35
1696557	118868	Linear peptide	KNNQGNGQGHNMPNDPNRNVDENANANSAVKNNNNEE	274	310	Circumsporozoite protein precursor	Circumsporozoite (CS) protein	Q7K740	Plasmodium falciparum NF54	Plasmodium falciparum	ELISA	IFNg release	Positive-Low	35
3617	15056	Linear peptide	EYLNKIQNSLSTEWSPCSVT	318	337	Circumsporozoite protein precursor	Circumsporozoite (CS) protein	Q7K740	Plasmodium falciparum NF54	Plasmodium falciparum	ELISPOT	IFNg release	Positive	8
5443	8631	Linear peptide	DIEKKICKMEKCSSV	378	392	Circumsporozoite protein precursor	Circumsporozoite (CS) protein	Q7K740	Plasmodium falciparum	Plasmodium falciparum	ELISPOT	IFNg release	Positive
5506	8881	Linear peptide	DKHIKEYLNKIQNSL	286	300	circumsporozoite protein	Circumsporozoite (CS) protein	Q7K740	Plasmodium falciparum	Plasmodium falciparum	ELISPOT	IFNg release	Positive
7196	43245	Linear peptide	NANPNANPNANPNA	114	127	circumsporozoite protein	Circumsporozoite (CS) protein	Q7K740	Plasmodium falciparum NF54	Plasmodium falciparum	ELISPOT	IFNg release	Positive	65
317946	59219	Linear peptide	SLKKNSRSL	64	72	Circumsporozoite protein precursor	Circumsporozoite (CS) protein	Q7K740	Plasmodium falciparum 7G8	Plasmodium falciparum	ELISPOT	IFNg release	Positive	17
1330815	43698	Linear peptide	NENIKELLDKINEI	312	325	Merozoite surface protein 1 precursor	Merozoite surface protein 1	Q8I0U8	Plasmodium falciparum isolate WELLCOME	Plasmodium falciparum	ELISPOT	IFNg release	Positive
1330817	40903	Linear peptide	LYQAQYDLSIYNKQLEEAH	278	296	Merozoite surface protein 1 precursor	Merozoite surface protein 1	Q8I0U8	Plasmodium falciparum isolate WELLCOME	Plasmodium falciparum	ELISPOT	IFNg release	Positive
1330819	36014	Linear peptide	LFVIHLEAKVLNY	1434	1446	Merozoite surface protein 1 precursor	Merozoite surface protein 1	Q8I0U8	Plasmodium falciparum isolate WELLCOME	Plasmodium falciparum	ELISPOT	IFNg release	Positive
1332504	42204	Linear peptide	MNHLGNVKYLVIVFLIFFDL	1	20	sporozoite surface protein 2	Thrombospondin-related anonymous protein	Q76NM2	Plasmodium falciparum	Plasmodium falciparum	ELISPOT	IFNg release	Positive	65
1332636	74841	Linear peptide	YLNKIQNSL	319	327	Circumsporozoite protein precursor	Circumsporozoite (CS) protein	Q7K740	Plasmodium falciparum NF54	Plasmodium falciparum	ELISA	IFNg release	Positive
1332653	14064	Linear peptide	ERRAKEKLQEQQRDLEQRKADTKK	1300	1323	liver stage antigen, putative			Plasmodium falciparum	Plasmodium falciparum	ELISA	IFNg release	Positive	50
1332654	32738	Linear peptide	KPIVQYDNF	1473	1481	liver stage antigen, putative			Plasmodium falciparum	Plasmodium falciparum	ELISA	IFNg release	Positive	43
1332881	40043	Linear peptide	LTMSNVKNVSQTNFKSLLRNLGVS	84	107	Liver stage antigen			Plasmodium falciparum	Plasmodium falciparum	ELISA	IFNg release	Positive
1332888	10920	Linear peptide	DYLINLKAKINDC	1497	1509	Merozoite surface protein 1 precursor	Merozoite surface protein 1	Q8I0U8	Plasmodium falciparum Mad20/Papua New Guinea	Plasmodium falciparum	ELISPOT	IFNg release	Positive
1332923	66933	Linear peptide	TVAEEHVEEPTVAEE	484	498	Ring-infected erythrocyte surface antigen precursor	Ring-infected erythrocyte surface antigen	Q8I0U6	Plasmodium falciparum	Plasmodium falciparum	ELISPOT	IFNg release	Positive	21
1332924	11822	Linear peptide	EENVEHDAEENVEHDAEENVEENV	917	940	Ring-infected erythrocyte surface antigen precursor	Ring-infected erythrocyte surface antigen	Q8I0U6	Plasmodium falciparum	Plasmodium falciparum	ELISPOT	IFNg release	Positive	21
1332931	20929	Linear peptide	GLIMVLSFL	386	394	circumsporozoite protein	Circumsporozoite (CS) protein	Q7K740	Plasmodium falciparum	Plasmodium falciparum	ELISPOT	IFNg release	Positive	15
1333925	15055	Linear peptide	EYLNKIQNSLSTEWS	318	332	circumsporozoite (CS) protein	Circumsporozoite (CS) protein	Q7K740	Plasmodium falciparum 3D7	Plasmodium falciparum	ELISPOT	IFNg release	Positive	17
1333926	28195	Linear peptide	IQNSLSTEWSPCSVT	323	337	circumsporozoite (CS) protein	Circumsporozoite (CS) protein	Q7K740	Plasmodium falciparum 3D7	Plasmodium falciparum	ELISPOT	IFNg release	Positive	17
1333927	47049	Linear peptide	PCSVTCGNGIQVRIK	333	347	circumsporozoite (CS) protein	Circumsporozoite (CS) protein	Q7K740	Plasmodium falciparum 3D7	Plasmodium falciparum	ELISPOT	IFNg release	Positive	17
1333928	47745	Linear peptide	PGSANKPKDELDYAN	348	362	circumsporozoite (CS) protein	Circumsporozoite (CS) protein	Q7K740	Plasmodium falciparum 3D7	Plasmodium falciparum	ELISPOT	IFNg release	Positive	17
1333929	32744	Linear peptide	KPKDELDYANDIEKK	353	367	circumsporozoite (CS) protein	Circumsporozoite (CS) protein	Q7K740	Plasmodium falciparum 3D7	Plasmodium falciparum	ELISPOT	IFNg release	Positive	17
1333930	32748	Linear peptide	KPKDELDYENDIEKK	380	394	circumsporozoite protein	Circumsporozoite (CS) protein	Q7K740	Plasmodium falciparum 7G8	Plasmodium falciparum	ELISPOT	IFNg release	Positive	17
1333932	25507	Linear peptide	ICKMEKCSSVFNVVN	368	382	circumsporozoite (CS) protein	Circumsporozoite (CS) protein	Q7K740	Plasmodium falciparum 3D7	Plasmodium falciparum	ELISPOT	IFNg release	Positive	17
1334088	42290	Linear peptide	MPLETQLAI	77	85	protein antigen	Sexual stage-specific protein	Q6ZMA7	Plasmodium falciparum	Plasmodium falciparum	ELISA	IFNg release	Positive
1334092	43747	Linear peptide	NESKYSNTFINNAYNMSIR	22	40	merozoite surface antigen 2	Merozoite surface antigen 2	P50498	Plasmodium falciparum	Plasmodium falciparum	ELISA	IFNg release	Positive	28
1334097	62778	Linear peptide	TAADTPTAESISPSPPC			Merozoite surface protein 1	Merozoite surface protein 1	Q8I0U8	Plasmodium falciparum	Plasmodium falciparum	ELISA	IFNg release	Positive	28
1334102	55038	Linear peptide	RNNHPQNTSDSQKECTDGNK	207	226	merozoite surface antigen 2	Merozoite surface antigen 2	P50498	Plasmodium falciparum	Plasmodium falciparum	ELISA	IFNg release	Positive	28
1335344	8070	Linear peptide	DELFNELLNSVDVNGEVKENILEESQ	177	202	Liver stage antigen-3 precursor	Liver stage antigen 3	O96275	Plasmodium falciparum	Plasmodium falciparum	ELISA	IFNg release	Positive	8
1335345	35453	Linear peptide	LEESQVNDDIFNSLVKSVQQEQQHNV	198	223	Liver stage antigen-3 precursor	Liver stage antigen 3	O96275	Plasmodium falciparum	Plasmodium falciparum	ELISA	IFNg release	Positive	8
1335346	68362	Linear peptide	VESVAPSVEESVAPSVEESVAENVEESV	125	152	Liver stage antigen-3			Plasmodium falciparum	Plasmodium falciparum	ELISA	IFNg release	Positive	8
1335593	47746	Linear peptide	PGSANKPKDELDYEN	363	377	Circumsporozoite protein precursor	Circumsporozoite (CS) protein	Q7K740	Plasmodium falciparum 7G8	Plasmodium falciparum	ELISPOT	IFNg release	Positive	48
1335623	49331	Linear peptide	PSDKHIKEYLNKIQNSLSTEWS	311	332	Circumsporozoite protein precursor	Circumsporozoite (CS) protein	Q7K740	Plasmodium falciparum NF54	Plasmodium falciparum	ELISPOT	IFNg release	Positive	48
1335625	26870	Linear peptide	IKPGSANKPKDELDYENDIE	361	380	Circumsporozoite protein precursor	Circumsporozoite (CS) protein	Q7K740	Plasmodium falciparum 7G8	Plasmodium falciparum	ELISPOT	IFNg release	Positive	48
1335798	34505	Linear peptide	KYLIDGYEEINELLYK	156	171	Merozoite surface protein 1 precursor	Merozoite surface protein 1	Q8I0U8	Plasmodium falciparum K1	Plasmodium falciparum	ELISA	IFNg release	Positive	35
1335810	33715	Linear peptide	KTIENINELIEES	238	250	Merozoite surface protein 1 precursor	Merozoite surface protein 1	Q8I0U8	Plasmodium falciparum K1	Plasmodium falciparum	ELISA	IFNg release	Positive	35
1335820	31214	Linear peptide	KIEEHEKEIKEIAKT	337	351	Merozoite surface protein 1 precursor	Merozoite surface protein 1	Q8I0U8	Plasmodium falciparum K1	Plasmodium falciparum	ELISA	IFNg release	Positive	35
1335878	2777	Linear peptide	ALNELNSFGDLINP	410	423	Merozoite surface protein 1 precursor	Merozoite surface protein 1	Q8I0U8	Plasmodium falciparum K1	Plasmodium falciparum	ELISA	IFNg release	Positive	35
1335882	38186	Linear peptide	LNDITKEYEKLLNEI	472	486	Merozoite surface protein 1 precursor	Merozoite surface protein 1	Q8I0U8	Plasmodium falciparum K1	Plasmodium falciparum	ELISA	IFNg release	Positive	35
1335890	27395	Linear peptide	ILVEGSVTEEVVGEEK	3199	3214	erythrocyte membrane-associated giant protein antigen 332	Antigen 332, DBL-like protein	Q8IHN4	Plasmodium falciparum	Plasmodium falciparum	bioassay	IFNg release	Positive
1335892	11927	Linear peptide	EEVVGEEKLVSEEIVT	3207	3222	erythrocyte membrane-associated giant protein antigen 332	Antigen 332, DBL-like protein	Q8IHN4	Plasmodium falciparum	Plasmodium falciparum	bioassay	IFNg release	Positive
1335896	40575	Linear peptide	LVSEEIVTEEGSVAQE	3215	3230	erythrocyte membrane-associated giant protein antigen 332	Antigen 332, DBL-like protein	Q8IHN4	Plasmodium falciparum	Plasmodium falciparum	bioassay	IFNg release	Positive
1335899	11661	Linear peptide	EEGSVAQEIVEEDAPA	3223	3238	erythrocyte membrane-associated giant protein antigen 332	Antigen 332, DBL-like protein	Q8IHN4	Plasmodium falciparum	Plasmodium falciparum	bioassay	IFNg release	Positive
1335902	29248	Linear peptide	IVEEDAPATEEIDEIE	3231	3246	erythrocyte membrane-associated giant protein antigen 332	Antigen 332, DBL-like protein	Q8IHN4	Plasmodium falciparum	Plasmodium falciparum	bioassay	IFNg release	Positive
1335907	63344	Linear peptide	TEEIDEIESVTEEVVE	3239	3254	erythrocyte membrane-associated giant protein antigen 332	Antigen 332, DBL-like protein	Q8IHN4	Plasmodium falciparum	Plasmodium falciparum	bioassay	IFNg release	Positive
1335912	62354	Linear peptide	SVTEEVVEEEGPVDEE	3247	3262	erythrocyte membrane-associated giant protein antigen 332	Antigen 332, DBL-like protein	Q8IHN4	Plasmodium falciparum	Plasmodium falciparum	bioassay	IFNg release	Positive
1335916	11652	Linear peptide	EEGPVDEEIVQEEGTV	329	344	antigen 332, Ag332=Pf332 gene clone G1 product			Plasmodium falciparum	Plasmodium falciparum	bioassay	IFNg release	Positive
1335982	43256	Linear peptide	NANPNVDPNANP	124	135	Circumsporozoite protein precursor	Circumsporozoite (CS) protein	Q7K740	Plasmodium falciparum	Plasmodium falciparum	ELISA	IFNg release	Positive
1336025	29409	Linear peptide	IVQEEGTVTEEIIQGE	337	352	antigen 332, Ag332=Pf332 gene clone G1 product			Plasmodium falciparum	Plasmodium falciparum	bioassay	IFNg release	Positive
1336028	63345	Linear peptide	TEEIIQGESKVEEVVE	345	360	antigen 332, Ag332=Pf332 gene clone G1 product			Plasmodium falciparum	Plasmodium falciparum	bioassay	IFNg release	Positive
1336031	58957	Linear peptide	SKVEEVVEEQGSENEE	353	368	antigen 332, Ag332=Pf332 gene clone G1 product			Plasmodium falciparum	Plasmodium falciparum	bioassay	IFNg release	Positive
1336045	13834	Linear peptide	EQGSENEEIFVEEVSA	361	376	antigen 332, Ag332=Pf332 gene clone G1 product			Plasmodium falciparum	Plasmodium falciparum	bioassay	IFNg release	Positive
1336047	26178	Linear peptide	IFVEEVSASQEIVQNE	369	384	antigen 332, Ag332=Pf332 gene clone G1 product			Plasmodium falciparum	Plasmodium falciparum	bioassay	IFNg release	Positive
1336052	60424	Linear peptide	SQEIVQNESGTEEILE	377	392	antigen 332, Ag332=Pf332 gene clone G1 product			Plasmodium falciparum	Plasmodium falciparum	bioassay	IFNg release	Positive
1336056	58251	Linear peptide	SGTEEILEKVSASQEI	385	400	antigen 332, Ag332=Pf332 gene clone G1 product			Plasmodium falciparum	Plasmodium falciparum	bioassay	IFNg release	Positive
1336061	34197	Linear peptide	KVSASQEIVQDGSVTE	393	408	antigen 332, Ag332=Pf332 gene clone G1 product			Plasmodium falciparum	Plasmodium falciparum	bioassay	IFNg release	Positive
1336072	70536	Linear peptide	VQDGSVTEQIIEELF	401	415	antigen 332, Ag332=Pf332 gene clone G1 product			Plasmodium falciparum	Plasmodium falciparum	bioassay	IFNg release	Positive
1336507	43699	Linear peptide	NENIKKLLEDIDKI	306	319	Merozoite surface protein 1 precursor	Merozoite surface protein 1	Q8I0U8	Plasmodium falciparum Mad20/Papua New Guinea	Plasmodium falciparum	ELISPOT	IFNg release	Positive	45
1336509	40904	Linear peptide	LYQAQYNLFIYNKQLQEAH	272	290	Merozoite surface protein 1 precursor	Merozoite surface protein 1	Q8I0U8	Plasmodium falciparum Mad20/Papua New Guinea	Plasmodium falciparum	ELISPOT	IFNg release	Positive	40
1336519	32301	Linear peptide	KMEDYIKKNKTTIAN	231	245	Merozoite surface protein 1 precursor	Merozoite surface protein 1	Q8I0U8	Plasmodium falciparum Mad20/Papua New Guinea	Plasmodium falciparum	ELISPOT	IFNg release	Positive	22
1336521	45329	Linear peptide	NPDTKEKINEKIITD	433	447	Merozoite surface protein 1 precursor	Merozoite surface protein 1	Q8I0U8	Plasmodium falciparum Mad20/Papua New Guinea	Plasmodium falciparum	ELISPOT	IFNg release	Positive	22
1336522	58861	Linear peptide	SKKDYEELLEKFYEM	486	500	Merozoite surface protein 1 precursor	Merozoite surface protein 1	Q8I0U8	Plasmodium falciparum Mad20/Papua New Guinea	Plasmodium falciparum	ELISPOT	IFNg release	Positive	22
1336523	32696	Linear peptide	KPEPYYLIVLKKEVD	659	673	Merozoite surface protein 1 precursor	Merozoite surface protein 1	Q8I0U8	Plasmodium falciparum Mad20/Papua New Guinea	Plasmodium falciparum	ELISPOT	IFNg release	Positive	22
1336526	29518	Linear peptide	IVYPLPLTDIHNSL	406	419	Merozoite surface protein 1 precursor	Merozoite surface protein 1	Q8I0U8	Plasmodium falciparum Mad20/Papua New Guinea	Plasmodium falciparum	ELISPOT	IFNg release	Positive	22
1336527	9579	Linear peptide	DNYANLEKFRALSKI	1145	1159	Merozoite surface protein 1 precursor	Merozoite surface protein 1	Q8I0U8	Plasmodium falciparum Mad20/Papua New Guinea	Plasmodium falciparum	ELISPOT	IFNg release	Positive	22
1336528	46044	Linear peptide	NSYGDLMNPDTKEK	426	439	Merozoite surface protein 1 precursor	Merozoite surface protein 1	Q8I0U8	Plasmodium falciparum Mad20/Papua New Guinea	Plasmodium falciparum	ELISPOT	IFNg release	Positive	22
1336529	11477	Linear peptide	EDYEKSKKDYEELL	481	494	Merozoite surface protein 1 precursor	Merozoite surface protein 1	Q8I0U8	Plasmodium falciparum Mad20/Papua New Guinea	Plasmodium falciparum	ELISPOT	IFNg release	Positive	22
1336531	45345	Linear peptide	NPFDYTKEPSKNIYT	431	445	Merozoite surface protein 1 precursor	Merozoite surface protein 1	Q8I0U8	Plasmodium falciparum isolate WELLCOME	Plasmodium falciparum	ELISPOT	IFNg release	Positive	22
1336532	28952	Linear peptide	ITKEYEKLLNEIYDS	484	498	Merozoite surface protein 1 precursor	Merozoite surface protein 1	Q8I0U8	Plasmodium falciparum isolate WELLCOME	Plasmodium falciparum	ELISPOT	IFNg release	Positive	22
1336533	32974	Linear peptide	KQEPYYLIVLKKEID	658	672	Merozoite surface protein 1 precursor	Merozoite surface protein 1	Q8I0U8	Plasmodium falciparum isolate WELLCOME	Plasmodium falciparum	ELISPOT	IFNg release	Positive	22
1336534	71717	Linear peptide	VVKDPYKFLNKEKRD	1345	1359	Merozoite surface protein 1 precursor	Merozoite surface protein 1	Q8I0U8	Plasmodium falciparum isolate WELLCOME	Plasmodium falciparum	ELISPOT	IFNg release	Positive	22
1336535	10660	Linear peptide	DVLGYYKILSEKYKS	1381	1395	Merozoite surface protein 1 precursor	Merozoite surface protein 1	Q8I0U8	Plasmodium falciparum isolate WELLCOME	Plasmodium falciparum	ELISPOT	IFNg release	Positive	22
1336538	45806	Linear peptide	NSFGDLINPFDYTK	424	437	Merozoite surface protein 1 precursor	Merozoite surface protein 1	Q8I0U8	Plasmodium falciparum isolate WELLCOME	Plasmodium falciparum	ELISPOT	IFNg release	Positive	22
1336539	33416	Linear peptide	KSLNDITKEYEKLL	479	492	Merozoite surface protein 1 precursor	Merozoite surface protein 1	Q8I0U8	Plasmodium falciparum isolate WELLCOME	Plasmodium falciparum	ELISPOT	IFNg release	Positive	22
1336573	5464	Linear peptide	AVLTGYSLFQKEKMVLNEGTS	38	58	Merozoite surface protein 1 precursor	Merozoite surface protein 1	Q8I0U8	Plasmodium falciparum Mad20/Papua New Guinea	Plasmodium falciparum	ELISA	IFNg release	Positive	8
1336664	27369	Linear peptide	ILSVSSFLFV	7	16	Circumsporozoite protein precursor	Circumsporozoite (CS) protein	Q7K740	Plasmodium falciparum NF54	Plasmodium falciparum	ELISPOT	IFNg release	Positive	14
1336665	42171	Linear peptide	MMRKLAILSV	1	10	Circumsporozoite protein precursor	Circumsporozoite (CS) protein	Q7K740	Plasmodium falciparum 3D7	Plasmodium falciparum	ELISPOT	IFNg release	Positive	14
1336667	13756	Linear peptide	EPSDKHIKEY	310	319	Circumsporozoite protein precursor	Circumsporozoite (CS) protein	Q7K740	Plasmodium falciparum 3D7	Plasmodium falciparum	ELISPOT	IFNg release	Positive	7
1336669	42295	Linear peptide	MPNDPNRNV	285	293	Circumsporozoite protein precursor	Circumsporozoite (CS) protein	Q7K740	Plasmodium falciparum 3D7	Plasmodium falciparum	ELISPOT	IFNg release	Positive	4
1336672	42172	Linear peptide	MMRKLAILSVSSFLFVEALF	1	20	Circumsporozoite protein precursor	Circumsporozoite (CS) protein	Q7K740	Plasmodium falciparum 3D7	Plasmodium falciparum	ELISPOT	IFNg release	Positive	14
1336673	61445	Linear peptide	SSVFNVVNSSIGLIMVLSFLFLN	375	397	Circumsporozoite protein precursor	Circumsporozoite (CS) protein	Q7K740	Plasmodium falciparum 3D7	Plasmodium falciparum	ELISPOT	IFNg release	Positive	14
1336674	26783	Linear peptide	IKEYLNKIQNSLSTEWSPCS	316	335	Circumsporozoite protein precursor	Circumsporozoite (CS) protein	Q7K740	Plasmodium falciparum 3D7	Plasmodium falciparum	ELISPOT	IFNg release	Positive	14
1336675	26869	Linear peptide	IKPGSANKPKDELDYANDIE	346	365	Circumsporozoite protein precursor	Circumsporozoite (CS) protein	Q7K740	Plasmodium falciparum 3D7	Plasmodium falciparum	ELISPOT	IFNg release	Positive	14
1336676	50882	Linear peptide	QGHNMPNDPNRNVDENANANSAVKN	281	305	Circumsporozoite protein precursor	Circumsporozoite (CS) protein	Q7K740	Plasmodium falciparum 3D7	Plasmodium falciparum	ELISPOT	IFNg release	Positive	4
1336677	8632	Linear peptide	DIEKKICKMEKCSSVFNVVNS	363	383	Circumsporozoite protein precursor	Circumsporozoite (CS) protein	Q7K740	Plasmodium falciparum 3D7	Plasmodium falciparum	ELISPOT	IFNg release	Positive	14
1336887	39130	Linear peptide	LRKPKHKKL	86	94	circumsporozoite protein	Circumsporozoite (CS) protein	Q7K740	Plasmodium falciparum	Plasmodium falciparum	ELISPOT	IFNg release	Positive	5
1336888	37074	Linear peptide	LLACAGLAYK	522	531	sporozoite surface protein 2	Thrombospondin-related anonymous protein	Q76NM2	Plasmodium falciparum	Plasmodium falciparum	ELISPOT	IFNg release	Positive	19
1336889	31337	Linear peptide	KILSVFFLA	2	10	Circumsporozoite protein-related antigen precursor	Exported protein 1	Q8IIF0	Plasmodium falciparum	Plasmodium falciparum	ELISPOT	IFNg release	Positive	15
1336890	20994	Linear peptide	GLLGNVSTV			Circumsporozoite-related antigen	Exported protein 1	Q8IIF0	Plasmodium falciparum	Plasmodium falciparum	ELISPOT	IFNg release	Positive	15
1336891	54518	Linear peptide	RLEIPAIEL	1655	1663	Liver stage antigen			Plasmodium falciparum	Plasmodium falciparum	ELISPOT	IFNg release	Positive	15
1336892	27425	Linear peptide	ILYISFYFI	4	12	liver stage antigen-1	Liver stage antigen 1	A0A143ZZD7	Plasmodium falciparum	Plasmodium falciparum	ELISPOT	IFNg release	Positive	15
1336893	52578	Linear peptide	QTNFKSLLR	94	102	liver stage antigen-1	Liver stage antigen 1	A0A143ZZD7	Plasmodium falciparum	Plasmodium falciparum	ELISPOT	IFNg release	Positive	19
1336894	23137	Linear peptide	GVSENIFLK	105	113	liver stage antigen-1	Liver stage antigen 1	A0A143ZZD7	Plasmodium falciparum	Plasmodium falciparum	ELISPOT	IFNg release	Positive	19
1336895	16250	Linear peptide	FILVNLLIFH	11	20	liver stage antigen-1	Liver stage antigen 1	A0A143ZZD7	Plasmodium falciparum	Plasmodium falciparum	ELISPOT	IFNg release	Positive	19
1336896	69420	Linear peptide	VLDKVEETV	982	990	Liver stage antigen-3 precursor	Liver stage antigen 3	O96275	Plasmodium falciparum	Plasmodium falciparum	ELISPOT	IFNg release	Positive	15
1336897	9162	Linear peptide	DLLEEGNTL	111	119	Liver stage antigen-3 precursor	Liver stage antigen 3	O96275	Plasmodium falciparum	Plasmodium falciparum	ELISPOT	IFNg release	Positive	15
1336902	69286	Linear peptide	VKNVIGPFMKAVCVE	223	237	sporozoite surface protein 2	Thrombospondin-related anonymous protein	Q76NM2	Plasmodium falciparum	Plasmodium falciparum	ELISPOT	IFNg release	Positive	31
1336903	20779	Linear peptide	GLAYKFVVPGAATPY	527	541	thrombospondin-related protein	Thrombospondin-related anonymous protein	Q76NM2	Plasmodium falciparum	Plasmodium falciparum	ELISPOT	IFNg release	Positive	31
1336904	34480	Linear peptide	KYKIAGGIAGGLALL	509	523	thrombospondin-related protein	Thrombospondin-related anonymous protein	Q76NM2	Plasmodium falciparum	Plasmodium falciparum	ELISPOT	IFNg release	Positive	31
1336905	1603	Linear peptide	AGLLGNVSTVLLGGV			Circumsporozoite-related antigen	Exported protein 1	Q8IIF0	Plasmodium falciparum	Plasmodium falciparum	ELISPOT	IFNg release	Positive	31
1336906	33398	Linear peptide	KSKYKLATSVLAGLL	71	85	exported protein 1	Exported protein 1	Q8IIF0	Plasmodium falciparum	Plasmodium falciparum	ELISPOT	IFNg release	Positive	31
1336907	40484	Linear peptide	LVNLLIFHINGKIIKNS	13	29	liver stage antigen, putative			Plasmodium falciparum 3D7	Plasmodium falciparum	ELISPOT	IFNg release	Positive	31
1336908	52579	Linear peptide	QTNFKSLLRNLGVSENIFLK	94	113	liver stage antigen-1	Liver stage antigen 1	A0A143ZZD7	Plasmodium falciparum	Plasmodium falciparum	ELISPOT	IFNg release	Positive	31
1336910	43702	Linear peptide	NENLDDLDEGIEKSSEELSEEKI	1813	1835	Liver stage antigen			Plasmodium falciparum	Plasmodium falciparum	ELISPOT	IFNg release	Positive	31
1336911	9450	Linear peptide	DNEILQIVKELSEKITKYFMKL			LSA1			Plasmodium falciparum	Plasmodium falciparum	ELISPOT	IFNg release	Positive	31
1336912	37808	Linear peptide	LLSNIEEPKENIIDNLLNNI	140	159	Liver stage antigen-3 precursor	Liver stage antigen 3	O96275	Plasmodium falciparum	Plasmodium falciparum	ELISPOT	IFNg release	Positive	31
1336917	884	Linear peptide	AEENDEENVEEVEENVEENV			RESA			Plasmodium falciparum	Plasmodium falciparum	ELISA	IFNg release	Positive	15
1336933	30361	Linear peptide	KEENVEHDAEENVEHDA			RESA			Plasmodium falciparum	Plasmodium falciparum	ELISA	IFNg release	Positive	15
1337198	10189	Linear peptide	DSNIMNSINNVMDEIDFFEK	487	506	101 kDa malaria antigen	Merozoite surface protein 9	A0A144A026	Plasmodium falciparum	Plasmodium falciparum	ELISA	IFNg release	Positive
1337529	69142	Linear peptide	VIVFLIFFDLFLVNGRDVQN	11	30	sporozoite surface protein 2	Thrombospondin-related anonymous protein	Q76NM2	Plasmodium falciparum	Plasmodium falciparum	ELISPOT	IFNg release	Positive	65
1337530	16959	Linear peptide	FLVNGRDVQNNIVDEIKYRE	21	40	sporozoite surface protein 2	Thrombospondin-related anonymous protein	Q76NM2	Plasmodium falciparum	Plasmodium falciparum	ELISPOT	IFNg release	Positive	65
1337531	54075	Linear peptide	RHNWVNHAVPLAMKLIQQLN	61	80	sporozoite surface protein 2	Thrombospondin-related anonymous protein	Q76NM2	Plasmodium falciparum	Plasmodium falciparum	ELISPOT	IFNg release	Positive	65
1337532	34876	Linear peptide	LAMKLIQQLNLNDNAIHLYA	71	90	thrombospondin related anonymous protein	Thrombospondin-related anonymous protein	Q76NM2	Plasmodium falciparum	Plasmodium falciparum	ELISPOT	IFNg release	Positive	65
1337533	38189	Linear peptide	LNDNAIHLYASVFSNNAREI	81	100	thrombospondin related anonymous protein	Thrombospondin-related anonymous protein	Q76NM2	Plasmodium falciparum	Plasmodium falciparum	ELISPOT	IFNg release	Positive	65
1337534	30453	Linear peptide	KEKALIIIKSLLSTNLPYGK	111	130	thrombospondin related anonymous protein	Thrombospondin-related anonymous protein	Q76NM2	Plasmodium falciparum	Plasmodium falciparum	ELISPOT	IFNg release	Positive	65
1337535	37828	Linear peptide	LLSTNLPYGKTNLTDALLQV	121	140	thrombospondin related anonymous protein	Thrombospondin-related anonymous protein	Q76NM2	Plasmodium falciparum	Plasmodium falciparum	ELISPOT	IFNg release	Positive	65
1337536	54353	Linear peptide	RKHLNDRINRENANQLVVIL	141	160	sporozoite surface protein 2	Thrombospondin-related anonymous protein	Q76NM2	Plasmodium falciparum	Plasmodium falciparum	ELISPOT	IFNg release	Positive	65
1337537	13441	Linear peptide	ENANQLVVILTDGIPDSIQD	151	170	sporozoite surface protein 2	Thrombospondin-related anonymous protein	Q76NM2	Plasmodium falciparum	Plasmodium falciparum	ELISPOT	IFNg release	Positive	65
1337538	63156	Linear peptide	TDGIPDSIQDSLKESRKLSD	161	180	thrombospondin related anonymous protein	Thrombospondin-related anonymous protein	Q76NM2	Plasmodium falciparum	Plasmodium falciparum	ELISPOT	IFNg release	Positive	65
1337539	59213	Linear peptide	SLKESRKLSDRGVKIAVFGI	171	190	thrombospondin related anonymous protein	Thrombospondin-related anonymous protein	Q76NM2	Plasmodium falciparum	Plasmodium falciparum	ELISPOT	IFNg release	Positive	65
1337540	54010	Linear peptide	RGVKIAVFGIGQGINVAFNR	181	200	sporozoite surface protein 2	Thrombospondin-related anonymous protein	Q76NM2	Plasmodium falciparum	Plasmodium falciparum	ELISPOT	IFNg release	Positive	65
1337541	21874	Linear peptide	GQGINVAFNRFLVGCHPSDG	191	210	sporozoite surface protein 2	Thrombospondin-related anonymous protein	Q76NM2	Plasmodium falciparum	Plasmodium falciparum	ELISPOT	IFNg release	Positive	65
1337542	16942	Linear peptide	FLVGCHPSDGKCNLYADSAW	201	220	sporozoite surface protein 2	Thrombospondin-related anonymous protein	Q76NM2	Plasmodium falciparum	Plasmodium falciparum	ELISPOT	IFNg release	Positive	65
1337543	30072	Linear peptide	KCNLYADSAWENVKNVIGPF	211	230	sporozoite surface protein 2	Thrombospondin-related anonymous protein	Q76NM2	Plasmodium falciparum	Plasmodium falciparum	ELISPOT	IFNg release	Positive	65
1337544	13605	Linear peptide	ENVKNVIGPFMKAVCVEVEK	221	240	sporozoite surface protein 2	Thrombospondin-related anonymous protein	Q76NM2	Plasmodium falciparum	Plasmodium falciparum	ELISPOT	IFNg release	Positive	65
1337545	41802	Linear peptide	MKAVCVEVEKTASCGVWDEW	231	250	sporozoite surface protein 2	Thrombospondin-related anonymous protein	Q76NM2	Plasmodium falciparum	Plasmodium falciparum	ELISPOT	IFNg release	Positive	65
1337546	62984	Linear peptide	TASCGVWDEWSPCSVTCGKG	241	260	sporozoite surface protein 2	Thrombospondin-related anonymous protein	Q76NM2	Plasmodium falciparum	Plasmodium falciparum	ELISPOT	IFNg release	Positive	65
1337547	60006	Linear peptide	SPCSVTCGKGTRSRKREILH	251	270	sporozoite surface protein 2	Thrombospondin-related anonymous protein	Q76NM2	Plasmodium falciparum	Plasmodium falciparum	ELISPOT	IFNg release	Positive	65
1337548	66103	Linear peptide	TRSRKREILHEGCTSELQEQ	261	280	sporozoite surface protein 2	Thrombospondin-related anonymous protein	Q76NM2	Plasmodium falciparum	Plasmodium falciparum	ELISPOT	IFNg release	Positive	65
1337549	12140	Linear peptide	EGCTSELQEQCEEERCLPKR	271	290	thrombospondin related anonymous protein	Thrombospondin-related anonymous protein	Q76NM2	Plasmodium falciparum	Plasmodium falciparum	ELISPOT	IFNg release	Positive	65
1337550	6159	Linear peptide	CEEERCLPKREPLDVPDEPE	281	300	thrombospondin related anonymous protein	Thrombospondin-related anonymous protein	Q76NM2	Plasmodium falciparum	Plasmodium falciparum	ELISPOT	IFNg release	Positive	65
1337551	15297	Linear peptide	FAVEKPNENIIDNNPQEPSP	311	330	sporozoite surface protein 2	Thrombospondin-related anonymous protein	Q76NM2	Plasmodium falciparum	Plasmodium falciparum	ELISPOT	IFNg release	Positive	65
1337552	45337	Linear peptide	NPEEGKGENPNGFDLDENPE	331	350	sporozoite surface protein 2	Thrombospondin-related anonymous protein	Q76NM2	Plasmodium falciparum	Plasmodium falciparum	ELISPOT	IFNg release	Positive	65
1337553	43982	Linear peptide	NGFDLDENPENPPNPPNPPN	341	360	thrombospondin related anonymous protein	Thrombospondin-related anonymous protein	Q76NM2	Plasmodium falciparum	Plasmodium falciparum	ELISPOT	IFNg release	Positive	65
1337554	45453	Linear peptide	NPPNPPNPPNPPNPPNPPNP	351	370	thrombospondin related anonymous protein	Thrombospondin-related anonymous protein	Q76NM2	Plasmodium falciparum	Plasmodium falciparum	ELISPOT	IFNg release	Positive	65
1337555	11433	Linear peptide	EDSEKEVPSDVPKNPEDDRE	366	385	sporozoite surface protein 2	Thrombospondin-related anonymous protein	Q76NM2	Plasmodium falciparum	Plasmodium falciparum	ELISPOT	IFNg release	Positive	65
1337556	70350	Linear peptide	VPKNPEDDREENFDIPKKPE	376	395	sporozoite surface protein 2	Thrombospondin-related anonymous protein	Q76NM2	Plasmodium falciparum	Plasmodium falciparum	ELISPOT	IFNg release	Positive	65
1337557	44500	Linear peptide	NKHDNQNNLPNDKSDRYIPY	411	430	thrombospondin related anonymous protein	Thrombospondin-related anonymous protein	Q76NM2	Plasmodium falciparum	Plasmodium falciparum	ELISPOT	IFNg release	Positive	65
1337558	60137	Linear peptide	SPLSPKVLDNERKQSDPQSQ	431	450	sporozoite surface protein 2	Thrombospondin-related anonymous protein	Q76NM2	Plasmodium falciparum 3D7	Plasmodium falciparum	ELISPOT	IFNg release	Positive	65
1337559	14012	Linear peptide	ERKQSDPQSQDNNGNRHVPN	426	445	sporozoite surface protein 2	Thrombospondin-related anonymous protein	Q76NM2	Plasmodium falciparum	Plasmodium falciparum	ELISPOT	IFNg release	Positive	65
1337560	57375	Linear peptide	SEDRETRPHGRNNENRSYNR	446	465	sporozoite surface protein 2	Thrombospondin-related anonymous protein	Q76NM2	Plasmodium falciparum	Plasmodium falciparum	ELISPOT	IFNg release	Positive	65
1337561	55033	Linear peptide	RNNENRSYNRKHNNTPKHPE	471	490	thrombospondin-related protein	Thrombospondin-related anonymous protein	Q76NM2	Plasmodium falciparum	Plasmodium falciparum	ELISPOT	IFNg release	Positive	65
1337562	31137	Linear peptide	KHNNTPKHPEREEHEKPDNN	481	500	thrombospondin-related protein	Thrombospondin-related anonymous protein	Q76NM2	Plasmodium falciparum	Plasmodium falciparum	ELISPOT	IFNg release	Positive	65
1337563	53490	Linear peptide	REEHEKPDNNKKKAGSDNKY	491	510	thrombospondin related anonymous protein	Thrombospondin-related anonymous protein	Q76NM2	Plasmodium falciparum	Plasmodium falciparum	ELISPOT	IFNg release	Positive	65
1337564	1589	Linear peptide	AGLAYKFVVPGAATPYAGEP	511	530	sporozoite surface protein 2	Thrombospondin-related anonymous protein	Q76NM2	Plasmodium falciparum	Plasmodium falciparum	ELISPOT	IFNg release	Positive	65
1337565	73355	Linear peptide	YAGEPAPFDETLGEEDKDLD	526	545	sporozoite surface protein 2	Thrombospondin-related anonymous protein	Q76NM2	Plasmodium falciparum	Plasmodium falciparum	ELISPOT	IFNg release	Positive	65
1337568	11363	Linear peptide	EDKDLDEPEQFRLPEENEWN	540	559	sporozoite surface protein 2	Thrombospondin-related anonymous protein	Q76NM2	Plasmodium falciparum	Plasmodium falciparum	ELISPOT	IFNg release	Positive	65
1337570	44392	Linear peptide	NIVDEIKYREEVCNDEVDLY	31	50	sporozoite surface protein 2	Thrombospondin-related anonymous protein	Q76NM2	Plasmodium falciparum	Plasmodium falciparum	ELISPOT	IFNg release	Positive	65
1337572	14633	Linear peptide	EVCNDEVDLYLLMDCSGSIR	41	60	sporozoite surface protein 2	Thrombospondin-related anonymous protein	Q76NM2	Plasmodium falciparum	Plasmodium falciparum	ELISPOT	IFNg release	Positive	65
1337574	37570	Linear peptide	LLMDCSGSIRRHNWVNHAVP	51	70	sporozoite surface protein 2	Thrombospondin-related anonymous protein	Q76NM2	Plasmodium falciparum	Plasmodium falciparum	ELISPOT	IFNg release	Positive	65
1337576	65368	Linear peptide	TNLTDALLQVRKHLNDRINR	131	150	thrombospondin related anonymous protein	Thrombospondin-related anonymous protein	Q76NM2	Plasmodium falciparum	Plasmodium falciparum	ELISPOT	IFNg release	Positive	65
1337577	13685	Linear peptide	EPLDVPDEPEDDQPRPRGDN	291	310	sporozoite surface protein 2	Thrombospondin-related anonymous protein	Q76NM2	Plasmodium falciparum	Plasmodium falciparum	ELISPOT	IFNg release	Positive	65
1337578	7862	Linear peptide	DDQPRPRGDNFAVEKPNENI	301	320	sporozoite surface protein 2	Thrombospondin-related anonymous protein	Q76NM2	Plasmodium falciparum	Plasmodium falciparum	ELISPOT	IFNg release	Positive	65
1337579	48840	Linear peptide	PPNPPNPPNPDIPEQEPNIP	361	380	thrombospondin related anonymous protein	Thrombospondin-related anonymous protein	Q76NM2	Plasmodium falciparum	Plasmodium falciparum	ELISPOT	IFNg release	Positive	65
1337580	8744	Linear peptide	DIPEQEPNIPEDSEKEVPSD	371	390	thrombospondin related anonymous protein	Thrombospondin-related anonymous protein	Q76NM2	Plasmodium falciparum	Plasmodium falciparum	ELISPOT	IFNg release	Positive	65
1337581	43479	Linear peptide	NDKSDRYIPYSPLSPKVLDN	421	440	sporozoite surface protein 2	Thrombospondin-related anonymous protein	Q76NM2	Plasmodium falciparum	Plasmodium falciparum	ELISPOT	IFNg release	Positive	65
1337589	65365	Linear peptide	TNLSDALLQVRKHLNDRINR	131	150	sporozoite surface protein 2	Thrombospondin-related anonymous protein	Q76NM2	Plasmodium falciparum	Plasmodium falciparum	ELISPOT	IFNg release	Positive	25
1337598	13686	Linear peptide	EPLDVPHEPEDDQPRPRGDN	291	310	thrombospondin-related protein	Thrombospondin-related anonymous protein	Q76NM2	Plasmodium falciparum	Plasmodium falciparum	ELISPOT	IFNg release	Positive	25
1337601	13687	Linear peptide	EPLDVPQEPEDDQPRPRGDN	291	310	thrombospondin related anonymous protein	Thrombospondin-related anonymous protein	Q76NM2	Plasmodium falciparum	Plasmodium falciparum	ELISPOT	IFNg release	Positive	25
1337607	7863	Linear peptide	DDQPRPRGDNSSVQKPEENI	301	320	Thrombospondin-related anonymous protein precursor	Thrombospondin-related anonymous protein	Q76NM2	Plasmodium falciparum	Plasmodium falciparum	ELISPOT	IFNg release	Positive	25
1337610	7861	Linear peptide	DDQPRPRGDNFAVEKPKENI	301	320	trap	Thrombospondin-related anonymous protein	Q76NM2	Plasmodium falciparum	Plasmodium falciparum	ELISPOT	IFNg release	Positive	25
1337613	7860	Linear peptide	DDQPRPRGDNFAVEKPEENI	301	320	sporozoite surface protein 2	Thrombospondin-related anonymous protein	Q76NM2	Plasmodium falciparum	Plasmodium falciparum	ELISPOT	IFNg release	Positive	25
1337619	48841	Linear peptide	PPNPPNPPNPDIPEQKPNIP	361	380	thrombospondin-related adhesive protein	Thrombospondin-related anonymous protein	Q76NM2	Plasmodium falciparum	Plasmodium falciparum	ELISPOT	IFNg release	Positive	13
1337625	48843	Linear peptide	PPNPPNPPNPDIPQQEPNIP	352	371	thrombospondin-related adhesive protein	Thrombospondin-related anonymous protein	Q76NM2	Plasmodium falciparum	Plasmodium falciparum	ELISPOT	IFNg release	Positive	25
1337631	8745	Linear peptide	DIPEQKPNIPEDSEKEVPSD	371	390	thrombospondin-related adhesive protein	Thrombospondin-related anonymous protein	Q76NM2	Plasmodium falciparum	Plasmodium falciparum	ELISPOT	IFNg release	Positive	25
1337634	8747	Linear peptide	DIPERKPNIPEDSEKEVPSD	356	375	thrombospondin related anonymous protein	Thrombospondin-related anonymous protein	Q76NM2	Plasmodium falciparum	Plasmodium falciparum	ELISPOT	IFNg release	Positive	25
1337637	8757	Linear peptide	DIPQQEPNIPEDSEKEVPSD	362	381	thrombospondin-related adhesive protein	Thrombospondin-related anonymous protein	Q76NM2	Plasmodium falciparum	Plasmodium falciparum	ELISPOT	IFNg release	Positive	25
1337643	43475	Linear peptide	NDKSDRSIPYSPLPPKVLDN	406	425	sporozoite surface protein 2	Thrombospondin-related anonymous protein	Q76NM2	Plasmodium falciparum	Plasmodium falciparum	ELISPOT	IFNg release	Positive	25
1337646	43478	Linear peptide	NDKSDRYIPYSPLPPNVLDN	412	431	thrombospondin-related adhesive protein	Thrombospondin-related anonymous protein	Q76NM2	Plasmodium falciparum	Plasmodium falciparum	ELISPOT	IFNg release	Positive	25
1337649	43474	Linear peptide	NDKSDRNIPYSPLPPKVLDN	421	440	thrombospondin-related adhesive protein	Thrombospondin-related anonymous protein	Q76NM2	Plasmodium falciparum	Plasmodium falciparum	ELISPOT	IFNg release	Positive	25
1337655	43477	Linear peptide	NDKSDRYIPYSPLPPKVLDN	421	440	thrombospondin-related protein	Thrombospondin-related anonymous protein	Q76NM2	Plasmodium falciparum	Plasmodium falciparum	ELISPOT	IFNg release	Positive	25
1337734	9694	Linear peptide	DPNANPNVDPNANPNV	103	118	circumsporozoite protein	Circumsporozoite (CS) protein	Q7K740	Plasmodium falciparum	Plasmodium falciparum	ELISA	IFNg release	Positive
1337735	43242	Linear peptide	NANPNANPNANP	129	140	circumsporozoite protein	Circumsporozoite (CS) protein	Q7K740	Plasmodium falciparum	Plasmodium falciparum	ELISA	IFNg release	Positive
1337948	36309	Linear peptide	LGRSGGDIIKKMQTL	181	195	Ring-infected erythrocyte surface antigen precursor	Ring-infected erythrocyte surface antigen	Q8I0U6	Plasmodium falciparum	Plasmodium falciparum	ELISA	IFNg release	Positive
1337954	42416	Linear peptide	MQTLWDEIMDINKRK	192	206	Ring-infected erythrocyte surface antigen precursor	Ring-infected erythrocyte surface antigen	Q8I0U6	Plasmodium falciparum	Plasmodium falciparum	ELISA	IFNg release	Positive
1337960	11819	Linear peptide	EENVEHDA	893	900	Ring-infected erythrocyte surface antigen precursor	Ring-infected erythrocyte surface antigen	Q8I0U6	Plasmodium falciparum	Plasmodium falciparum	ELISA	IFNg release	Positive
1337962	29294	Linear peptide	IVGYIMHGISTINTEMK	862	878	Ring-infected erythrocyte surface antigen precursor	Ring-infected erythrocyte surface antigen	Q8I0U6	Plasmodium falciparum	Plasmodium falciparum	ELISA	IFNg release	Positive
1337968	59446	Linear peptide	SLRWIFKHVAKTHLK	700	714	Ring-infected erythrocyte surface antigen precursor	Ring-infected erythrocyte surface antigen	Q8I0U6	Plasmodium falciparum	Plasmodium falciparum	ELISA	IFNg release	Positive
1337973	43134	Linear peptide	NADMNEITERYFKLAENYY	533	551	Ring-infected erythrocyte surface antigen precursor	Ring-infected erythrocyte surface antigen	Q8I0U6	Plasmodium falciparum	Plasmodium falciparum	ELISA	IFNg release	Positive
1338177	52775	Linear peptide	QVRIKPGSANKPKDE	316	330	circumsporozoite protein	Circumsporozoite (CS) protein	Q7K740	Plasmodium falciparum	Plasmodium falciparum	ELISPOT	IFNg release	Positive
1338467	40042	Linear peptide	LTMSNVKNVSQTNFKSLLRNL	84	104	Liver stage antigen			Plasmodium falciparum	Plasmodium falciparum	ELISA	IFNg release	Positive
1338506	24930	Linear peptide	HTLETVNISDVNDFQISKY	1742	1760	Liver stage antigen			Plasmodium falciparum	Plasmodium falciparum	ELISA	IFNg release	Positive
1338521	7763	Linear peptide	DDEDLDEFKPIVQYDNFQD	1778	1796	Liver stage antigen			Plasmodium falciparum	Plasmodium falciparum	ELISA	IFNg release	Positive
1338541	11799	Linear peptide	EENIGIYKELEDLIEKNENL	1797	1816	Liver stage antigen			Plasmodium falciparum	Plasmodium falciparum	ELISA	IFNg release	Positive
1338554	7818	Linear peptide	DDLDEGIEKSSEELSEEK	1817	1834	Liver stage antigen			Plasmodium falciparum	Plasmodium falciparum	ELISA	IFNg release	Positive
1338678	35817	Linear peptide	LFDYNEKVDNLGRSG	171	185	Ring-infected erythrocyte surface antigen precursor	Ring-infected erythrocyte surface antigen	Q8I0U6	Plasmodium falciparum	Plasmodium falciparum	ELISPOT	IFNg release	Positive	20
1338680	12888	Linear peptide	EKVDNLGRSGGDIIK	176	190	Ring-infected erythrocyte surface antigen precursor	Ring-infected erythrocyte surface antigen	Q8I0U6	Plasmodium falciparum	Plasmodium falciparum	ELISPOT	IFNg release	Positive	20
1338690	19004	Linear peptide	GDIIKKMQTLWDEIM	186	200	Ring-infected erythrocyte surface antigen precursor	Ring-infected erythrocyte surface antigen	Q8I0U6	Plasmodium falciparum	Plasmodium falciparum	ELISPOT	IFNg release	Positive	20
1338696	27463	Linear peptide	IMDINKRKYDSLK	199	211	Ring-infected erythrocyte surface antigen precursor	Ring-infected erythrocyte surface antigen	Q8I0U6	Plasmodium falciparum	Plasmodium falciparum	ELISPOT	IFNg release	Positive	20
1338700	73584	Linear peptide	YDSLKEKLQKTYSQY	207	221	Ring-infected erythrocyte surface antigen precursor	Ring-infected erythrocyte surface antigen	Q8I0U6	Plasmodium falciparum	Plasmodium falciparum	ELISPOT	IFNg release	Positive	20
1338705	32109	Linear peptide	KLQKTYSQYKVQYDM	213	227	Ring-infected erythrocyte surface antigen precursor	Ring-infected erythrocyte surface antigen	Q8I0U6	Plasmodium falciparum	Plasmodium falciparum	ELISPOT	IFNg release	Positive	20
1338710	26817	Linear peptide	IKKGKKYEKTKDNNF	1835	1849	Liver stage antigen			Plasmodium falciparum	Plasmodium falciparum	ELISA	IFNg release	Positive	22
1338726	9449	Linear peptide	DNEILQIVDELSEDITKYFMKL	1888	1909	Liver stage antigen			Plasmodium falciparum	Plasmodium falciparum	ELISA	IFNg release	Positive	22
1338780	49341	Linear peptide	PSDQHIEKYLKTIQNSLSTEWS	284	305	circumsporozoite protein	Circumsporozoite (CS) protein	Q7K740	Plasmodium falciparum	Plasmodium falciparum	ELISPOT	IFNg release	Positive	56
1338786	49338	Linear peptide	PSDQHIEKYLKTIKNSLSTEWS	307	328	circumsporozoite protein	Circumsporozoite (CS) protein	Q7K740	Plasmodium falciparum	Plasmodium falciparum	ELISPOT	IFNg release	Positive	56
1338788	49345	Linear peptide	PSDQHIEKYLQKIQNSLSTEWS	288	309	circumsporozoite protein	Circumsporozoite (CS) protein	Q7K740	Plasmodium falciparum	Plasmodium falciparum	ELISPOT	IFNg release	Positive	56
1338794	49343	Linear peptide	PSDQHIEKYLQKIKNSLSTEWS	288	309	circumsporozoite protein	Circumsporozoite (CS) protein	Q7K740	Plasmodium falciparum	Plasmodium falciparum	ELISPOT	IFNg release	Positive	56
1338802	49347	Linear peptide	PSDQHIEKYLQKIRNSLSTEWS	288	309	circumsporozoite protein	Circumsporozoite (CS) protein	Q7K740	Plasmodium falciparum	Plasmodium falciparum	ELISPOT	IFNg release	Positive	56
1338880	43248	Linear peptide	NANPNANPNANPNANPNANP	148	167	Circumsporozoite protein precursor	Circumsporozoite (CS) protein	Q7K740	Plasmodium falciparum	Plasmodium falciparum	ELISA	IFNg release	Positive	14
1338913	49314	Linear peptide	PSDKHIEKYLNKIQNSLSTEWS			Circumsporozoite	Circumsporozoite (CS) protein	Q7K740	Plasmodium falciparum	Plasmodium falciparum	ELISPOT	IFNg release	Positive	56
1338928	49329	Linear peptide	PSDKHIEQYLNTIQNSLSTEWS	8	29	circumsporozoite protein	Circumsporozoite (CS) protein	Q7K740	Plasmodium falciparum	Plasmodium falciparum	ELISPOT	IFNg release	Positive	56
1338933	49326	Linear peptide	PSDKHIEQYLKKIQNSLSTEWS	338	359	circumsporozoite protein	Circumsporozoite (CS) protein	Q7K740	Plasmodium falciparum	Plasmodium falciparum	ELISPOT	IFNg release	Positive	56
1338938	49323	Linear peptide	PSDKHIEQYLKKIKNSISTEWS	326	347	Circumsporozoite protein precursor	Circumsporozoite (CS) protein	Q7K740	Plasmodium falciparum	Plasmodium falciparum	ELISPOT	IFNg release	Positive	56
1339055	34511	Linear peptide	KYLKKIQNSLSTEWSPCSVT	333	352	circumsporozoite protein	Circumsporozoite (CS) protein	Q7K740	Plasmodium falciparum	Plasmodium falciparum	radio immuno assay (RIA)	IFNg release	Positive
1339106	34512	Linear peptide	KYLKRIQNSLSTEWSPCSVT	318	337	circumsporozoite protein	Circumsporozoite (CS) protein	Q7K740	Plasmodium falciparum	Plasmodium falciparum	radio immuno assay (RIA)	IFNg release	Positive
1339132	34513	Linear peptide	KYLKTIQNSLSTEWSPCSVT	291	310	circumsporozoite protein	Circumsporozoite (CS) protein	Q7K740	Plasmodium falciparum	Plasmodium falciparum	radio immuno assay (RIA)	IFNg release	Positive
1339153	34509	Linear peptide	KYLKKIKNSLSTEWSPCSVT			Circumsporozoite	Circumsporozoite (CS) protein	Q7K740	Plasmodium falciparum	Plasmodium falciparum	radio immuno assay (RIA)	IFNg release	Positive
1339158	34520	Linear peptide	KYLQKIQNSLSTEWSPCSVT	295	314	circumsporozoite protein	Circumsporozoite (CS) protein	Q7K740	Plasmodium falciparum	Plasmodium falciparum	radio immuno assay (RIA)	IFNg release	Positive
1339175	34518	Linear peptide	KYLQKIKNSLSTEWSPCSVT	295	314	circumsporozoite protein	Circumsporozoite (CS) protein	Q7K740	Plasmodium falciparum	Plasmodium falciparum	radio immuno assay (RIA)	IFNg release	Positive
1339194	34521	Linear peptide	KYLQKIRNSLSTEWSPCSVT	295	314	circumsporozoite protein	Circumsporozoite (CS) protein	Q7K740	Plasmodium falciparum	Plasmodium falciparum	radio immuno assay (RIA)	IFNg release	Positive
1339204	52988	Linear peptide	QYLKKIQNSLSTEWSPCSVT	345	364	circumsporozoite protein	Circumsporozoite (CS) protein	Q7K740	Plasmodium falciparum	Plasmodium falciparum	radio immuno assay (RIA)	IFNg release	Positive
1339217	52986	Linear peptide	QYLKKIKNSLSTEWSPCSVT	43	62	circumsporozoite protein	Circumsporozoite (CS) protein	Q7K740	Plasmodium falciparum	Plasmodium falciparum	radio immuno assay (RIA)	IFNg release	Positive
1339240	52984	Linear peptide	QYLKKIKNSISTEWSPCSVT	324	343	circumsporozoite protein	Circumsporozoite (CS) protein	Q7K740	Plasmodium falciparum	Plasmodium falciparum	radio immuno assay (RIA)	IFNg release	Positive
1339548	40041	Linear peptide	LTMSNVKNVQTNFKSLLRNLGVS			conserved Plasmodium protein, unknown function			Plasmodium falciparum	Plasmodium falciparum	bioassay	IFNg release	Positive	45
1340025	40040	Linear peptide	LTMSNVKNV	84	92	Liver stage antigen			Plasmodium falciparum NF54	Plasmodium falciparum	ELISPOT	IFNg release	Positive
1340026	39502	Linear peptide	LSMSNVKNV	84	92	liver stage-specific antigen-1	Liver stage antigen 1	A0A143ZZD7	Plasmodium falciparum	Plasmodium falciparum	ELISPOT	IFNg release	Positive
1340027	38594	Linear peptide	LPMSNVKNV	84	92	liver stage antigen-1	Liver stage antigen 1	A0A143ZZD7	Plasmodium falciparum	Plasmodium falciparum	ELISPOT	IFNg release	Positive
1340128	46258	Linear peptide	NTSDSQKE	213	220	merozoite surface antigen 2	Merozoite surface antigen 2	P50498	Plasmodium falciparum	Plasmodium falciparum	ELISA	IFNg release	Positive
1340323	11821	Linear peptide	EENVEHDAEENVEHDA	893	908	ring-infested erythrocyte surface antigen	Ring-infected erythrocyte surface antigen	Q8I0U6	Plasmodium falciparum	Plasmodium falciparum	ELISA	IFNg release	Positive	9
1340524	10386	Linear peptide	DTKKNLERKKEHGDILAEDLYGRLEIP	217	243	liver stage antigen-1			Plasmodium falciparum	Plasmodium falciparum	ELISA	IFNg release	Positive
1340530	56755	Linear peptide	SAEKKDEKEASEQGEESHKKENSQESA	23	49	SALSA			Plasmodium falciparum	Plasmodium falciparum	ELISA	IFNg release	Positive
1340532	61557	Linear peptide	STDNNNTKTISTDNNNTKTI	440	459	STARP antigen	Sporozoite threonine and asparagine-rich protein	Q8IC44	Plasmodium falciparum	Plasmodium falciparum	ELISA	IFNg release	Positive
1340533	61558	Linear peptide	STDNNNTNTISTDNNNTNTI			Starp antigen	Sporozoite threonine and asparagine-rich protein	Q8IC44	Plasmodium falciparum	Plasmodium falciparum	ELISA	IFNg release	Positive
1340880	7766	Linear peptide	DDEHVEEPTVADDEHVEEPTVA	455	476	ring-infested erythrocyte surface antigen	Ring-infected erythrocyte surface antigen	Q8I0U6	Plasmodium falciparum	Plasmodium falciparum	ELISA	IFNg release	Positive	17
1340884	11815	Linear peptide	EENVEENVEENVEENV	944	959	ring-infested erythrocyte surface antigen	Ring-infected erythrocyte surface antigen	Q8I0U6	Plasmodium falciparum	Plasmodium falciparum	ELISA	IFNg release	Positive	22
1340888	11820	Linear peptide	EENVEHDAEENVEENV	925	940	ring-infested erythrocyte surface antigen	Ring-infected erythrocyte surface antigen	Q8I0U6	Plasmodium falciparum	Plasmodium falciparum	ELISA	IFNg release	Positive	8
1341024	46595	Linear peptide	NYDNAGTNL	39	47	circumsporozoite protein	Circumsporozoite (CS) protein	Q7K740	Plasmodium falciparum	Plasmodium falciparum	bioassay	IFNg release	Positive
1341343	31401	Linear peptide	KIQNSLSTEW	322	331	Circumsporozoite protein precursor	Circumsporozoite (CS) protein	Q7K740	Plasmodium falciparum NF54	Plasmodium falciparum	radio immuno assay (RIA)	IFNg release	Positive
1341379	74743	Linear peptide	YLKKIKNSL	44	52	circumsporozoite protein	Circumsporozoite (CS) protein	Q7K740	Plasmodium falciparum 7G8	Plasmodium falciparum	ELISA	IFNg release	Positive	15
1341383	74744	Linear peptide	YLKKIQNSL	364	372	Circumsporozoite protein precursor	Circumsporozoite (CS) protein	Q7K740	Plasmodium falciparum isolate WELLCOME	Plasmodium falciparum	ELISA	IFNg release	Positive	15
1341626	10771	Linear peptide	DVVGYIMHGISTINKEMK	861	878	ring-infected erythrocyte surface antigen precursor	Ring-infected erythrocyte surface antigen	Q8I0U6	Plasmodium falciparum	Plasmodium falciparum	bioassay	IFNg release	Positive	120
1341815	11813	Linear peptide	EENVEENV	933	940	ring-infested erythrocyte surface antigen	Ring-infected erythrocyte surface antigen	Q8I0U6	Plasmodium falciparum	Plasmodium falciparum	ELISA	IFNg release	Positive	10
1342463	63723	Linear peptide	TFNTHEEALNVLKNIKNLIDTS	80	101	antigen CARP	Clustered-asparagine-rich protein	Q8I562	Plasmodium falciparum	Plasmodium falciparum	ELISA	IFNg release	Positive
1342464	45082	Linear peptide	NNFMNRNMKNKNMNN	186	200	antigen CARP	Clustered-asparagine-rich protein	Q8I562	Plasmodium falciparum	Plasmodium falciparum	ELISA	IFNg release	Positive
1342465	43198	Linear peptide	NAKNVNDMYRDGEMS	245	259	antigen CARP	Clustered-asparagine-rich protein	Q8I562	Plasmodium falciparum	Plasmodium falciparum	ELISA	IFNg release	Positive
1342480	25556	Linear peptide	IDDYLWVEQRVIEEVSINV	122	140	antigen Pfg27/25	Gamete antigen 27/25	Q8IEU2	Plasmodium falciparum	Plasmodium falciparum	ELISA	IFNg release	Positive	1
1342482	39565	Linear peptide	LSPRIRKVGDIEFHACSDYI	31	50	antigen Pfg27/25	Gamete antigen 27/25	Q8IEU2	Plasmodium falciparum	Plasmodium falciparum	ELISA	IFNg release	Positive	1
1342484	14090	Linear peptide	ERVQDNIVNRISDRLISYCT	91	110	antigen Pfg27/25	Gamete antigen 27/25	Q8IEU2	Plasmodium falciparum	Plasmodium falciparum	ELISA	IFNg release	Positive	1
1342486	71001	Linear peptide	VSIRRYVRKNQNRYNYFLIE	71	90	antigen Pfg27/25	Gamete antigen 27/25	Q8IEU2	Plasmodium falciparum	Plasmodium falciparum	ELISA	IFNg release	Positive	2
1342488	8528	Linear peptide	DHAREVKEKKRIMNDKKLIR	141	160	antigen Pfg27/25	Gamete antigen 27/25	Q8IEU2	Plasmodium falciparum	Plasmodium falciparum	ELISA	IFNg release	Positive	1
1342490	54198	Linear peptide	RIMNDKKLIRMLFDTYEYVK	151	170	antigen Pfg27/25	Gamete antigen 27/25	Q8IEU2	Plasmodium falciparum	Plasmodium falciparum	ELISA	IFNg release	Positive	1
1342492	25700	Linear peptide	IDVVDSYIIKPIPALPVTPD	191	210	antigen Pfg27/25	Gamete antigen 27/25	Q8IEU2	Plasmodium falciparum	Plasmodium falciparum	ELISA	IFNg release	Positive	1
1342541	32749	Linear peptide	KPKDELDYENDIEKKICKMEKCS	368	390	Circumsporozoite protein precursor	Circumsporozoite (CS) protein	Q7K740	Plasmodium falciparum 7G8	Plasmodium falciparum	ELISA	IFNg release	Positive
1343311	2527	Linear peptide	ALFFIIFNK	10	18	Circumsporozoite protein-related antigen precursor	Exported protein 1	Q8IIF0	Plasmodium falciparum	Plasmodium falciparum	ELISA	IFNg release	Positive	45
1343312	16652	Linear peptide	FLIFFDLFLV	14	23	sporozoite surface protein 2	Thrombospondin-related anonymous protein	Q76NM2	Plasmodium falciparum 3D7	Plasmodium falciparum	ELISA	IFNg release	Positive	36
1343317	69370	Linear peptide	VLAGLLGNV			Circumsporozoite-related antigen	Exported protein 1	Q8IIF0	Plasmodium falciparum	Plasmodium falciparum	ELISA	IFNg release	Positive	36
1343318	69598	Linear peptide	VLLGGVGLVL	91	100	Malaria protein EXP-1 precursor	Exported protein 1	Q8IIF0	Plasmodium falciparum	Plasmodium falciparum	ELISA	IFNg release	Positive	36
1343327	25068	Linear peptide	HVLSHNSYEK	59	68	liver stage antigen-1			Plasmodium falciparum	Plasmodium falciparum	ELISA	IFNg release	Positive	45
1343328	34701	Linear peptide	LACAGLAYK	523	531	sporozoite surface protein 2	Thrombospondin-related anonymous protein	Q76NM2	Plasmodium falciparum 3D7	Plasmodium falciparum	ELISA	IFNg release	Positive	45
1343329	37073	Linear peptide	LLACAGLAY	522	530	sporozoite surface protein 2	Thrombospondin-related anonymous protein	Q76NM2	Plasmodium falciparum 3D7	Plasmodium falciparum	ELISA	IFNg release	Positive	45
1343332	71265	Linear peptide	VTCGNGIQVR	351	360	Circumsporozoite protein precursor	Circumsporozoite (CS) protein	Q7K740	Plasmodium falciparum	Plasmodium falciparum	ELISA	IFNg release	Positive	45
1343334	65810	Linear peptide	TPYAGEPAPF	539	548	sporozoite surface protein 2	Thrombospondin-related anonymous protein	Q76NM2	Plasmodium falciparum 3D7	Plasmodium falciparum	ELISA	IFNg release	Positive	45
1343419	37115	Linear peptide	LLAVSSILLL			Circumsporozoite	Circumsporozoite (CS) protein	Q7K740	Plasmodium falciparum	Plasmodium falciparum	ELISPOT	IFNg release	Positive	1
1343460	49321	Linear peptide	PSDKHIEQYLKKIKNSIS	326	343	Circumsporozoite protein precursor	Circumsporozoite (CS) protein	Q7K740	Plasmodium falciparum 7G8	Plasmodium falciparum	ELISA	IFNg release	Positive	26
1343482	49340	Linear peptide	PSDQHIEKYLKTIQNSLSTE	6	25	circumsporozoite protein	Circumsporozoite (CS) protein	Q7K740	Plasmodium falciparum	Plasmodium falciparum	ELISA	IFNg release	Positive
1343500	26872	Linear peptide	IKPGSANKPKDQLDYANDIE	41	60	circumsporozoite protein	Circumsporozoite (CS) protein	Q7K740	Plasmodium falciparum	Plasmodium falciparum	ELISA	IFNg release	Positive
1345981	45018	Linear peptide	NMPNDPNRNV	284	293	Circumsporozoite protein precursor	Circumsporozoite (CS) protein	Q7K740	Plasmodium falciparum NF54	Plasmodium falciparum	ELISPOT	IFNg release	Positive	8
1346040	68509	Linear peptide	VFLIFFDLFLVNGRDVQNNI	13	32	sporozoite surface protein 2	Thrombospondin-related anonymous protein	Q76NM2	Plasmodium falciparum	Plasmodium falciparum	ELISPOT	IFNg release	Positive	17
1346042	73405	Linear peptide	YANIFSNNAKEIIRLHSDAS	89	108	thrombospondin related anonymous protein	Thrombospondin-related anonymous protein	Q76NM2	Plasmodium falciparum	Plasmodium falciparum	ELISPOT	IFNg release	Positive	17
1346044	65364	Linear peptide	TNLPYGRTNLTDALL	124	138	Thrombospondin-related anonymous protein precursor	Thrombospondin-related anonymous protein	Q76NM2	Plasmodium falciparum	Plasmodium falciparum	ELISPOT	IFNg release	Positive	17
1346083	62128	Linear peptide	SVFSNNAREIIRLHSDASKN	91	110	sporozoite surface protein 2	Thrombospondin-related anonymous protein	Q76NM2	Plasmodium falciparum	Plasmodium falciparum	ELISPOT	IFNg release	Positive	41
1346085	28326	Linear peptide	IRLHSDASKNKEKALIIIKS	101	120	sporozoite surface protein 2	Thrombospondin-related anonymous protein	Q76NM2	Plasmodium falciparum	Plasmodium falciparum	ELISPOT	IFNg release	Positive	41
1346151	25636	Linear peptide	IDNNPQEPSPNPEEGKGENP	321	340	sporozoite surface protein 2	Thrombospondin-related anonymous protein	Q76NM2	Plasmodium falciparum	Plasmodium falciparum	ELISPOT	IFNg release	Positive	41
1346177	13468	Linear peptide	ENFDIPKKPENKHDNQNNLP	401	420	sporozoite surface protein 2	Thrombospondin-related anonymous protein	Q76NM2	Plasmodium falciparum	Plasmodium falciparum	ELISPOT	IFNg release	Positive	41
1346468	1604	Linear peptide	AGLLGVVSTVLLGGV	82	96	Malaria protein EXP-1 precursor	Exported protein 1	Q8IIF0	Plasmodium falciparum	Plasmodium falciparum	ELISA	IFNg release	Positive	7
1346481	24416	Linear peptide	HNWVNHAVPLAMKLI	62	76	Thrombospondin-related anonymous protein precursor	Thrombospondin-related anonymous protein	Q76NM2	Plasmodium falciparum	Plasmodium falciparum	ELISA	IFNg release	Positive	7
1346486	42255	Linear peptide	MNYYGKQENWYSLKK	53	67	Circumsporozoite protein precursor	Circumsporozoite (CS) protein	Q7K740	Plasmodium falciparum	Plasmodium falciparum	ELISA	IFNg release	Positive	7
1346487	42473	Linear peptide	MRKLAILSVSSFLFV	2	16	Circumsporozoite protein precursor	Circumsporozoite (CS) protein	Q7K740	Plasmodium falciparum	Plasmodium falciparum	ELISA	IFNg release	Positive	7
1346488	54074	Linear peptide	RHNWVNHAVPLAMKLI	61	76	Thrombospondin-related anonymous protein precursor	Thrombospondin-related anonymous protein	Q76NM2	Plasmodium falciparum	Plasmodium falciparum	ELISA	IFNg release	Positive	7
1346489	61443	Linear peptide	SSVFNVVNSSIGLIM	375	389	Circumsporozoite protein precursor	Circumsporozoite (CS) protein	Q7K740	Plasmodium falciparum	Plasmodium falciparum	ELISA	IFNg release	Positive	7
1347029	23444	Linear peptide	GYRKPLDNIKDNVGKMEDYIKK	238	259	merozoite surface protein 1, precursor	Merozoite surface protein 1	Q8I0U8	Plasmodium falciparum 3D7	Plasmodium falciparum	ELISA	IFNg release	Positive	12
1347031	32055	Linear peptide	KLNSLNNPHNVLQNFSVFFNK	1095	1115	merozoite surface protein 1, precursor	Merozoite surface protein 1	Q8I0U8	Plasmodium falciparum 3D7	Plasmodium falciparum	ELISA	IFNg release	Positive	12
1347264	71354	Linear peptide	VTHESYQELVKKLEALEDAV	20	39	merozoite surface protein 1	Merozoite surface protein 1	Q8I0U8	Plasmodium falciparum	Plasmodium falciparum	ELISA	IFNg release	Positive	41
1347719	32526	Linear peptide	KNKEKALII	109	117	sporozoite surface protein 2	Thrombospondin-related anonymous protein	Q76NM2	Plasmodium falciparum	Plasmodium falciparum	ELISPOT	IFNg release	Positive	2
1349145	7803	Linear peptide	DDIVGYIMHGISTINKEMK			RESA			Plasmodium falciparum	Plasmodium falciparum	ELISA	IFNg release	Positive	32
1349158	11818	Linear peptide	EENVEEYDEENVEENV			RESA			Plasmodium falciparum	Plasmodium falciparum	ELISA	IFNg release	Positive	45
1349160	73539	Linear peptide	YDEENVEEHDEEYDE			RESA			Plasmodium falciparum	Plasmodium falciparum	ELISA	IFNg release	Positive	29
1349342	43338	Linear peptide	NAVKNNNNEEPSDQHIEKYL	316	335	circumsporozoite protein	Circumsporozoite (CS) protein	Q7K740	Plasmodium falciparum	Plasmodium falciparum	ELISA	IFNg release	Positive
1349345	49322	Linear peptide	PSDKHIEQYLKKIKNSISTE	326	345	Circumsporozoite protein precursor	Circumsporozoite (CS) protein	Q7K740	Plasmodium falciparum	Plasmodium falciparum	ELISA	IFNg release	Positive
1349347	49325	Linear peptide	PSDKHIEQYLKKIQNSLSTE	337	356	circumsporozoite protein	Circumsporozoite (CS) protein	Q7K740	Plasmodium falciparum	Plasmodium falciparum	ELISA	IFNg release	Positive
1349350	31574	Linear peptide	KKIKNSISTEWSPCSVTCGN	336	355	Circumsporozoite protein precursor	Circumsporozoite (CS) protein	Q7K740	Plasmodium falciparum	Plasmodium falciparum	ELISA	IFNg release	Positive
1349351	3334	Linear peptide	ANKPKDELDYENDIEKKICK	366	385	circumsporozoite protein	Circumsporozoite (CS) protein	Q7K740	Plasmodium falciparum	Plasmodium falciparum	ELISA	IFNg release	Positive
1349353	693	Linear peptide	ADKPDEQLDYENDIEKKICK			Circumsporozoite	Circumsporozoite (CS) protein	Q7K740	Plasmodium falciparum isolate WELLCOME	Plasmodium falciparum	ELISA	IFNg release	Positive
1384817	36311	Linear peptide	LGRSGGDIIKMQTL			RESA			Plasmodium falciparum	Plasmodium falciparum	ELISA	IFNg release	Positive	53
1409374	41748	Linear peptide	MINAYLDKL	523	531	STARP antigen	Sporozoite threonine and asparagine-rich protein	Q8IC44	Plasmodium falciparum	Plasmodium falciparum	ELISPOT	IFNg release	Positive	17
1409375	27578	Linear peptide	IMVLSFLFL	403	411	Circumsporozoite protein precursor	Circumsporozoite (CS) protein	Q7K740	Plasmodium falciparum 7G8	Plasmodium falciparum	ELISPOT	IFNg release	Positive	17
1409376	32101	Linear peptide	KLQEQQSDL	191	199	Liver stage antigen			Plasmodium falciparum	Plasmodium falciparum	ELISPOT	IFNg release	Positive	17
1409377	65043	Linear peptide	TLRKPKHKKL	104	113	Circumsporozoite protein precursor	Circumsporozoite (CS) protein	Q7K740	Plasmodium falciparum NF54	Plasmodium falciparum	ELISPOT	IFNg release	Positive	17
1409378	24217	Linear peptide	HLGNVKYLV	3	11	Thrombospondin-related anonymous protein precursor	Thrombospondin-related anonymous protein	Q76NM2	Plasmodium falciparum	Plasmodium falciparum	ELISPOT	IFNg release	Positive	17
1409385	44812	Linear peptide	NLNDNAIHL	80	88	Thrombospondin-related anonymous protein precursor	Thrombospondin-related anonymous protein	Q76NM2	Plasmodium falciparum	Plasmodium falciparum	ELISPOT	IFNg release	Positive	9
1409388	31941	Linear peptide	KLKKIKNSI			Circumsporozoite	Circumsporozoite (CS) protein	Q7K740	Plasmodium falciparum 7G8	Plasmodium falciparum	ELISPOT	IFNg release	Positive	17
1409391	32133	Linear peptide	KLRKPKHKKL	104	113	Circumsporozoite protein precursor	Circumsporozoite (CS) protein	Q7K740	Plasmodium falciparum 7G8	Plasmodium falciparum	ELISPOT	IFNg release	Positive	17
1409400	9041	Linear peptide	DLDEPEQFRL	543	552	Thrombospondin-related anonymous protein precursor	Thrombospondin-related anonymous protein	Q76NM2	Plasmodium falciparum	Plasmodium falciparum	ELISPOT	IFNg release	Positive	17
1459119	44555	Linear peptide	NKNDNKND	4356	4363	Hypothetical protein PFE1325w	Uncharacterized protein	Q8I3J9	Plasmodium falciparum	Plasmodium falciparum	ELISPOT	IFNg release	Positive
1460815	32483	Linear peptide	KNESKYSNTFINNAYNMSIRRSM	21	43	45 kD merozoite surface antigen precursor	Merozoite surface antigen 2	A0A143ZX41	Plasmodium falciparum	Plasmodium falciparum	ELISPOT	IFNg release	Positive
1460821	13975	Linear peptide	EREDERTLTKEYEDIVLK	1070	1087	erythrocyte binding protein	Erythrocyte binding antigen-175	Q8IBE8	Plasmodium falciparum	Plasmodium falciparum	ELISPOT	IFNg release	Positive
1460824	35234	Linear peptide	LDNIKDNVGKMEDYIKKNKT	223	242	merozoite surface protein 1	Merozoite surface protein 1	Q8I0U8	Plasmodium falciparum	Plasmodium falciparum	ELISPOT	IFNg release	Positive
1460827	13913	Linear peptide	EQQSDLEQERLAKEKLQ	177	193	liver stage antigen-1			Plasmodium falciparum	Plasmodium falciparum	ELISPOT	IFNg release	Positive
1460830	31566	Linear peptide	KKICKMEKCSSVFNV	392	406	circumsporozoite protein	Circumsporozoite (CS) protein	Q7K740	Plasmodium falciparum	Plasmodium falciparum	ELISPOT	IFNg release	Positive
1460833	11438	Linear peptide	EDSGSNGKKITCECTKPDS	1677	1695	major merozoite surface antigen	Merozoite surface protein 1	Q8I0U8	Plasmodium falciparum	Plasmodium falciparum	ELISPOT	IFNg release	Positive
1460836	8448	Linear peptide	DGNCEDIPHVNEFSAIDL	317	334	apical membrane antigen-1	Apical membrane antigen 1	Q7KQK5	Plasmodium falciparum	Plasmodium falciparum	ELISPOT	IFNg release	Positive
1460839	21373	Linear peptide	GNAEKYDKMDEPQHYGKS	571	588	apical membrane antigen-1	Apical membrane antigen 1	Q7KQK5	Plasmodium falciparum	Plasmodium falciparum	ELISPOT	IFNg release	Positive
1460842	52494	Linear peptide	QTDEIKNDNIQTDEIKNDNI	442	461	protective antigen	Ag-1 blood stage membrane protein homologue	Q8I1X7	Plasmodium falciparum	Plasmodium falciparum	ELISPOT	IFNg release	Positive
1484767	7765	Linear peptide	DDEHVEEPTVA	455	465	ring-infested erythrocyte surface antigen	Ring-infected erythrocyte surface antigen	Q8I0U6	Plasmodium falciparum	Plasmodium falciparum	ELISA	IFNg release	Positive
1491886	73683	Linear peptide	YEKAKNAYQKANQAVLKAKEASSYD	167	191	merozoite surface protein 3	Merozoite surface protein 3	Q8IJ55	Plasmodium falciparum 3D7	Plasmodium falciparum	ELISA	IFNg release	Positive	31
1491887	2167	Linear peptide	AKEASSYDYILGWEFGGGVPEHKKEEN	184	210	merozoite surface protein 3	Merozoite surface protein 3	Q8IJ55	Plasmodium falciparum 3D7	Plasmodium falciparum	ELISA	IFNg release	Positive	31
1491888	47302	Linear peptide	PEHKKEENMLSHLYVSSKDKENISKEND	203	230	merozoite surface protein 3	Merozoite surface protein 3	Q8IJ55	Plasmodium falciparum 3D7	Plasmodium falciparum	ELISA	IFNg release	Positive	31
1504528	20998	Linear peptide	GLLGVVSTV	83	91	exported protein 1	Exported protein 1	Q8IIF0	Plasmodium falciparum	Plasmodium falciparum	ELISA	IFNg release	Positive-High	2
1504543	38776	Linear peptide	LPYGRTNL	126	133	thrombospondin-related protein	Thrombospondin-related anonymous protein	Q76NM2	Plasmodium falciparum	Plasmodium falciparum	ELISA	IFNg release	Positive	3
1504544	51960	Linear peptide	QPRPRGDNF	303	311	thrombospondin related anonymous protein	Thrombospondin-related anonymous protein	Q76NM2	Plasmodium falciparum	Plasmodium falciparum	ELISA	IFNg release	Positive	6
1504545	55319	Linear peptide	RPRGDNFAV	305	313	thrombospondin-related protein	Thrombospondin-related anonymous protein	Q76NM2	Plasmodium falciparum	Plasmodium falciparum	ELISA	IFNg release	Positive	3
1504565	17046	Linear peptide	FMKAVCVEV	230	238	sporozoite surface protein 2	Thrombospondin-related anonymous protein	Q76NM2	Plasmodium falciparum	Plasmodium falciparum	ELISA	IFNg release	Positive
1551199	80296	Linear peptide	AISVTMDNILSGFENEYD	1327	1344	precursor of the major merozoite surface antigens	Merozoite surface protein 1	Q8I0U8	Plasmodium falciparum Mad20/Papua New Guinea	Plasmodium falciparum	ELISPOT	IFNg release	Positive	48
1551204	90063	Linear peptide	VIYLKPLAGVYRSLKKQI	1345	1362	precursor of the major merozoite surface antigens	Merozoite surface protein 1	Q8I0U8	Plasmodium falciparum Mad20/Papua New Guinea	Plasmodium falciparum	ELISPOT	IFNg release	Positive	48
1551205	86892	Linear peptide	NLNDILNSRLKKRKYFLD	1372	1389	precursor of the major merozoite surface antigens	Merozoite surface protein 1	Q8I0U8	Plasmodium falciparum Mad20/Papua New Guinea	Plasmodium falciparum	ELISPOT	IFNg release	Positive	48
1551206	85391	Linear peptide	LKKRKYFLDVLESDLMQF	1381	1398	precursor of the major merozoite surface antigens	Merozoite surface protein 1	Q8I0U8	Plasmodium falciparum Mad20/Papua New Guinea	Plasmodium falciparum	ELISPOT	IFNg release	Positive	48
1551207	90122	Linear peptide	VLESDLMQFKHISSNEYI	1390	1407	precursor of the major merozoite surface antigens	Merozoite surface protein 1	Q8I0U8	Plasmodium falciparum Mad20/Papua New Guinea	Plasmodium falciparum	ELISPOT	IFNg release	Positive	48
1551208	84326	Linear peptide	KHISSNEYIIEDSFKLLN	1399	1416	precursor of the major merozoite surface antigens	Merozoite surface protein 1	Q8I0U8	Plasmodium falciparum Mad20/Papua New Guinea	Plasmodium falciparum	ELISPOT	IFNg release	Positive	48
1551209	83386	Linear peptide	IEDSFKLLNSEQKNTLLK	1408	1425	precursor of the major merozoite surface antigens	Merozoite surface protein 1	Q8I0U8	Plasmodium falciparum Mad20/Papua New Guinea	Plasmodium falciparum	ELISPOT	IFNg release	Positive	48
1551210	88493	Linear peptide	SEQKNTLLKSYKYIKESV	1417	1434	precursor of the major merozoite surface antigens	Merozoite surface protein 1	Q8I0U8	Plasmodium falciparum Mad20/Papua New Guinea	Plasmodium falciparum	ELISPOT	IFNg release	Positive	48
1551211	89300	Linear peptide	SYKYIKESVENDIKFAQE	1426	1443	precursor of the major merozoite surface antigens	Merozoite surface protein 1	Q8I0U8	Plasmodium falciparum Mad20/Papua New Guinea	Plasmodium falciparum	ELISPOT	IFNg release	Positive	48
1551212	81707	Linear peptide	ENDIKFAQEGISYYEKVL	1435	1452	precursor of the major merozoite surface antigens	Merozoite surface protein 1	Q8I0U8	Plasmodium falciparum Mad20/Papua New Guinea	Plasmodium falciparum	ELISPOT	IFNg release	Positive	48
1551213	82696	Linear peptide	GISYYEKVLAKYKDDLES	1444	1461	precursor of the major merozoite surface antigens	Merozoite surface protein 1	Q8I0U8	Plasmodium falciparum Mad20/Papua New Guinea	Plasmodium falciparum	ELISPOT	IFNg release	Positive-High	48
1551214	80331	Linear peptide	AKYKDDLESIKKVIKEEK	1453	1470	precursor of the major merozoite surface antigens	Merozoite surface protein 1	Q8I0U8	Plasmodium falciparum Mad20/Papua New Guinea	Plasmodium falciparum	ELISPOT	IFNg release	Positive-High	48
1551215	83600	Linear peptide	IKKVIKEEKEKFPSSPPT	1462	1479	precursor of the major merozoite surface antigens	Merozoite surface protein 1	Q8I0U8	Plasmodium falciparum Mad20/Papua New Guinea	Plasmodium falciparum	ELISPOT	IFNg release	Positive-High	48
1551216	81383	Linear peptide	EAHVKITKLSDLKAIDDK	1534	1551	precursor of the major merozoite surface antigens	Merozoite surface protein 1	Q8I0U8	Plasmodium falciparum Mad20/Papua New Guinea	Plasmodium falciparum	ELISPOT	IFNg release	Positive	48
1551217	83362	Linear peptide	IDLFKNPYDFEAIKKLIN	1552	1569	precursor of the major merozoite surface antigens	Merozoite surface protein 1	Q8I0U8	Plasmodium falciparum Mad20/Papua New Guinea	Plasmodium falciparum	ELISPOT	IFNg release	Positive	48
1551218	84497	Linear peptide	KLLSTGLVQNFPNTIISK	1579	1596	precursor of the major merozoite surface antigens	Merozoite surface protein 1	Q8I0U8	Plasmodium falciparum Mad20/Papua New Guinea	Plasmodium falciparum	ELISPOT	IFNg release	Positive	48
1551219	86717	Linear peptide	NFPNTIISKLIEGKFQD	1588	1604	precursor of the major merozoite surface antigens	Merozoite surface protein 1	Q8I0U8	Plasmodium falciparum Mad20/Papua New Guinea	Plasmodium falciparum	ELISPOT	IFNg release	Positive	48
1551220	83756	Linear peptide	INDCNVEKDEAHVKITKL	1525	1542	precursor of the major merozoite surface antigens	Merozoite surface protein 1	Q8I0U8	Plasmodium falciparum Mad20/Papua New Guinea	Plasmodium falciparum	ELISPOT	IFNg release	Positive	48
1551335	80584	Linear peptide	AVTPSVIDNILSKIENEY	1255	1272	precursor for the major merozoite surface antigens	Merozoite surface protein 1	Q8I0U8	Plasmodium falciparum isolate WELLCOME	Plasmodium falciparum	ELISPOT	IFNg release	Positive	48
1551341	83697	Linear peptide	ILSKIENEYEVLYLKPLA	1264	1281	precursor for the major merozoite surface antigens	Merozoite surface protein 1	Q8I0U8	Plasmodium falciparum isolate WELLCOME	Plasmodium falciparum	ELISPOT	IFNg release	Positive	48
1551345	81891	Linear peptide	EVLYLKPLAGVYRSLKKQ	1273	1290	precursor for the major merozoite surface antigens	Merozoite surface protein 1	Q8I0U8	Plasmodium falciparum isolate WELLCOME	Plasmodium falciparum	ELISPOT	IFNg release	Positive	48
1551349	82974	Linear peptide	GVYRSLKKQLENNVMTFN	1282	1299	precursor for the major merozoite surface antigens	Merozoite surface protein 1	Q8I0U8	Plasmodium falciparum isolate WELLCOME	Plasmodium falciparum	ELISPOT	IFNg release	Positive-High	48
1551353	85115	Linear peptide	LENNVMTFNVNVKDILNS	1291	1308	precursor for the major merozoite surface antigens	Merozoite surface protein 1	Q8I0U8	Plasmodium falciparum isolate WELLCOME	Plasmodium falciparum	ELISPOT	IFNg release	Positive-High	48
1551357	90239	Linear peptide	VNVKDILNSRFNKRENFK	1300	1317	precursor for the major merozoite surface antigens	Merozoite surface protein 1	Q8I0U8	Plasmodium falciparum isolate WELLCOME	Plasmodium falciparum	ELISPOT	IFNg release	Positive	48
1551361	87868	Linear peptide	RFNKRENFKNVLESDLIP	1309	1326	precursor for the major merozoite surface antigens	Merozoite surface protein 1	Q8I0U8	Plasmodium falciparum isolate WELLCOME	Plasmodium falciparum	ELISPOT	IFNg release	Positive	48
1551377	86811	Linear peptide	NKEKRDKFLSSYNYIKDS	1345	1362	precursor for the major merozoite surface antigens	Merozoite surface protein 1	Q8I0U8	Plasmodium falciparum isolate WELLCOME	Plasmodium falciparum	ELISPOT	IFNg release	Positive	48
1551381	89148	Linear peptide	SSYNYIKDSIDTDINFAN	1354	1371	precursor for the major merozoite surface antigens	Merozoite surface protein 1	Q8I0U8	Plasmodium falciparum isolate WELLCOME	Plasmodium falciparum	ELISPOT	IFNg release	Positive	48
1551389	81330	Linear peptide	DVLGYYKILSEKYKSDLD	1372	1389	precursor for the major merozoite surface antigens	Merozoite surface protein 1	Q8I0U8	Plasmodium falciparum isolate WELLCOME	Plasmodium falciparum	ELISPOT	IFNg release	Positive	48
1551393	88483	Linear peptide	SEKYKSDLDSIKKYINDK	1381	1398	precursor for the major merozoite surface antigens	Merozoite surface protein 1	Q8I0U8	Plasmodium falciparum isolate WELLCOME	Plasmodium falciparum	ELISPOT	IFNg release	Positive	48
1551397	88666	Linear peptide	SIKKYINDKQGENEKYLP	1390	1407	precursor for the major merozoite surface antigens	Merozoite surface protein 1	Q8I0U8	Plasmodium falciparum isolate WELLCOME	Plasmodium falciparum	ELISPOT	IFNg release	Positive	48
1551401	87550	Linear peptide	QGENEKYLPFLNNIETLY	1399	1416	precursor for the major merozoite surface antigens	Merozoite surface protein 1	Q8I0U8	Plasmodium falciparum isolate WELLCOME	Plasmodium falciparum	ELISPOT	IFNg release	Positive	48
1551425	90839	Linear peptide	YLKTIQDKLADFKKNNNF	1453	1470	precursor for the major merozoite surface antigens	Merozoite surface protein 1	Q8I0U8	Plasmodium falciparum isolate WELLCOME	Plasmodium falciparum	ELISPOT	IFNg release	Positive-High	48
1551429	80182	Linear peptide	ADFKKNNNFVGIADLSTD	1462	1479	precursor for the major merozoite surface antigens	Merozoite surface protein 1	Q8I0U8	Plasmodium falciparum isolate WELLCOME	Plasmodium falciparum	ELISPOT	IFNg release	Positive-High	48
1551433	89977	Linear peptide	VGIADLSTDYNHNNLLTK	1471	1488	precursor for the major merozoite surface antigens	Merozoite surface protein 1	Q8I0U8	Plasmodium falciparum isolate WELLCOME	Plasmodium falciparum	ELISPOT	IFNg release	Positive-High	48
1551441	82225	Linear peptide	FLSTGMVFENLAKTVLSN	1489	1506	precursor for the major merozoite surface antigens	Merozoite surface protein 1	Q8I0U8	Plasmodium falciparum isolate WELLCOME	Plasmodium falciparum	ELISPOT	IFNg release	Positive	48
1799681	90539	Linear peptide	VYRSLKKQIEKNIFTFNL	1354	1371	precursor of the major merozoite surface antigens	Merozoite surface protein 1	Q8I0U8	Plasmodium falciparum	Plasmodium falciparum	ELISPOT	IFNg release	Positive	20
1799682	81605	Linear peptide	EKNIFTFNLNLNDILNSR	1363	1380	precursor of the major merozoite surface antigens	Merozoite surface protein 1	Q8I0U8	Plasmodium falciparum	Plasmodium falciparum	ELISPOT	IFNg release	Positive	20
1799691	20451	Linear peptide	GISYYEKVLAKYKDDLE	1444	1460	precursor of the major merozoite surface antigens	Merozoite surface protein 1	Q8I0U8	Plasmodium falciparum	Plasmodium falciparum	ELISPOT	IFNg release	Positive	19
1799692	138289	Linear peptide	AKYKDDLESIKKVIKEE	1453	1469	precursor of the major merozoite surface antigens	Merozoite surface protein 1	Q8I0U8	Plasmodium falciparum	Plasmodium falciparum	ELISPOT	IFNg release	Positive	20
1799693	138620	Linear peptide	SIKKVIKEEKEKFPSSPP	1461	1478	precursor of the major merozoite surface antigens	Merozoite surface protein 1	Q8I0U8	Plasmodium falciparum	Plasmodium falciparum	ELISPOT	IFNg release	Positive	20
1799694	138454	Linear peptide	KEKFPSSPPTTPPSPAKT	1470	1487	precursor of the major merozoite surface antigens	Merozoite surface protein 1	Q8I0U8	Plasmodium falciparum	Plasmodium falciparum	ELISPOT	IFNg release	Positive	20
1799696	138324	Linear peptide	DEQKKESKFLPFLTNIET	1488	1505	precursor of the major merozoite surface antigens	Merozoite surface protein 1	Q8I0U8	Plasmodium falciparum	Plasmodium falciparum	ELISPOT	IFNg release	Positive	20
1799697	138489	Linear peptide	LPFLTNIETLYNNLVNKI	1497	1514	precursor of the major merozoite surface antigens	Merozoite surface protein 1	Q8I0U8	Plasmodium falciparum	Plasmodium falciparum	ELISPOT	IFNg release	Positive	20
1799698	138501	Linear peptide	LYNNLVNKIDDYLINLKA	1506	1523	precursor of the major merozoite surface antigens	Merozoite surface protein 1	Q8I0U8	Plasmodium falciparum	Plasmodium falciparum	ELISPOT	IFNg release	Positive	19
1799699	138319	Linear peptide	DDYLINLKAKINDCNVEK	1515	1532	precursor of the major merozoite surface antigens	Merozoite surface protein 1	Q8I0U8	Plasmodium falciparum	Plasmodium falciparum	ELISPOT	IFNg release	Positive	20
1799700	138464	Linear peptide	KINDCNVEKDEAHVKITK	1524	1541	precursor of the major merozoite surface antigens	Merozoite surface protein 1	Q8I0U8	Plasmodium falciparum	Plasmodium falciparum	ELISPOT	IFNg release	Positive	20
1799702	138494	Linear peptide	LSDLKAIDDKIDLFKNPY	1542	1559	precursor of the major merozoite surface antigens	Merozoite surface protein 1	Q8I0U8	Plasmodium falciparum	Plasmodium falciparum	ELISPOT	IFNg release	Positive	19
1799703	138463	Linear peptide	KIDLFKNPYDFEAIKKLI	1551	1568	precursor of the major merozoite surface antigens	Merozoite surface protein 1	Q8I0U8	Plasmodium falciparum	Plasmodium falciparum	ELISPOT	IFNg release	Positive	19
1799704	138325	Linear peptide	DFEAIKKLINDDTKKDML	1560	1577	precursor of the major merozoite surface antigens	Merozoite surface protein 1	Q8I0U8	Plasmodium falciparum	Plasmodium falciparum	ELISPOT	IFNg release	Positive	14
1799705	138511	Linear peptide	NDDTKKDMLGKLLSTGLV	1569	1586	precursor of the major merozoite surface antigens	Merozoite surface protein 1	Q8I0U8	Plasmodium falciparum	Plasmodium falciparum	ELISPOT	IFNg release	Positive	17
1799706	138415	Linear peptide	GKLLSTGLVQNFPNTIIS	1578	1595	precursor of the major merozoite surface antigens	Merozoite surface protein 1	Q8I0U8	Plasmodium falciparum	Plasmodium falciparum	ELISPOT	IFNg release	Positive	14
1799707	138570	Linear peptide	QNFPNTIISKLIEGKFQD	1587	1604	precursor of the major merozoite surface antigens	Merozoite surface protein 1	Q8I0U8	Plasmodium falciparum	Plasmodium falciparum	ELISPOT	IFNg release	Positive	14
1799715	87137	Linear peptide	NVLESDLIPYKDLTSSNY	1318	1335	precursor for the major merozoite surface antigens	Merozoite surface protein 1	Q8I0U8	Plasmodium falciparum	Plasmodium falciparum	ELISPOT	IFNg release	Positive	17
1799717	90500	Linear peptide	VVKDPYKFLNKEKRDKFL	1336	1353	precursor for the major merozoite surface antigens	Merozoite surface protein 1	Q8I0U8	Plasmodium falciparum	Plasmodium falciparum	ELISPOT	IFNg release	Positive	17
1799726	84837	Linear peptide	KTVNDKIDLFVIHLEAKV	1417	1434	precursor for the major merozoite surface antigens	Merozoite surface protein 1	Q8I0U8	Plasmodium falciparum	Plasmodium falciparum	ELISPOT	IFNg release	Positive	17
1799727	82473	Linear peptide	FVIHLEAKVLNYTYEKSN	1426	1443	precursor for the major merozoite surface antigens	Merozoite surface protein 1	Q8I0U8	Plasmodium falciparum	Plasmodium falciparum	ELISPOT	IFNg release	Positive	20
1799729	89944	Linear peptide	VEVKIKELNYLKTIQDKL	1444	1461	precursor for the major merozoite surface antigens	Merozoite surface protein 1	Q8I0U8	Plasmodium falciparum	Plasmodium falciparum	ELISPOT	IFNg release	Positive	17
1799733	90879	Linear peptide	YNHNNLLTKFLSTGMVFE	1480	1497	precursor for the major merozoite surface antigens	Merozoite surface protein 1	Q8I0U8	Plasmodium falciparum	Plasmodium falciparum	ELISPOT	IFNg release	Positive	17
1799735	86862	Linear peptide	NLAKTVLSNLLDGNLQG	1498	1514	precursor for the major merozoite surface antigens	Merozoite surface protein 1	Q8I0U8	Plasmodium falciparum	Plasmodium falciparum	ELISPOT	IFNg release	Positive	17
1804096	139707	Linear peptide	DPNNANPNVDPNANPNV			Circumsporozoite	Circumsporozoite (CS) protein	Q7K740	Plasmodium falciparum	Plasmodium falciparum	ELISPOT	IFNg release	Positive-Low
1804105	139853	Linear peptide	PNANPNANPNANPNANP	114	130	circumsporozoite protein	Circumsporozoite (CS) protein	Q7K740	Plasmodium falciparum	Plasmodium falciparum	ELISPOT	IFNg release	Positive-High
1804112	62126	Linear peptide	SVFNVVNSSIGLIMVLSFLFLN	384	405	circumsporozoite protein	Circumsporozoite (CS) protein	Q7K740	Plasmodium falciparum	Plasmodium falciparum	ELISPOT	IFNg release	Positive-Low
1844933	147653	Linear peptide	FEFTYMINF	13	21	apical membrane antigen-1	Apical membrane antigen 1	Q7KQK5	Plasmodium falciparum FC27/Papua New Guinea	Plasmodium falciparum	ELISPOT	IFNg release	Positive	5
1844934	148222	Linear peptide	SDVYRPINEH	35	44	apical membrane antigen 1	Apical membrane antigen 1	Q7KQK5	Plasmodium falciparum FC27/Papua New Guinea	Plasmodium falciparum	ELISPOT	IFNg release	Positive	5
1844935	147787	Linear peptide	HPKEYEYPL	47	55	apical membrane antigen 1	Apical membrane antigen 1	Q7KQK5	Plasmodium falciparum FC27/Papua New Guinea	Plasmodium falciparum	ELISPOT	IFNg release	Positive	5
1844936	148450	Linear peptide	YEYPLHQEH	51	59	apical membrane antigen-1	Apical membrane antigen 1	Q7KQK5	Plasmodium falciparum FC27/Papua New Guinea	Plasmodium falciparum	ELISPOT	IFNg release	Positive	5
1844937	148032	Linear peptide	NQYLKDGGFAFPTE			Apical membrane antigen 1	Apical membrane antigen 1	Q7KQK5	Plasmodium falciparum FC27/Papua New Guinea	Plasmodium falciparum	ELISPOT	IFNg release	Positive	5
1844938	148312	Linear peptide	TLDEMRHFYK	194	203	Apical membrane antigen 1 precursor	Apical membrane antigen 1	Q7KQK5	Plasmodium falciparum FC27/Papua New Guinea	Plasmodium falciparum	ELISPOT	IFNg release	Positive	5
1844939	147626	Linear peptide	EMRHFYKDNKYVKNL	197	211	Apical membrane antigen 1 precursor	Apical membrane antigen 1	Q7KQK5	Plasmodium falciparum FC27/Papua New Guinea	Plasmodium falciparum	ELISPOT	IFNg release	Positive	5
1844940	147991	Linear peptide	NEFPAIDLF	327	335	apical membrane antigen 1	Apical membrane antigen 1	Q7KQK5	Plasmodium falciparum FC27/Papua New Guinea	Plasmodium falciparum	ELISPOT	IFNg release	Positive	5
1844941	147870	Linear peptide	KLVFELSA	339	346	Apical membrane antigen 1 precursor	Apical membrane antigen 1	Q7KQK5	Plasmodium falciparum FC27/Papua New Guinea	Plasmodium falciparum	ELISPOT	IFNg release	Positive	5
1844942	147666	Linear peptide	FKADRYKSHGKGYNW	385	399	Apical membrane antigen 1 precursor	Apical membrane antigen 1	Q7KQK5	Plasmodium falciparum FC27/Papua New Guinea	Plasmodium falciparum	ELISPOT	IFNg release	Positive	5
1844943	147644	Linear peptide	ETQKCEIFNVKPCL			Apical membrane antigen 1	Apical membrane antigen 1	Q7KQK5	Plasmodium falciparum FC27/Papua New Guinea	Plasmodium falciparum	ELISPOT	IFNg release	Positive	5
1844944	148342	Linear peptide	TQKCEIFNV	406	414	Apical membrane antigen 1 precursor	Apical membrane antigen 1	Q7KQK5	Plasmodium falciparum FC27/Papua New Guinea	Plasmodium falciparum	ELISPOT	IFNg release	Positive	5
1844945	147542	Linear peptide	CEIFNVKPTCLINNS	409	423	Apical membrane antigen 1 precursor	Apical membrane antigen 1	Q7KQK5	Plasmodium falciparum FC27/Papua New Guinea	Plasmodium falciparum	ELISPOT	IFNg release	Positive	5
1844946	147993	Linear peptide	NEVVVKEEY	520	528	Apical membrane antigen 1 precursor	Apical membrane antigen 1	Q7KQK5	Plasmodium falciparum FC27/Papua New Guinea	Plasmodium falciparum	ELISPOT	IFNg release	Positive	5
1848095	147923	Linear peptide	LLSAFEFTYMINFGR	9	23	Apical membrane antigen 1 precursor	Apical membrane antigen 1	Q7KQK5	Plasmodium falciparum FC27/Papua New Guinea	Plasmodium falciparum	ELISPOT	IFNg release	Positive	1
1848096	148346	Linear peptide	TSNNEWVKEEYDE			Apical membrane antigen 1	Apical membrane antigen 1	Q7KQK5	Plasmodium falciparum FC27/Papua New Guinea	Plasmodium falciparum	ELISPOT	IFNg release	Positive	1
1848097	147820	Linear peptide	INEHREHPKEYEYPL	33	47	apical membrane antigen-1	Apical membrane antigen 1	Q7KQK5	Plasmodium falciparum FC27/Papua New Guinea	Plasmodium falciparum	ELISPOT	IFNg release	Positive	2
1848098	147925	Linear peptide	LMSPMTLDEMRHFYK	189	203	Apical membrane antigen 1 precursor	Apical membrane antigen 1	Q7KQK5	Plasmodium falciparum FC27/Papua New Guinea	Plasmodium falciparum	ELISPOT	IFNg release	Positive	1
1857802	153411	Linear peptide	LLACAGLLAYK			Sporozoite surface protein 2	Thrombospondin-related anonymous protein	Q76NM2	Plasmodium falciparum	Plasmodium falciparum	ELISPOT	IFNg release	Positive	4
1857807	153360	Linear peptide	APFISAVAA	1665	1673	Liver stage antigen-3 precursor	Liver stage antigen 3	O96275	Plasmodium falciparum	Plasmodium falciparum	ELISPOT	IFNg release	Positive	7
1885324	156729	Linear peptide	NISQHQCVKKQCPQNSGCFR	1526	1545	Merozoite surface protein 1 precursor	Merozoite surface protein 1	Q8I0U8	Plasmodium falciparum	Plasmodium falciparum	ELISPOT	IFNg release	Positive
1885325	156740	Linear peptide	QCPQNSGCFRHLDEREECKC	1536	1555	Merozoite surface protein 1 precursor	Merozoite surface protein 1	Q8I0U8	Plasmodium falciparum	Plasmodium falciparum	ELISPOT	IFNg release	Positive
1885326	156685	Linear peptide	HLDEREECKCLLNYKQEGDK	1546	1565	Merozoite surface protein 1 precursor	Merozoite surface protein 1	Q8I0U8	Plasmodium falciparum	Plasmodium falciparum	ELISPOT	IFNg release	Positive
1885327	156717	Linear peptide	LLNYKQEGDKCVENPNPTCN	1556	1575	Merozoite surface protein 1 precursor	Merozoite surface protein 1	Q8I0U8	Plasmodium falciparum	Plasmodium falciparum	ELISPOT	IFNg release	Positive
1885328	156635	Linear peptide	CVENPNPTCNENNGGCDADA	1566	1585	Merozoite surface protein 1 precursor	Merozoite surface protein 1	Q8I0U8	Plasmodium falciparum	Plasmodium falciparum	ELISPOT	IFNg release	Positive
1885329	156641	Linear peptide	ENNGGCDADAKCTEEDSGSN	1576	1595	Merozoite surface protein 1 precursor	Merozoite surface protein 1	Q8I0U8	Plasmodium falciparum	Plasmodium falciparum	ELISPOT	IFNg release	Positive
1885330	156694	Linear peptide	KCTEEDSGSNGKKITCECTK	1586	1605	Merozoite surface protein 1 precursor	Merozoite surface protein 1	Q8I0U8	Plasmodium falciparum	Plasmodium falciparum	ELISPOT	IFNg release	Positive
1885331	156665	Linear peptide	GKKITCECTKPDSYPLFDGI	1596	1615	Merozoite surface protein 1 precursor	Merozoite surface protein 1	Q8I0U8	Plasmodium falciparum	Plasmodium falciparum	ELISPOT	IFNg release	Positive
1885332	156735	Linear peptide	PDSYPLFDGIFCSSSN	1606	1621	Merozoite surface protein 1 precursor	Merozoite surface protein 1	Q8I0U8	Plasmodium falciparum	Plasmodium falciparum	ELISPOT	IFNg release	Positive
1963539	32741	Linear peptide	KPKDELDY	353	360	circumsporozoite (CS) protein	Circumsporozoite (CS) protein	Q7K740	Plasmodium falciparum 3D7	Plasmodium falciparum	ICS	IFNg release	Positive
1988709	188502	Linear peptide	SSSSLYNGSQFIEQL	33	47	CelTOS, putative	Cell traversal protein for ookinetes and sporozoites	Q8I5P1	Plasmodium falciparum	Plasmodium falciparum	ELISPOT	IFNg release	Positive-Low
1988712	188354	Linear peptide	LYNGSQFIEQLNNSF	37	51	CelTOS, putative	Cell traversal protein for ookinetes and sporozoites	Q8I5P1	Plasmodium falciparum	Plasmodium falciparum	ELISPOT	IFNg release	Positive-Low
1988715	188495	Linear peptide	SQFIEQLNNSFTSAF	41	55	CelTOS, putative	Cell traversal protein for ookinetes and sporozoites	Q8I5P1	Plasmodium falciparum	Plasmodium falciparum	ELISPOT	IFNg release	Positive-Low
1988718	188137	Linear peptide	EQLNNSFTSAFLESQ	45	59	CelTOS, putative	Cell traversal protein for ookinetes and sporozoites	Q8I5P1	Plasmodium falciparum	Plasmodium falciparum	ELISPOT	IFNg release	Positive-Low
1988721	188390	Linear peptide	NSFTSAFLESQSMNK	49	63	CelTOS, putative	Cell traversal protein for ookinetes and sporozoites	Q8I5P1	Plasmodium falciparum	Plasmodium falciparum	ELISPOT	IFNg release	Positive-Low
1988724	56776	Linear peptide	SAFLESQSMNKIGDD	53	67	CelTOS, putative	Cell traversal protein for ookinetes and sporozoites	Q8I5P1	Plasmodium falciparum	Plasmodium falciparum	ELISPOT	IFNg release	Positive-Low
1988727	188145	Linear peptide	ESQSMNKIGDDLAET	57	71	CelTOS, putative	Cell traversal protein for ookinetes and sporozoites	Q8I5P1	Plasmodium falciparum	Plasmodium falciparum	ELISPOT	IFNg release	Positive-Low
1988730	188364	Linear peptide	MNKIGDDLAETISNE	61	75	CelTOS, putative	Cell traversal protein for ookinetes and sporozoites	Q8I5P1	Plasmodium falciparum	Plasmodium falciparum	ELISPOT	IFNg release	Positive-Low
1988734	188186	Linear peptide	GDDLAETISNELVSV	65	79	CelTOS, putative	Cell traversal protein for ookinetes and sporozoites	Q8I5P1	Plasmodium falciparum	Plasmodium falciparum	ELISPOT	IFNg release	Positive-Low
1988737	188031	Linear peptide	AETISNELVSVLQKN	69	83	CelTOS, putative	Cell traversal protein for ookinetes and sporozoites	Q8I5P1	Plasmodium falciparum	Plasmodium falciparum	ELISPOT	IFNg release	Positive-Low
1988740	188491	Linear peptide	SNELVSVLQKNSPTF	73	87	CelTOS, putative	Cell traversal protein for ookinetes and sporozoites	Q8I5P1	Plasmodium falciparum	Plasmodium falciparum	ELISPOT	IFNg release	Positive-Low
1988757	188154	Linear peptide	EVKKHAKSMLKELIK	97	111	CelTOS, putative	Cell traversal protein for ookinetes and sporozoites	Q8I5P1	Plasmodium falciparum	Plasmodium falciparum	ELISPOT	IFNg release	Positive-Intermediate
1988760	188231	Linear peptide	HAKSMLKELIKVGLP	101	115	CelTOS, putative	Cell traversal protein for ookinetes and sporozoites	Q8I5P1	Plasmodium falciparum	Plasmodium falciparum	ELISPOT	IFNg release	Positive-Intermediate
1988763	188362	Linear peptide	MLKELIKVGLPSFEN	105	119	CelTOS, putative	Cell traversal protein for ookinetes and sporozoites	Q8I5P1	Plasmodium falciparum	Plasmodium falciparum	ELISPOT	IFNg release	Positive-Intermediate
1988766	188325	Linear peptide	LIKVGLPSFENLVAE	109	123	CelTOS, putative	Cell traversal protein for ookinetes and sporozoites	Q8I5P1	Plasmodium falciparum	Plasmodium falciparum	ELISPOT	IFNg release	Positive-Intermediate
1988769	188208	Linear peptide	GLPSFENLVAENVKP	113	127	CelTOS, putative	Cell traversal protein for ookinetes and sporozoites	Q8I5P1	Plasmodium falciparum	Plasmodium falciparum	ELISPOT	IFNg release	Positive-Intermediate
1988772	15605	Linear peptide	FENLVAENVKPPKVD	117	131	CelTOS, putative	Cell traversal protein for ookinetes and sporozoites	Q8I5P1	Plasmodium falciparum	Plasmodium falciparum	ELISPOT	IFNg release	Positive-Intermediate
1988775	188554	Linear peptide	VAENVKPPKVDPATY	121	135	CelTOS, putative	Cell traversal protein for ookinetes and sporozoites	Q8I5P1	Plasmodium falciparum	Plasmodium falciparum	ELISPOT	IFNg release	Positive-Intermediate
1988778	188572	Linear peptide	VKPPKVDPATYGIIV	125	139	CelTOS, putative	Cell traversal protein for ookinetes and sporozoites	Q8I5P1	Plasmodium falciparum	Plasmodium falciparum	ELISPOT	IFNg release	Positive-Intermediate
1988781	188299	Linear peptide	KVDPATYGIIVPVLT	129	143	CelTOS, putative	Cell traversal protein for ookinetes and sporozoites	Q8I5P1	Plasmodium falciparum	Plasmodium falciparum	ELISPOT	IFNg release	Positive-High
1988784	188062	Linear peptide	ATYGIIVPVLTSLFN	133	147	CelTOS, putative	Cell traversal protein for ookinetes and sporozoites	Q8I5P1	Plasmodium falciparum	Plasmodium falciparum	ELISPOT	IFNg release	Positive-High
1988787	188256	Linear peptide	IIVPVLTSLFNKVET	137	151	CelTOS, putative	Cell traversal protein for ookinetes and sporozoites	Q8I5P1	Plasmodium falciparum	Plasmodium falciparum	ELISPOT	IFNg release	Positive-High
1988790	188576	Linear peptide	VLTSLFNKVETAVGA	141	155	CelTOS, putative	Cell traversal protein for ookinetes and sporozoites	Q8I5P1	Plasmodium falciparum	Plasmodium falciparum	ELISPOT	IFNg release	Positive-High
1988793	188317	Linear peptide	LFNKVETAVGAKVSD	145	159	CelTOS, putative	Cell traversal protein for ookinetes and sporozoites	Q8I5P1	Plasmodium falciparum	Plasmodium falciparum	ELISPOT	IFNg release	Positive-High
1988796	188560	Linear peptide	VETAVGAKVSDEIWN	149	163	CelTOS, putative	Cell traversal protein for ookinetes and sporozoites	Q8I5P1	Plasmodium falciparum	Plasmodium falciparum	ELISPOT	IFNg release	Positive-High
1988799	188565	Linear peptide	VGAKVSDEIWNYNSP	153	167	CelTOS, putative	Cell traversal protein for ookinetes and sporozoites	Q8I5P1	Plasmodium falciparum	Plasmodium falciparum	ELISPOT	IFNg release	Positive-High
1988802	188583	Linear peptide	VSDEIWNYNSPDVSE	157	171	CelTOS, putative	Cell traversal protein for ookinetes and sporozoites	Q8I5P1	Plasmodium falciparum	Plasmodium falciparum	ELISPOT	IFNg release	Positive-High
1988805	188274	Linear peptide	IWNYNSPDVSESEES	161	175	CelTOS, putative	Cell traversal protein for ookinetes and sporozoites	Q8I5P1	Plasmodium falciparum	Plasmodium falciparum	ELISPOT	IFNg release	Positive-High
1988808	188391	Linear peptide	NSPDVSESEESLSDD	165	179	CelTOS, putative	Cell traversal protein for ookinetes and sporozoites	Q8I5P1	Plasmodium falciparum	Plasmodium falciparum	ELISPOT	IFNg release	Positive-Intermediate
1988811	188118	Linear peptide	DVSESEESLSDDFFD	168	182	CelTOS, putative	Cell traversal protein for ookinetes and sporozoites	Q8I5P1	Plasmodium falciparum	Plasmodium falciparum	ELISPOT	IFNg release	Positive-Intermediate
2119670	230415	Linear peptide	RYKSHGKGYNWGNYN	381	395	apical membrane antigen-1	Apical membrane antigen 1	Q7KQK5	Plasmodium falciparum 3D7	Plasmodium falciparum	ELISPOT	IFNg release	Positive	2
2119688	230431	Linear peptide	VSNSTCRFFVCKCVE	489	503	apical membrane antigen-1	Apical membrane antigen 1	Q7KQK5	Plasmodium falciparum 3D7	Plasmodium falciparum	ELISPOT	IFNg release	Positive	1
2119733	230416	Linear peptide	SAFLPTGAFKADRYK	369	383	apical membrane antigen-1	Apical membrane antigen 1	Q7KQK5	Plasmodium falciparum 3D7	Plasmodium falciparum	ELISPOT	IFNg release	Positive	2
2119744	230435	Linear peptide	YKSHGKGYNW	382	391	apical membrane antigen-1	Apical membrane antigen 1	Q7KQK5	Plasmodium falciparum 3D7	Plasmodium falciparum	ELISPOT	IFNg release	Positive	2
2119745	230396	Linear peptide	KSHGKGYNW	383	391	apical membrane antigen-1	Apical membrane antigen 1	Q7KQK5	Plasmodium falciparum 3D7	Plasmodium falciparum	ELISPOT	IFNg release	Positive	2
2119746	230401	Linear peptide	NSTCRFFVCK	491	500	apical membrane antigen-1	Apical membrane antigen 1	Q7KQK5	Plasmodium falciparum 3D7	Plasmodium falciparum	ELISPOT	IFNg release	Positive	1
2606714	502213	Linear peptide	SENERGYYIPHQSSLPQDNR	36	55	liver stage-specific antigen 1, partial	Liver stage antigen 1	A0A143ZZD7	Plasmodium falciparum 3D7	Plasmodium falciparum	ICS	IFNg release	Positive-High	4
2606738	498388	Linear peptide	EEEDDEDLDEFKPIVQYDNF	146	165	liver stage-specific antigen 1, partial	Liver stage antigen 1	A0A143ZZD7	Plasmodium falciparum 3D7	Plasmodium falciparum	ICS	IFNg release	Positive	4
2606740	498939	Linear peptide	FKPIVQYDNFQDEENIGIYK	156	175	liver stage-specific antigen 1, partial	Liver stage antigen 1	A0A143ZZD7	Plasmodium falciparum 3D7	Plasmodium falciparum	ICS	IFNg release	Positive	4
2606758	500356	Linear peptide	KNDKQVNKEKEKFIKSLFHI	236	255	liver stage-specific antigen 1, partial	Liver stage antigen 1	A0A143ZZD7	Plasmodium falciparum 3D7	Plasmodium falciparum	ICS	IFNg release	Positive	4
2606762	498898	Linear peptide	FDGDNEILQIVDELSEDITK	256	275	liver stage-specific antigen 1, partial	Liver stage antigen 1	A0A143ZZD7	Plasmodium falciparum 3D7	Plasmodium falciparum	ELISPOT	IFNg release	Positive	4
2606780	500816	Linear peptide	LIQNILLSNVSLISGSHLYK	61	80	Hypothetical protein PFB0105c	Liver stage associated protein 2	O96125	Plasmodium falciparum 3D7	Plasmodium falciparum	ICS	IFNg release	Positive-High	4
2606783	502379	Linear peptide	SLISGSHLYKRNSRKFAEGY	71	90	Plasmodium exported protein (PHISTc)	Liver stage associated protein 2	O96125	Plasmodium falciparum 3D7	Plasmodium falciparum	ICS	IFNg release	Positive-High	4
2606818	500315	Linear peptide	KLERKDMYLIWHYSHSLLRD	181	200	Plasmodium exported protein (PHISTc)	Liver stage associated protein 2	O96125	Plasmodium falciparum 3D7	Plasmodium falciparum	ICS	IFNg release	Positive-Low	4
2606821	503749	Linear peptide	WHYSHSLLRDKFNKMKSSLW	191	210	Plasmodium exported protein (PHISTc)	Liver stage associated protein 2	O96125	Plasmodium falciparum 3D7	Plasmodium falciparum	ICS	IFNg release	Positive-Low	4
2606826	500199	Linear peptide	KFNKMKSSLWSICGKLAHEH	201	220	Plasmodium exported protein (PHISTc)	Liver stage associated protein 2	O96125	Plasmodium falciparum 3D7	Plasmodium falciparum	ICS	IFNg release	Positive-Low	4
2606836	498598	Linear peptide	ELLIKEHDDYNSIYNYINNE	241	260	Plasmodium exported protein (PHISTc)	Liver stage associated protein 2	O96125	Plasmodium falciparum 3D7	Plasmodium falciparum	ICS	IFNg release	Positive	4
2606851	498988	Linear peptide	FTMETFIKCKISLENNMRNV	281	300	Plasmodium exported protein (PHISTc)	Liver stage associated protein 2	O96125	Plasmodium falciparum 3D7	Plasmodium falciparum	ICS	IFNg release	Positive-Low	4
2606856	499990	Linear peptide	ISLENNMRNVTN	291	302	Plasmodium exported protein (PHISTc)	Liver stage associated protein 2	O96125	Plasmodium falciparum 3D7	Plasmodium falciparum	ICS	IFNg release	Positive	4
2606864	500089	Linear peptide	KDFYMLFLSNKKEKIKCGTF	21	40	Plasmodium exported protein (PHISTc)	Liver stage associated protein 2	O96125	Plasmodium falciparum 3D7	Plasmodium falciparum	ICS	IFNg release	Positive-Low	4
2606868	500272	Linear peptide	KKEKIKCGTFFGYIFLSKFM	31	50	Plasmodium exported protein (PHISTc)	Liver stage associated protein 2	O96125	Plasmodium falciparum 3D7	Plasmodium falciparum	ICS	IFNg release	Positive	4
2606890	500258	Linear peptide	KINLNKPIIENKNNVDVSIK	3	22	Chain A, Crystal Structure Of A Sporozoite Protein Essential For Liver Stage Development Of Malaria Parasite	Early transcribed membrane protein 13	Q8IEU1	Plasmodium falciparum 3D7	Plasmodium falciparum	ELISPOT	IFNg release	Positive	4
2606896	502080	Linear peptide	RYNNFVDIARLSIQKHFEHL	23	42	Chain A, Crystal Structure Of A Sporozoite Protein Essential For Liver Stage Development Of Malaria Parasite	Early transcribed membrane protein 13	Q8IEU1	Plasmodium falciparum 3D7	Plasmodium falciparum	ELISPOT	IFNg release	Positive	4
2606903	502405	Linear peptide	SNDQKDSHVNNMEYMQKFVQ	171	190	early transcribed membrane protein 13, ETRAMP13	Early transcribed membrane protein 13	Q8IEU1	Plasmodium falciparum 3D7	Plasmodium falciparum	ICS	IFNg release	Positive-High	4
2606905	501312	Linear peptide	NMEYMQKFVQGLQENRNISL	181	200	early transcribed membrane protein 13, ETRAMP13	Early transcribed membrane protein 13	Q8IEU1	Plasmodium falciparum 3D7	Plasmodium falciparum	ELISPOT	IFNg release	Positive	4
2606911	499244	Linear peptide	GLQENRNISLSKYQENKAVM	191	210	early transcribed membrane protein 13, ETRAMP13	Early transcribed membrane protein 13	Q8IEU1	Plasmodium falciparum 3D7	Plasmodium falciparum	ICS	IFNg release	Positive-High	4
2606914	502365	Linear peptide	SKYQENKAVMDLKYHLQKVY	201	220	early transcribed membrane protein 13, ETRAMP13	Early transcribed membrane protein 13	Q8IEU1	Plasmodium falciparum 3D7	Plasmodium falciparum	ICS	IFNg release	Positive	4
2606929	497298	Linear peptide	AIEEHNKRKKLIYYSLIASG	51	70	early transcribed membrane protein 13, ETRAMP13	Early transcribed membrane protein 13	Q8IEU1	Plasmodium falciparum 3D7	Plasmodium falciparum	ICS	IFNg release	Positive-Low
2606933	500818	Linear peptide	LIYYSLIASGAIASVAAILG	61	80	early transcribed membrane protein 13, ETRAMP13	Early transcribed membrane protein 13	Q8IEU1	Plasmodium falciparum 3D7	Plasmodium falciparum	ICS	IFNg release	Positive	4
2851371	540789	Linear peptide	SVSSFLFVEALFQEY	9	23	circumsporozoite (CS) protein	Circumsporozoite (CS) protein	Q7K740	Plasmodium falciparum 3D7	Plasmodium falciparum	ELISPOT	IFNg release	Positive	10
2851385	540755	Linear peptide	FLFVEALFQEYQCYG	13	27	circumsporozoite (CS) protein	Circumsporozoite (CS) protein	Q7K740	Plasmodium falciparum 3D7	Plasmodium falciparum	ELISPOT	IFNg release	Positive	10
2851386	540749	Linear peptide	EALFQEYQCYGSSSN	17	31	circumsporozoite (CS) protein	Circumsporozoite (CS) protein	Q7K740	Plasmodium falciparum 3D7	Plasmodium falciparum	ELISPOT	IFNg release	Positive	10
2851387	540777	Linear peptide	QEYQCYGSSSNTRVL	21	35	circumsporozoite (CS) protein	Circumsporozoite (CS) protein	Q7K740	Plasmodium falciparum 3D7	Plasmodium falciparum	ELISPOT	IFNg release	Positive	10
2851388	510164	Linear peptide	SSNTRVLNELNYDNA	29	43	circumsporozoite (CS) protein	Circumsporozoite (CS) protein	Q7K740	Plasmodium falciparum 3D7	Plasmodium falciparum	ELISPOT	IFNg release	Positive	10
2851389	509603	Linear peptide	ELNYDNAGTNLYNEL	37	51	circumsporozoite (CS) protein	Circumsporozoite (CS) protein	Q7K740	Plasmodium falciparum 3D7	Plasmodium falciparum	ELISPOT	IFNg release	Positive	10
2851390	510204	Linear peptide	TNLYNELEMNYYGKQ	45	59	circumsporozoite (CS) protein	Circumsporozoite (CS) protein	Q7K740	Plasmodium falciparum 3D7	Plasmodium falciparum	ELISPOT	IFNg release	Positive	10
2851409	510026	Linear peptide	NELEMNYYGKQENWY	49	63	circumsporozoite (CS) protein	Circumsporozoite (CS) protein	Q7K740	Plasmodium falciparum 3D7	Plasmodium falciparum	ELISPOT	IFNg release	Positive	10
2851412	540766	Linear peptide	KEYLNKIQNSLSTEW	317	331	circumsporozoite (CS) protein	Circumsporozoite (CS) protein	Q7K740	Plasmodium falciparum 3D7	Plasmodium falciparum	ELISPOT	IFNg release	Positive	10
2851413	540750	Linear peptide	EKKICKMEKCSSVFN	365	379	circumsporozoite (CS) protein	Circumsporozoite (CS) protein	Q7K740	Plasmodium falciparum 3D7	Plasmodium falciparum	ELISPOT	IFNg release	Positive	10
2851414	540765	Linear peptide	KCSSVFNVVNSSIGL	373	387	circumsporozoite (CS) protein	Circumsporozoite (CS) protein	Q7K740	Plasmodium falciparum 3D7	Plasmodium falciparum	ELISPOT	IFNg release	Positive	10
2851415	540794	Linear peptide	VFNVVNSSIGLIMVL	377	391	circumsporozoite (CS) protein	Circumsporozoite (CS) protein	Q7K740	Plasmodium falciparum 3D7	Plasmodium falciparum	ELISPOT	IFNg release	Positive	10
2851416	540795	Linear peptide	VNSSIGLIMVLSFLF	381	395	circumsporozoite (CS) protein	Circumsporozoite (CS) protein	Q7K740	Plasmodium falciparum 3D7	Plasmodium falciparum	ELISPOT	IFNg release	Positive	10
2851417	540785	Linear peptide	SSIGLIMVLSFLFLN	383	397	circumsporozoite (CS) protein	Circumsporozoite (CS) protein	Q7K740	Plasmodium falciparum 3D7	Plasmodium falciparum	ELISPOT	IFNg release	Positive	10
2851432	540754	Linear peptide	FLFVEALFQE	13	22	circumsporozoite (CS) protein	Circumsporozoite (CS) protein	Q7K740	Plasmodium falciparum 3D7	Plasmodium falciparum	ELISPOT	IFNg release	Positive	6
2851435	540753	Linear peptide	FLFVEALFQ	13	21	circumsporozoite (CS) protein	Circumsporozoite (CS) protein	Q7K740	Plasmodium falciparum 3D7	Plasmodium falciparum	ELISPOT	IFNg release	Positive	6
2851436	540752	Linear peptide	FLFVEALF	13	20	circumsporozoite (CS) protein	Circumsporozoite (CS) protein	Q7K740	Plasmodium falciparum 3D7	Plasmodium falciparum	ELISPOT	IFNg release	Positive	6
2851437	18146	Linear peptide	FVEALFQEY	15	23	circumsporozoite (CS) protein	Circumsporozoite (CS) protein	Q7K740	Plasmodium falciparum 3D7	Plasmodium falciparum	ELISPOT	IFNg release	Positive	6
2851438	540768	Linear peptide	LFVEALFQEY	14	23	circumsporozoite (CS) protein	Circumsporozoite (CS) protein	Q7K740	Plasmodium falciparum 3D7	Plasmodium falciparum	ELISPOT	IFNg release	Positive	6
2851439	540741	Linear peptide	AILSVSSFLF	6	15	circumsporozoite (CS) protein	Circumsporozoite (CS) protein	Q7K740	Plasmodium falciparum 3D7	Plasmodium falciparum	ELISPOT	IFNg release	Positive	6
2851440	540788	Linear peptide	SVSSFLFVEA	9	18	circumsporozoite (CS) protein	Circumsporozoite (CS) protein	Q7K740	Plasmodium falciparum 3D7	Plasmodium falciparum	ELISPOT	IFNg release	Positive	6
2851442	540787	Linear peptide	SVFNVVNSSI	376	385	circumsporozoite (CS) protein	Circumsporozoite (CS) protein	Q7K740	Plasmodium falciparum 3D7	Plasmodium falciparum	ELISPOT	IFNg release	Positive	6
2851443	540769	Linear peptide	LIMVLSFLF	387	395	circumsporozoite (CS) protein	Circumsporozoite (CS) protein	Q7K740	Plasmodium falciparum 3D7	Plasmodium falciparum	ELISPOT	IFNg release	Positive	6
2851444	57819	Linear peptide	SFLFVEALF	12	20	circumsporozoite (CS) protein	Circumsporozoite (CS) protein	Q7K740	Plasmodium falciparum 3D7	Plasmodium falciparum	ELISPOT	IFNg release	Positive	6
2851445	68539	Linear peptide	VFNVVNSSI	377	385	circumsporozoite (CS) protein	Circumsporozoite (CS) protein	Q7K740	Plasmodium falciparum 3D7	Plasmodium falciparum	ELISPOT	IFNg release	Positive	6
2857763	549167	Linear peptide	KEKALIIIRSLLSTNLPYGR	111	130	thrombospondin related protein	Thrombospondin-related anonymous protein	Q76NM2	Plasmodium falciparum	Plasmodium falciparum	ELISPOT	IFNg release	Positive
2858298	549411	Linear peptide	EEEEGKININNLKPIKQH	37	54	asparagine-rich protein	Apical asparagine-rich protein AARP	Q8IFN2	Plasmodium falciparum	Plasmodium falciparum	ELISPOT	IFNg release	Positive
2884073	561561	Linear peptide	KSRGKGYNW	391	399	Apical membrane antigen 1 precursor	Apical membrane antigen 1	Q7KQK5	Plasmodium falciparum 7G8	Plasmodium falciparum	ICS	IFNg release	Positive	3
3497406	697078	Linear peptide	SFIHIYLYRNIRIQL			Erythrocyte membrane protein 1	Erythrocyte membrane protein 1, PfEMP1	Q8I639	Plasmodium falciparum	Plasmodium falciparum	ELISA	IFNg release	Positive	10
6477102	969053	Linear peptide	HIKEYLNKI	315	323	circumsporozoite (CS) protein	Circumsporozoite (CS) protein	Q7K740	Plasmodium falciparum	Plasmodium falciparum	ELISPOT	IFNg release	Positive	2
6477110	54173	Linear peptide	RIKPGSANK	345	353	circumsporozoite protein	Circumsporozoite (CS) protein	Q7K740	Plasmodium falciparum	Plasmodium falciparum	ELISPOT	IFNg release	Positive	3
6477114	969060	Linear peptide	LAILSVSSF	5	13	Circumsporozoite protein	Circumsporozoite (CS) protein	Q7K740	Plasmodium falciparum	Plasmodium falciparum	ELISPOT	IFNg release	Positive	5
6477115	969076	Linear peptide	SSIGLIMVL	383	391	circumsporozoite protein	Circumsporozoite (CS) protein	Q7K740	Plasmodium falciparum	Plasmodium falciparum	ELISPOT	IFNg release	Positive	2
6477118	969056	Linear peptide	IQNSLSTEW	323	331	circumsporozoite protein	Circumsporozoite (CS) protein	Q7K740	Plasmodium falciparum	Plasmodium falciparum	ELISPOT	IFNg release	Positive	2
6513281	995640	Linear peptide	MKILSVFFLALFFII	1	15	Exported protein-1	Exported protein 1	Q8IIF0	Plasmodium falciparum	Plasmodium falciparum	ICS	IFNg release	Positive-Low	13
6513289	995170	Linear peptide	KKGSGEPLIDVHDLI	40	54	Exported protein-1	Exported protein 1	Q8IIF0	Plasmodium falciparum	Plasmodium falciparum	ICS	IFNg release	Positive	4
6513297	995191	Linear peptide	KLATSVLAGLLGVVS	75	89	Exported protein-1	Exported protein 1	Q8IIF0	Plasmodium falciparum	Plasmodium falciparum	ICS	IFNg release	Positive-Low	13
6513387	995108	Linear peptide	KEEELVEVNKRKSKY	60	74	Exported protein-1	Exported protein 1	Q8IIF0	Plasmodium falciparum	Plasmodium falciparum	ICS	IFNg release	Positive-Low	1
6513414	994824	Linear peptide	GVGLVLYNTEKGRHP	95	109	Exported protein-1	Exported protein 1	Q8IIF0	Plasmodium falciparum	Plasmodium falciparum	ICS	IFNg release	Positive-Low	6
6804799	993254	Linear peptide	HNNNEKNISYDKNLVKQEND	223	242	trophozoite exported protein 1 [Plasmodium falciparum 3D7]	RING finger protein PFF0165c	Q6LFN2	Plasmodium falciparum 3D7	Plasmodium falciparum	ELISPOT	IFNg release	Positive	16
6804803	993115	Linear peptide	DKNLVKQENDNKDEARGNDN	233	252	trophozoite exported protein 1 [Plasmodium falciparum 3D7]	RING finger protein PFF0165c	Q6LFN2	Plasmodium falciparum 3D7	Plasmodium falciparum	ELISPOT	IFNg release	Positive-Low	16
6804804	993455	Linear peptide	NKDEARGNDNMCGNYDIHNE	243	262	trophozoite exported protein 1 [Plasmodium falciparum 3D7]	RING finger protein PFF0165c	Q6LFN2	Plasmodium falciparum 3D7	Plasmodium falciparum	ELISPOT	IFNg release	Positive	16
6804805	993395	Linear peptide	MCGNYDIHNERGEMLDKGKS	253	272	trophozoite exported protein 1 [Plasmodium falciparum 3D7]	RING finger protein PFF0165c	Q6LFN2	Plasmodium falciparum 3D7	Plasmodium falciparum	ELISPOT	IFNg release	Positive	16
6804806	993498	Linear peptide	RGEMLDKGKSYSGDEKINTS	263	282	trophozoite exported protein 1 [Plasmodium falciparum 3D7]	RING finger protein PFF0165c	Q6LFN2	Plasmodium falciparum 3D7	Plasmodium falciparum	ELISPOT	IFNg release	Positive	16
6804807	993711	Linear peptide	YSGDEKINTSDNAKSCSGDE	273	292	trophozoite exported protein 1 [Plasmodium falciparum 3D7]	RING finger protein PFF0165c	Q6LFN2	Plasmodium falciparum 3D7	Plasmodium falciparum	ELISPOT	IFNg release	Positive	16
6804808	993119	Linear peptide	DNAKSCSGDEKVITSDNGKS	283	302	trophozoite exported protein 1 [Plasmodium falciparum 3D7]	RING finger protein PFF0165c	Q6LFN2	Plasmodium falciparum 3D7	Plasmodium falciparum	ELISPOT	IFNg release	Positive-Low	16
6804809	993361	Linear peptide	KVITSDNGKSYDYVKNESEE	293	312	trophozoite exported protein 1 [Plasmodium falciparum 3D7]	RING finger protein PFF0165c	Q6LFN2	Plasmodium falciparum 3D7	Plasmodium falciparum	ELISPOT	IFNg release	Positive	16
6804810	993702	Linear peptide	YDYVKNESEEQEEKENMLNN	303	322	trophozoite exported protein 1 [Plasmodium falciparum 3D7]	RING finger protein PFF0165c	Q6LFN2	Plasmodium falciparum 3D7	Plasmodium falciparum	ELISPOT	IFNg release	Positive-Low	16
6804811	993485	Linear peptide	QEEKENMLNNKKRSLECNPN	313	332	trophozoite exported protein 1 [Plasmodium falciparum 3D7]	RING finger protein PFF0165c	Q6LFN2	Plasmodium falciparum 3D7	Plasmodium falciparum	ELISPOT	IFNg release	Positive	16
7110045	996690	Linear peptide	VEVNKRKSKYKLATS	65	79	Exported protein-1	Exported protein 1	Q8IIF0	Plasmodium falciparum	Plasmodium falciparum	ICS	IFNg release	Positive-Low	13
7110046	996045	Linear peptide	RKSKYKLATSVLAGLL	70	85	Exported protein-1	Exported protein 1	Q8IIF0	Plasmodium falciparum	Plasmodium falciparum	ICS	IFNg release	Positive	1
7110099	995432	Linear peptide	LGVVSTVLLGGVGLV	85	99	Exported protein-1	Exported protein 1	Q8IIF0	Plasmodium falciparum	Plasmodium falciparum	ICS	IFNg release	Positive-Low	13
9188041	1125183	Linear peptide	ILAIAIYESRILKRK	516	530	erythrocyte binding antigen-175 [Plasmodium falciparum 3D7]	Erythrocyte binding antigen-175	Q8IBE8	Plasmodium falciparum 3D7	Plasmodium falciparum	ELISA	IFNg release	Positive-High

## Sheet: IFN-g P. vivax
T Cell ID	Epitope ID	Object Type	Description	Starting Position	Ending Position	Antigen Name	Parent Protein	Parent Protein Accession	Organism Name	Parent Species	Method/Technique	Assay Group	Qualitative Measure	Number of Subjects Tested
5784	19096	Linear peptide	GDRADGQPA			Circumsporozoite protein, putative			Plasmodium vivax	Plasmodium vivax	ELISPOT	IFNg release	Positive	4
5795	25046	Linear peptide	HVGQSASRGRGLGENPDDEE	51	70	circumsporozoite protein	Circumsporozoite protein, putative	A5KB63	Plasmodium vivax	Plasmodium vivax	ELISA	IFNg release	Positive	12
5798	55765	Linear peptide	RRVNAANKKPEDLTLNDLET	328	347	circumsporozoite protein	Circumsporozoite protein, putative	A5KB63	Plasmodium vivax	Plasmodium vivax	ELISA	IFNg release	Positive	12
5800	11394	Linear peptide	EDLTLNDLETDVCTMDKCAG	338	357	circumsporozoite protein	Circumsporozoite protein, putative	A5KB63	Plasmodium vivax	Plasmodium vivax	ELISA	IFNg release	Positive	12
1337746	40841	Linear peptide	LYLKRKLIYDAAVEG	31	45	Duffy binding protein, partial [Plasmodium vivax]	Duffy receptor	A5KDR7	Plasmodium vivax	Plasmodium vivax	ELISPOT	IFNg release	Positive
1337749	36770	Linear peptide	LIYDAAVEGDLLLKL	37	51	Duffy binding protein, partial [Plasmodium vivax]	Duffy receptor	A5KDR7	Plasmodium vivax	Plasmodium vivax	ELISPOT	IFNg release	Positive
1337751	70139	Linear peptide	VNNTDTNFHSDITFR	15	29	Duffy binding protein, partial [Plasmodium vivax]	Duffy receptor	A5KDR7	Plasmodium vivax	Plasmodium vivax	ELISPOT	IFNg release	Positive
1337752	19029	Linear peptide	GDLLLKLNNYRYNKD	45	59	Duffy binding protein, partial [Plasmodium vivax]	Duffy receptor	A5KDR7	Plasmodium vivax	Plasmodium vivax	ELISPOT	IFNg release	Positive
1337753	25505	Linear peptide	ICKINVAVNIEPQTY	256	270	duffy binding protein	Duffy receptor	A5KDR7	Plasmodium vivax	Plasmodium vivax	ELISPOT	IFNg release	Positive
1337754	70138	Linear peptide	VNNTDTNFHRDITFR	15	29	Duffy binding protein, partial [Plasmodium vivax]	Duffy receptor	A5KDR7	Plasmodium vivax	Plasmodium vivax	ELISPOT	IFNg release	Positive	4
1337755	36769	Linear peptide	LIYDAAVEGDLLFKL	37	51	Duffy binding protein, partial [Plasmodium vivax]	Duffy receptor	A5KDR7	Plasmodium vivax	Plasmodium vivax	ELISPOT	IFNg release	Positive	4
1339966	43941	Linear peptide	NFVGKFLELQIPGHTDLLHL	78	97	merozoite surface antigen 1	Major blood-stage surface antigen Pv200	A5K724	Plasmodium vivax	Plasmodium vivax	ELISPOT	IFNg release	Positive
1339970	17225	Linear peptide	FNQLMHVINFHYDLLRANVH	118	137	merozoite surface antigen 1	Major blood-stage surface antigen Pv200	A5K724	Plasmodium vivax	Plasmodium vivax	ELISPOT	IFNg release	Positive
1339971	35227	Linear peptide	LDMLKKVVLGLWKPLDNIKD	158	177	merozoite surface antigen 1	Major blood-stage surface antigen Pv200	A5K724	Plasmodium vivax	Plasmodium vivax	ELISPOT	IFNg release	Positive
1339972	35784	Linear peptide	LEYYLREKAKMAGTLIIPES	378	397	merozoite surface antigen 1	Major blood-stage surface antigen Pv200	A5K724	Plasmodium vivax	Plasmodium vivax	ELISPOT	IFNg release	Positive
1339973	31571	Linear peptide	KKIKAFLETSNNKAAAPAQS	898	917	merozoite surface antigen 1	Major blood-stage surface antigen Pv200	A5K724	Plasmodium vivax	Plasmodium vivax	ELISPOT	IFNg release	Positive
1339974	58801	Linear peptide	SKDQIKKLTSLKNKLERRQN	1058	1077	merozoite surface antigen 1	Major blood-stage surface antigen Pv200	A5K724	Plasmodium vivax	Plasmodium vivax	ELISPOT	IFNg release	Positive
1343319	74605	Linear peptide	YLDKVRATV	301	309	Circumsporozoite protein precursor	Circumsporozoite protein, putative	A5KB63	Plasmodium vivax strain Belem	Plasmodium vivax	ELISPOT	IFNg release	Positive	14
1343352	59141	Linear peptide	SLGLVILLVL	365	374	Circumsporozoite protein precursor	Circumsporozoite protein, putative	A5KB63	Plasmodium vivax strain Belem	Plasmodium vivax	ELISPOT	IFNg release	Positive	14
1343358	64967	Linear peptide	TLNDLETDV	341	349	Circumsporozoite protein precursor	Circumsporozoite protein, putative	A5KB63	Plasmodium vivax strain Belem	Plasmodium vivax	ELISPOT	IFNg release	Positive	14
1343412	21199	Linear peptide	GLVILLVLAL	367	376	Circumsporozoite protein precursor	Circumsporozoite protein, putative	A5KB63	Plasmodium vivax strain Belem	Plasmodium vivax	ELISPOT	IFNg release	Positive	14
1346613	41864	Linear peptide	MKNFILLAVSSILLVDLFPT	1	20	Circumsporozoite protein precursor	Circumsporozoite protein, putative	A5KB63	Plasmodium vivax strain Belem	Plasmodium vivax	ELISA	IFNg release	Positive	25
1346688	58609	Linear peptide	SILLVDLFPTHCGHNVDLSK	11	30	Circumsporozoite protein precursor	Circumsporozoite protein, putative	A5KB63	Plasmodium vivax strain Belem	Plasmodium vivax	ELISA	IFNg release	Positive	25
1346690	2038	Linear peptide	AINLNGVNFNNVDASSLGAA	31	50	Circumsporozoite protein precursor	Circumsporozoite protein, putative	A5KB63	Plasmodium vivax strain Belem	Plasmodium vivax	ELISA	IFNg release	Positive	25
1346691	46347	Linear peptide	NVDASSLGAAHVGQSASRGR	41	60	Circumsporozoite protein precursor	Circumsporozoite protein, putative	A5KB63	Plasmodium vivax strain Belem	Plasmodium vivax	ELISA	IFNg release	Positive	25
1346692	59116	Linear peptide	SLGAAHVGQSASRGRGLGEN	46	65	Circumsporozoite protein precursor	Circumsporozoite protein, putative	A5KB63	Plasmodium vivax strain Belem	Plasmodium vivax	ELISA	IFNg release	Positive	20
1346694	47069	Linear peptide	PDDEEGDAKKKKDGKKAEPK	66	85	Circumsporozoite protein precursor	Circumsporozoite protein, putative	A5KB63	Plasmodium vivax strain Belem	Plasmodium vivax	ELISA	IFNg release	Positive	25
1346695	31503	Linear peptide	KKDGKKAEPKNPRENKLKQP	76	95	Circumsporozoite protein precursor	Circumsporozoite protein, putative	A5KB63	Plasmodium vivax strain Belem	Plasmodium vivax	ELISA	IFNg release	Positive	25
1346696	45464	Linear peptide	NPRENKLKQPGDRADGQPAG	86	105	Circumsporozoite protein precursor	Circumsporozoite protein, putative	A5KB63	Plasmodium vivax strain Belem	Plasmodium vivax	ELISA	IFNg release	Positive	25
1346700	9944	Linear peptide	DRADGQPAGDRADGQPAGDR	97	116	Circumsporozoite protein precursor	Circumsporozoite protein, putative	A5KB63	Plasmodium vivax strain Belem	Plasmodium vivax	ELISA	IFNg release	Positive	25
1346702	9939	Linear peptide	DRAAGQPAGDRADGQPAGDR	124	143	Circumsporozoite protein precursor	Circumsporozoite protein, putative	A5KB63	Plasmodium vivax strain Belem	Plasmodium vivax	ELISA	IFNg release	Positive	14
1346703	9943	Linear peptide	DRADGQPAGDRAAGQPAGDR	115	134	Circumsporozoite protein precursor	Circumsporozoite protein, putative	A5KB63	Plasmodium vivax strain Belem	Plasmodium vivax	ELISA	IFNg release	Positive	25
1346704	9936	Linear peptide	DRAAGQPAGDRAAGQPAGDRA	169	189	Circumsporozoite protein precursor	Circumsporozoite protein, putative	A5KB63	Plasmodium vivax strain Belem	Plasmodium vivax	ELISA	IFNg release	Positive	25
1346705	9940	Linear peptide	DRAAGQPAGNGAGGQAAGGN	259	278	Circumsporozoite protein precursor	Circumsporozoite protein, putative	A5KB63	Plasmodium vivax strain Belem	Plasmodium vivax	ELISA	IFNg release	Positive	11
1346706	18590	Linear peptide	GAGGQAAGGNAANKKAEDAG	269	288	circumsporozoite protein	Circumsporozoite protein, putative	A5KB63	Plasmodium vivax NK	Plasmodium vivax	ELISA	IFNg release	Positive	25
1346707	323	Linear peptide	AANKKAEDAGGNAGGNAGGQ	279	298	circumsporozoite protein	Circumsporozoite protein, putative	A5KB63	Plasmodium vivax NK	Plasmodium vivax	ELISA	IFNg release	Positive	25
1346708	1524	Linear peptide	AGGGQGQNNEGANAPNEKSV	279	298	Circumsporozoite protein precursor	Circumsporozoite protein, putative	A5KB63	Plasmodium vivax strain Belem	Plasmodium vivax	ELISA	IFNg release	Positive	25
1346709	18694	Linear peptide	GANAPNEKSVKEYLDKVRAT	289	308	Circumsporozoite protein precursor	Circumsporozoite protein, putative	A5KB63	Plasmodium vivax strain Belem	Plasmodium vivax	ELISA	IFNg release	Positive	25
1346716	68801	Linear peptide	VGTEWTPCSVTCGVGVRVRR	309	328	Circumsporozoite protein precursor	Circumsporozoite protein, putative	A5KB63	Plasmodium vivax strain Belem	Plasmodium vivax	ELISA	IFNg release	Positive	25
1346717	63077	Linear peptide	TCGVGVRVRRRVNAANKKPE	319	338	Circumsporozoite protein precursor	Circumsporozoite protein, putative	A5KB63	Plasmodium vivax strain Belem	Plasmodium vivax	ELISA	IFNg release	Positive	25
1346718	56366	Linear peptide	RVNAANKKPEDLTLNDLETD	329	348	Circumsporozoite protein precursor	Circumsporozoite protein, putative	A5KB63	Plasmodium vivax strain Belem	Plasmodium vivax	ELISA	IFNg release	Positive	25
1346719	9302	Linear peptide	DLTLNDLETDVCTMDKCAGI	339	358	Circumsporozoite protein precursor	Circumsporozoite protein, putative	A5KB63	Plasmodium vivax strain Belem	Plasmodium vivax	ELISA	IFNg release	Positive	25
1346721	67883	Linear peptide	VCTMDKCAGIFNVVSNSLGL	349	368	Circumsporozoite protein precursor	Circumsporozoite protein, putative	A5KB63	Plasmodium vivax strain Belem	Plasmodium vivax	ELISA	IFNg release	Positive	25
1346722	17246	Linear peptide	FNVVSNSLGLVILLVLALFN	359	378	Circumsporozoite protein precursor	Circumsporozoite protein, putative	A5KB63	Plasmodium vivax strain Belem	Plasmodium vivax	ELISA	IFNg release	Positive	25
1379972	7100	Linear peptide	CSVTCGVGVRVRSRVNA			Circumsporozoite protein, putative			Plasmodium vivax	Plasmodium vivax	ELISA	IFNg release	Positive	53
1379975	70851	Linear peptide	VRVRSRVNAANKKPED			Circumsporozoite protein, putative			Plasmodium vivax	Plasmodium vivax	ELISA	IFNg release	Positive	53
1716701	125311	Linear peptide	VVHKLNKKMKSLK	147	159	merozoite surface protein-9 precursor	Merozoite surface protein-9	A5K086	Plasmodium vivax	Plasmodium vivax	ELISPOT	IFNg release	Positive
1716703	125309	Linear peptide	VSLMASIDSMID	438	449	merozoite surface protein-9 precursor	Merozoite surface protein-9	A5K086	Plasmodium vivax	Plasmodium vivax	ELISPOT	IFNg release	Positive
1716705	125110	Linear peptide	KLKDILLRVLYKTYI	325	339	merozoite surface protein-9 precursor	Merozoite surface protein-9	A5K086	Plasmodium vivax	Plasmodium vivax	ELISPOT	IFNg release	Positive
1716707	125187	Linear peptide	PAEDVSLMASIDSMI	434	448	merozoite surface protein-9 precursor	Merozoite surface protein-9	A5K086	Plasmodium vivax	Plasmodium vivax	ELISPOT	IFNg release	Positive
1716709	124991	Linear peptide	ASIDSMIDEIDFYEK	442	456	merozoite surface protein-9 precursor	Merozoite surface protein-9	A5K086	Plasmodium vivax	Plasmodium vivax	ELISPOT	IFNg release	Positive
1803979	99603	Linear peptide	RDYVSELPTEVQKLKEKCDG	398	417	duffy binding protein	Duffy receptor	A5KDR7	Plasmodium vivax	Plasmodium vivax	cytometric bead array	IFNg release	Positive	35
1803982	99354	Linear peptide	ISVKNAEKVQTAGIVTPYDI	458	477	duffy binding protein	Duffy receptor	A5KDR7	Plasmodium vivax	Plasmodium vivax	cytometric bead array	IFNg release	Positive	35
3001806	10866	Linear peptide	DYDVVYLKPLAGMYK	1348	1362	merozoite surface protein 1	Major blood-stage surface antigen Pv200	A5K724	Plasmodium vivax	Plasmodium vivax	ELISPOT	IFNg release	Positive
3633833	3288	Linear peptide	ANGAGNQPG	15	23	circumsporozoite protein			Plasmodium vivax	Plasmodium vivax	ICS	IFNg release	Positive
3929070	768235	Linear peptide	MKLLQHIPANLLENI	1572	1586	rhoptry neck protein 2 [Plasmodium vivax]	Uncharacterized protein	A5K3N8	Plasmodium vivax	Plasmodium vivax	cytometric bead array	IFNg release	Positive-Low
3929086	768212	Linear peptide	LFYVNLFIMSSLSRK	1501	1515	rhoptry neck protein 2 [Plasmodium vivax]	Uncharacterized protein	A5K3N8	Plasmodium vivax	Plasmodium vivax	cytometric bead array	IFNg release	Positive
3929094	768262	Linear peptide	RGPVNYHFSNYMNLD	944	958	rhoptry neck protein 2 [Plasmodium vivax]	Uncharacterized protein	A5K3N8	Plasmodium vivax	Plasmodium vivax	cytometric bead array	IFNg release	Positive
3929098	768218	Linear peptide	LKFIVRGNNLKFLNN	1480	1494	rhoptry neck protein 2 [Plasmodium vivax]	Uncharacterized protein	A5K3N8	Plasmodium vivax	Plasmodium vivax	cytometric bead array	IFNg release	Positive

## Sheet: IFN- P. berghei
T Cell ID	Epitope ID	Object Type	Description	Starting Position	Ending Position	Antigen Name	Parent Protein	Parent Protein Accession	Organism Name	Parent Species	Method/Technique	Assay Group	Qualitative Measure	Number of Subjects Tested
1974350	180881	Linear peptide	PGGNNNNKNNNNDDSYIPSAEKILEFVKQI	246	275	Circumsporozoite protein precursor	Circumsporozoite (CS) protein	A0A509AF96	Plasmodium berghei ANKA	Plasmodium berghei	ICS	IFNg release	Positive
7246	62604	Linear peptide	SYIPSAEKI	252	260	Circumsporozoite protein precursor	Circumsporozoite (CS) protein	A0A509AF96	Plasmodium berghei	Plasmodium berghei	ELISPOT	IFNg release	Positive
1333797	32566	Linear peptide	KNNNNDDSY	245	253	Circumsporozoite protein precursor	Circumsporozoite (CS) protein	A0A509AF96	Plasmodium berghei	Plasmodium berghei	ELISPOT	IFNg release	Positive
1340513	43419	Linear peptide	NDDSYIPSAEKI	249	260	Circumsporozoite protein precursor	Circumsporozoite (CS) protein	A0A509AF96	Plasmodium berghei	Plasmodium berghei	ELISA	IFNg release	Positive
1885247	156544	Linear peptide	LSGRYNDL	29	36	hypothetical protein	Uncharacterized protein	A0A509AQ95	Plasmodium berghei ANKA	Plasmodium berghei	ICS	IFNg release	Positive-Low
1885253	156551	Linear peptide	WGDEFEKL	402	409	ribonucleoside-diphosphate reductase, large subunit	Ribonucleoside-diphosphate reductase	A0A509AGN9	Plasmodium berghei ANKA	Plasmodium berghei	ICS	IFNg release	Positive-Low
1885255	156541	Linear peptide	EIYIFTNI	227	234	replication factor A-related protein	Replication protein A1, small	A0A509ADK8	Plasmodium berghei ANKA	Plasmodium berghei	ICS	IFNg release	Positive-Low
1885257	156543	Linear peptide	LLPHFSIL	441	448	replication factor C subunit 1	Replication factor C subunit 1	A0A509AF53	Plasmodium berghei ANKA	Plasmodium berghei	ICS	IFNg release	Positive-Low
1885259	156554	Linear peptide	YYYDYDKI	1898	1905	hypothetical protein	AP2 domain transcription factor, putative	A0A509AF70	Plasmodium berghei ANKA	Plasmodium berghei	ICS	IFNg release	Positive-Low
1937782	33003	Linear peptide	KQIRDSITEEWS	257	268	circumsporozoite protein	Circumsporozoite (CS) protein	A0A509AF96	Plasmodium berghei	Plasmodium berghei	ELISPOT	IFNg release	Positive	4
1982834	187087	Linear peptide	SQLLNAKYL	40	48	acid phosphatase	Secreted acid phosphatase, putative	A0A509AIN2	Plasmodium berghei ANKA	Plasmodium berghei	ICS	IFNg release	Positive
2014928	192762	Linear peptide	VNYSFLYLF	318	326	UOS7/S20	Kelch domain-containing protein, putative	A0A509AS09	Plasmodium berghei	Plasmodium berghei	ELISPOT	IFNg release	Positive
2014929	192629	Linear peptide	SALLNVDNL	130	138	PbTRAP	Thrombospondin-related anonymous protein	A0A509AST0	Plasmodium berghei	Plasmodium berghei	ELISPOT	IFNg release	Positive
2366174	233201	Linear peptide	IITDFENL	592	599	falcilysin	Bergheilysin	A0A509AMN1	Plasmodium berghei ANKA	Plasmodium berghei	ICS	IFNg release	Positive
2830676	538713	Linear peptide	NDDSYIPSAEKILEF	257	271	Circumsporozoite protein precursor	Circumsporozoite (CS) protein	A0A509AF96	Plasmodium berghei ANKA	Plasmodium berghei	ICS	IFNg release	Positive	6
2830677	538655	Linear peptide	ESKSQLLNAKYLKQF	37	51	acid phosphatase	Secreted acid phosphatase, putative	A0A509AIN2	Plasmodium berghei ANKA	Plasmodium berghei	ICS	IFNg release	Positive	6
2830678	745477	Linear peptide	KDNVNYSFLYLFGGD	315	329	UOS7/S20	Kelch domain-containing protein, putative	A0A509AS09	Plasmodium berghei	Plasmodium berghei	ICS	IFNg release	Positive	6
2830679	538722	Linear peptide	NLTSALLNVDNLIQK	127	141	sporozoite surface protein 2	Thrombospondin-related anonymous protein	A0A509AST0	Plasmodium berghei ANKA	Plasmodium berghei	ICS	IFNg release	Positive	6
3468389	691649	Linear peptide	NCYDFNNI	397	404	conserved Plasmodium protein, unknown function [Plasmodium berghei ANKA]	HAP2-GCS1 domain-containing protein	A0A509AI83	Plasmodium berghei ANKA	Plasmodium berghei	ICS	IFNg release	Positive-High	4
3791457	735988	Linear peptide	INDRNFIATTALSSTEE	365	381	apical membrane antigen-1 [Plasmodium berghei]	Apical membrane antigen 1	A0A509ALI5	Plasmodium berghei ANKA	Plasmodium berghei	ICS	IFNg release	Positive	11
3791459	736175	Linear peptide	SGKVVEENPKAIKSGDS	426	442	elongation factor 1-alpha [Plasmodium berghei]	Elongation factor 1-alpha	A0A077XDU3	Plasmodium berghei ANKA	Plasmodium berghei	ICS	IFNg release	Positive	11
3791461	736136	Linear peptide	NALYNYSIPRPNVTSNL	272	288	Hypothetical protein	Early transcribed membrane protein	A0A509AH76	Plasmodium berghei ANKA	Plasmodium berghei	ICS	IFNg release	Positive-High	11
3791463	735970	Linear peptide	GINHEKYNSSQTIVSNAS	135	152	Glyceraldehyde-3-phosphate dehydrogenase, putative	Glyceraldehyde-3-phosphate dehydrogenase	A0A509AQ04	Plasmodium berghei ANKA	Plasmodium berghei	ICS	IFNg release	Positive	11
3791467	736201	Linear peptide	TTLGIFRAAVPSGASTG	28	44	Enolase, putative	Enolase, putative	A0A509AQ68	Plasmodium berghei ANKA	Plasmodium berghei	ICS	IFNg release	Positive	11
3791469	736130	Linear peptide	LSEVVIHPETNYALTG	266	281	M1-family aminopeptidase, putative	M1-family alanyl aminopeptidase, putative	A0A509ATR4	Plasmodium berghei ANKA	Plasmodium berghei	ICS	IFNg release	Positive-Low	11
3791471	735934	Linear peptide	APSEQTTTPEAATAASN	984	1000	merozoite surface protein 1 [Plasmodium berghei]	Merozoite surface protein 1	A0A509ALB2	Plasmodium berghei ANKA	Plasmodium berghei	ICS	IFNg release	Positive-Low	11
3791477	736195	Linear peptide	TEVPSLVPPTTNTSHAAPAH	249	268	Hypothetical protein	Membrane associated histidine-rich protein 1b	A0A509AQ71	Plasmodium berghei ANKA	Plasmodium berghei	ICS	IFNg release	Positive	11
3791479	736020	Linear peptide	LHASPYVAPAAAIIEMAE	231	248	L-lactate dehydrogenase	L-lactate dehydrogenase	A0A509AXF4	Plasmodium berghei ANKA	Plasmodium berghei	ICS	IFNg release	Positive-Low	11
3791804	735964	Linear peptide	GGSTYIAAKVNEAKD	96	110	Chaperone, putative	Mitochondrial import inner membrane translocase subunit TIM14, putative	A0A509AHD8	Plasmodium berghei ANKA	Plasmodium berghei	ICS	IFNg release	Positive-Low	4
3791840	736001	Linear peptide	KILYNSAKPNSDLH	172	185	endomembrane protein 70, putative [Plasmodium berghei ANKA]	Transmembrane 9 superfamily member	A0A509AL24	Plasmodium berghei ANKA	Plasmodium berghei	ICS	IFNg release	Positive-Low	4
3791842	736021	Linear peptide	LIPEYNEAAIMLSEKK	65	80	Disulfide isomerase, putative (Protein disulfide isomerase)	Protein disulfide-isomerase	A0A509AJZ7	Plasmodium berghei ANKA	Plasmodium berghei	ICS	IFNg release	Positive-Low	4
3791848	735942	Linear peptide	DNEYDFSGKAALVYGQ			conserved Plasmodium protein			Plasmodium berghei ANKA	Plasmodium berghei	ICS	IFNg release	Positive-Low	4
3804132	745476	Linear peptide	IVSFSFQNM	313	321	hypothetical protein	MI domain-containing protein	A0A509AL85	Plasmodium berghei ANKA	Plasmodium berghei	ELISPOT	IFNg release	Positive
6476885	968590	Linear peptide	WQLLNLGIENVI	122	133	Tryptophan-Threonine-rich plasmodium antigen C terminal, putative [Plasmodium berghei]			Plasmodium berghei	Plasmodium berghei	ELISPOT	IFNg release	Positive
6476886	962575	Linear peptide	IKKMIERNNAELE	133	145	Tryptophan-Threonine-rich plasmodium antigen C terminal, putative [Plasmodium berghei]			Plasmodium berghei	Plasmodium berghei	ELISPOT	IFNg release	Positive
6476887	961613	Linear peptide	GNKLKEKIYNRWNNL	186	200	Tryptophan-Threonine-rich plasmodium antigen C terminal, putative [Plasmodium berghei]			Plasmodium berghei	Plasmodium berghei	ELISPOT	IFNg release	Positive
6476888	963859	Linear peptide	LYAQYASLYKKITPSIEID	161	179	Tryptophan-Threonine-rich plasmodium antigen C terminal, putative [Plasmodium berghei]			Plasmodium berghei	Plasmodium berghei	ELISPOT	IFNg release	Positive
6476889	962587	Linear peptide	IKYAPNRNEYHVWQ	251	264	Tryptophan-Threonine-rich plasmodium antigen C terminal, putative [Plasmodium berghei]			Plasmodium berghei	Plasmodium berghei	ELISPOT	IFNg release	Positive
6476890	968638	Linear peptide	WVQWKNKYRYHI	240	251	Tryptophan-Threonine-rich plasmodium antigen C terminal, putative [Plasmodium berghei]			Plasmodium berghei	Plasmodium berghei	ELISPOT	IFNg release	Positive
6476892	962429	Linear peptide	IADNFVKN	311	318	Tryptophan-Threonine-rich plasmodium antigen C terminal, putative [Plasmodium berghei]			Plasmodium berghei	Plasmodium berghei	ELISPOT	IFNg release	Positive
6476893	963067	Linear peptide	KNPQLRLWI	317	325	Tryptophan-Threonine-rich plasmodium antigen C terminal, putative [Plasmodium berghei]			Plasmodium berghei	Plasmodium berghei	ELISPOT	IFNg release	Positive

## Sheet: IFN-g P. yoelii
T Cell ID	Epitope ID	Object Type	Description	Starting Position	Ending Position	Antigen Name	Parent Protein	Parent Protein Accession	Organism Name	Parent Species	Method/Technique	Assay Group	Qualitative Measure	Number of Subjects Tested
5197	62752	Linear peptide	SYVPSAEQIL	280	289	Circumsporozoite protein precursor			Plasmodium yoelii	Plasmodium yoelii	ELISPOT	IFNg release	Positive	5
6749	62751	Linear peptide	SYVPSAEQI	340	348	circumsporozoite protein			Plasmodium yoelii	Plasmodium yoelii	ELISPOT	IFNg release	Positive
1335373	12094	Linear peptide	EFVKQISSQLTEEWSQCSVT	290	309	Circumsporozoite protein precursor			Plasmodium yoelii yoelii	Plasmodium yoelii	ELISPOT	IFNg release	Positive
1335383	75214	Linear peptide	YNRNIVNRLLGDALNGKPEEK	59	79	Circumsporozoite protein precursor			Plasmodium yoelii yoelii	Plasmodium yoelii	ELISPOT	IFNg release	Positive
1335478	13775	Linear peptide	EPTPNAYYEGVFCSSSS	1738	1754	Merozoite surface protein 1 precursor	Merozoite surface protein 1	P13828	Plasmodium yoelii yoelii	Plasmodium yoelii	bioassay	IFNg release	Positive
1338414	45422	Linear peptide	NPNEPSNPNEPSNPNEPS	484	501	Sporozoite surface protein 2 precursor	Sporozoite surface protein 2	Q01443	Plasmodium yoelii yoelii	Plasmodium yoelii	ELISA	IFNg release	Positive
1340465	31479	Linear peptide	KIYNRNIVNRLLGD	57	70	Circumsporozoite protein precursor			Plasmodium yoelii yoelii	Plasmodium yoelii	ELISPOT	IFNg release	Positive
1340475	62753	Linear peptide	SYVPSAEQILEFVKQI	280	295	Circumsporozoite protein precursor			Plasmodium yoelii yoelii	Plasmodium yoelii	ELISPOT	IFNg release	Positive
1371232	29641	Linear peptide	IYNRNIVNRL	58	67	Circumsporozoite protein precursor			Plasmodium yoelii yoelii	Plasmodium yoelii	ICS	IFNg release	Positive
1382933	33421	Linear peptide	KSLRKINVALATALS	71	85	hepatocyte erythrocyte protein 17 kDa	U43539 hepatocyte erythrocyte protein 17 kDa	Q7RGC6	Plasmodium yoelii	Plasmodium yoelii	ICS	IFNg release	Positive
1383053	39125	Linear peptide	LRKINVALA	73	81	hepatocyte erythrocyte protein 17 kDa	U43539 hepatocyte erythrocyte protein 17 kDa	Q7RGC6	Plasmodium yoelii	Plasmodium yoelii	ELISPOT	IFNg release	Positive
1383056	54364	Linear peptide	RKINVALAT	74	82	hepatocyte erythrocyte protein 17 kDa	U43539 hepatocyte erythrocyte protein 17 kDa	Q7RGC6	Plasmodium yoelii	Plasmodium yoelii	ELISPOT	IFNg release	Positive
1383057	31699	Linear peptide	KKSLRKINV	70	78	hepatocyte erythrocyte protein 17 kDa	U43539 hepatocyte erythrocyte protein 17 kDa	Q7RGC6	Plasmodium yoelii	Plasmodium yoelii	ICS	IFNg release	Positive
1383059	11702	Linear peptide	EEIVKLTKN	61	69	hepatocyte erythrocyte protein 17 kDa	U43539 hepatocyte erythrocyte protein 17 kDa	Q7RGC6	Plasmodium yoelii	Plasmodium yoelii	ICS	IFNg release	Positive
1383062	27760	Linear peptide	INVALATAL	76	84	hepatocyte erythrocyte protein 17 kDa	U43539 hepatocyte erythrocyte protein 17 kDa	Q7RGC6	Plasmodium yoelii	Plasmodium yoelii	ICS	IFNg release	Positive
1383063	39751	Linear peptide	LSVVSAILL	84	92	hepatocyte erythrocyte protein 17 kDa	U43539 hepatocyte erythrocyte protein 17 kDa	Q7RGC6	Plasmodium yoelii	Plasmodium yoelii	ICS	IFNg release	Positive
1384939	11703	Linear peptide	EEIVKLTKNKKSLRK	61	75	hepatocyte erythrocyte protein 17 kDa	U43539 hepatocyte erythrocyte protein 17 kDa	Q7RGC6	Plasmodium yoelii	Plasmodium yoelii	ICS	IFNg release	Positive
1384941	19620	Linear peptide	GFSPEEMEAVASKFR	136	150	hepatocyte erythrocyte protein 17 kDa	U43539 hepatocyte erythrocyte protein 17 kDa	Q7RGC6	Plasmodium yoelii	Plasmodium yoelii	ICS	IFNg release	Positive
1384942	39996	Linear peptide	LTKNKKSLRKINVAL	66	80	hepatocyte erythrocyte protein 17 kDa	U43539 hepatocyte erythrocyte protein 17 kDa	Q7RGC6	Plasmodium yoelii	Plasmodium yoelii	ICS	IFNg release	Positive
1604024	100224	Linear peptide	KQISSQLTEEWS	293	304	Circumsporozoite protein precursor			Plasmodium yoelii yoelii	Plasmodium yoelii	ELISPOT	IFNg release	Positive
1866266	155778	Linear peptide	SFISESASL	53	61	S4			Plasmodium yoelii	Plasmodium yoelii	ELISPOT	IFNg release	Positive	4
1866267	155780	Linear peptide	SFLQTQFDI	86	94	S4			Plasmodium yoelii	Plasmodium yoelii	ELISPOT	IFNg release	Positive	4
1866268	155200	Linear peptide	LYVNTSKNI	291	299	Py52	Sporozoite surface protein P36p	Q7K5V2	Plasmodium yoelii yoelii	Plasmodium yoelii	ELISPOT	IFNg release	Positive	4
1866273	156218	Linear peptide	YYIYTLNFL	1375	1383	hypothetical protein	SUN domain-containing protein (Fragment)	Q7RSE9	Plasmodium yoelii yoelii	Plasmodium yoelii	ELISPOT	IFNg release	Positive	4
2851464	547830	Linear peptide	TNRQIRDLSILKARLLKRKQ	1154	1173	Merozoite surface protein 1 precursor	Merozoite surface protein 1	P13828	Plasmodium yoelii	Plasmodium yoelii	ICS	IFNg release	Positive

## Sheet: IL10 P. falciparum
T Cell ID	Epitope ID	Object Type	Description	Starting Position	Ending Position	Antigen Name	Parent Protein	Parent Protein Accession	Organism Name	Parent Species	Method/Technique	Assay Group	Qualitative Measure	Number of Subjects Tested
1698469	119616	Linear peptide	MLSHLYVSSKDKENISKENDDVLDEKEEEAEETEEEELEEK	211	251	merozoite surface protein 3	Merozoite surface protein 3	Q8IJ55	Plasmodium falciparum 3D7	Plasmodium falciparum	cytometric bead array	IL-10 release	Positive-Low
1332882	40043	Linear peptide	LTMSNVKNVSQTNFKSLLRNLGVS	84	107	Liver stage antigen			Plasmodium falciparum	Plasmodium falciparum	ELISA	IL-10 release	Positive
1332885	14064	Linear peptide	ERRAKEKLQEQQRDLEQRKADTKK	1300	1323	liver stage antigen, putative			Plasmodium falciparum	Plasmodium falciparum	ELISA	IL-10 release	Positive
1334071	4487	Linear peptide	ASINKFVVLISATLVLSFAI	251	270	Merozoite surface antigen 2 precursor	Merozoite surface antigen 2	A0A143ZX41	Plasmodium falciparum 3D7	Plasmodium falciparum	cytometric bead array	IL-10 release	Positive
1337587	65368	Linear peptide	TNLTDALLQVRKHLNDRINR	131	150	thrombospondin-related protein	Thrombospondin-related anonymous protein	Q76NM2	Plasmodium falciparum	Plasmodium falciparum	ELISPOT	IL-10 release	Positive	11
1337615	7860	Linear peptide	DDQPRPRGDNFAVEKPEENI	301	320	sporozoite surface protein 2	Thrombospondin-related anonymous protein	Q76NM2	Plasmodium falciparum	Plasmodium falciparum	ELISPOT	IL-10 release	Positive	11
1337618	48840	Linear peptide	PPNPPNPPNPDIPEQEPNIP	361	380	thrombospondin-related protein	Thrombospondin-related anonymous protein	Q76NM2	Plasmodium falciparum	Plasmodium falciparum	ELISPOT	IL-10 release	Positive	11
1337636	8747	Linear peptide	DIPERKPNIPEDSEKEVPSD	356	375	thrombospondin related anonymous protein	Thrombospondin-related anonymous protein	Q76NM2	Plasmodium falciparum	Plasmodium falciparum	ELISPOT	IL-10 release	Positive	11
1337660	69142	Linear peptide	VIVFLIFFDLFLVNGRDVQN	11	30	sporozoite surface protein 2	Thrombospondin-related anonymous protein	Q76NM2	Plasmodium falciparum	Plasmodium falciparum	ELISPOT	IL-10 release	Positive	11
1337663	70350	Linear peptide	VPKNPEDDREENFDIPKKPE	376	395	sporozoite surface protein 2	Thrombospondin-related anonymous protein	Q76NM2	Plasmodium falciparum	Plasmodium falciparum	ELISPOT	IL-10 release	Positive	11
1337666	57375	Linear peptide	SEDRETRPHGRNNENRSYNR	446	465	sporozoite surface protein 2	Thrombospondin-related anonymous protein	Q76NM2	Plasmodium falciparum	Plasmodium falciparum	ELISPOT	IL-10 release	Positive	11
1337669	1589	Linear peptide	AGLAYKFVVPGAATPYAGEP	511	530	sporozoite surface protein 2	Thrombospondin-related anonymous protein	Q76NM2	Plasmodium falciparum	Plasmodium falciparum	ELISPOT	IL-10 release	Positive	11
1338800	49347	Linear peptide	PSDQHIEKYLQKIRNSLSTEWS	288	309	circumsporozoite protein	Circumsporozoite (CS) protein	Q7K740	Plasmodium falciparum	Plasmodium falciparum	ELISPOT	IL-10 release	Positive
1338909	49314	Linear peptide	PSDKHIEKYLNKIQNSLSTEWS			Circumsporozoite	Circumsporozoite (CS) protein	Q7K740	Plasmodium falciparum	Plasmodium falciparum	ELISPOT	IL-10 release	Positive
1338925	49329	Linear peptide	PSDKHIEQYLNTIQNSLSTEWS	8	29	circumsporozoite protein	Circumsporozoite (CS) protein	Q7K740	Plasmodium falciparum	Plasmodium falciparum	ELISPOT	IL-10 release	Positive
1340123	32738	Linear peptide	KPIVQYDNF	370	378	liver stage antigen-1			Plasmodium falciparum	Plasmodium falciparum	ELISA	IL-10 release	Positive
1340126	38186	Linear peptide	LNDITKEYEKLLNEI	462	476	merozoite surface protein 1	Merozoite surface protein 1	Q8I0U8	Plasmodium falciparum	Plasmodium falciparum	ELISA	IL-10 release	Positive
1340127	46258	Linear peptide	NTSDSQKE	213	220	merozoite surface antigen 2	Merozoite surface antigen 2	P50498	Plasmodium falciparum	Plasmodium falciparum	ELISA	IL-10 release	Positive
1346491	1604	Linear peptide	AGLLGVVSTVLLGGV	82	96	Malaria protein EXP-1 precursor	Exported protein 1	Q8IIF0	Plasmodium falciparum	Plasmodium falciparum	ELISA	IL-10 release	Positive	7
1346502	20779	Linear peptide	GLAYKFVVPGAATPY	512	526	Thrombospondin-related anonymous protein precursor	Thrombospondin-related anonymous protein	Q76NM2	Plasmodium falciparum	Plasmodium falciparum	ELISA	IL-10 release	Positive	7
1346504	33398	Linear peptide	KSKYKLATSVLAGLL	71	85	Malaria protein EXP-1 precursor	Exported protein 1	Q8IIF0	Plasmodium falciparum	Plasmodium falciparum	ELISA	IL-10 release	Positive	7
1346506	40484	Linear peptide	LVNLLIFHINGKIIKNS	13	29	Liver stage antigen			Plasmodium falciparum	Plasmodium falciparum	ELISA	IL-10 release	Positive	7
1346508	42473	Linear peptide	MRKLAILSVSSFLFV	2	16	Circumsporozoite protein precursor	Circumsporozoite (CS) protein	Q7K740	Plasmodium falciparum	Plasmodium falciparum	ELISA	IL-10 release	Positive	7
1346511	69286	Linear peptide	VKNVIGPFMKAVCVE	223	237	Thrombospondin-related anonymous protein precursor	Thrombospondin-related anonymous protein	Q76NM2	Plasmodium falciparum	Plasmodium falciparum	ELISA	IL-10 release	Positive	7
1346550	34480	Linear peptide	KYKIAGGIAGGLALL	509	523	sporozoite surface protein 2	Thrombospondin-related anonymous protein	Q76NM2	Plasmodium falciparum	Plasmodium falciparum	ELISA	IL-10 release	Positive	13
1346552	42255	Linear peptide	MNYYGKQENWYSLKK	53	67	Circumsporozoite protein precursor	Circumsporozoite (CS) protein	Q7K740	Plasmodium falciparum	Plasmodium falciparum	ELISA	IL-10 release	Positive	13
1346554	54074	Linear peptide	RHNWVNHAVPLAMKLI	61	76	Thrombospondin-related anonymous protein precursor	Thrombospondin-related anonymous protein	Q76NM2	Plasmodium falciparum	Plasmodium falciparum	ELISA	IL-10 release	Positive	13
1347265	71354	Linear peptide	VTHESYQELVKKLEALEDAV	20	39	merozoite surface protein 1	Merozoite surface protein 1	Q8I0U8	Plasmodium falciparum	Plasmodium falciparum	ELISA	IL-10 release	Positive	41
1347267	43702	Linear peptide	NENLDDLDEGIEKSSEELSEEKI	1813	1835	Liver stage antigen			Plasmodium falciparum	Plasmodium falciparum	ELISA	IL-10 release	Positive	39
1419052	15056	Linear peptide	EYLNKIQNSLSTEWSPCSVT	318	337	Circumsporozoite protein precursor	Circumsporozoite (CS) protein	Q7K740	Plasmodium falciparum NF54	Plasmodium falciparum	cytometric bead array	IL-10 release	Positive	3
1551202	80296	Linear peptide	AISVTMDNILSGFENEYD	1327	1344	precursor of the major merozoite surface antigens	Merozoite surface protein 1	Q8I0U8	Plasmodium falciparum Mad20/Papua New Guinea	Plasmodium falciparum	ELISA	IL-10 release	Positive	48
1551257	85391	Linear peptide	LKKRKYFLDVLESDLMQF	1381	1398	precursor of the major merozoite surface antigens	Merozoite surface protein 1	Q8I0U8	Plasmodium falciparum Mad20/Papua New Guinea	Plasmodium falciparum	ELISA	IL-10 release	Positive	48
1551261	88493	Linear peptide	SEQKNTLLKSYKYIKESV	1417	1434	precursor of the major merozoite surface antigens	Merozoite surface protein 1	Q8I0U8	Plasmodium falciparum Mad20/Papua New Guinea	Plasmodium falciparum	ELISA	IL-10 release	Positive	48
1551262	89300	Linear peptide	SYKYIKESVENDIKFAQE	1426	1443	precursor of the major merozoite surface antigens	Merozoite surface protein 1	Q8I0U8	Plasmodium falciparum Mad20/Papua New Guinea	Plasmodium falciparum	ELISA	IL-10 release	Positive	48
1551263	81707	Linear peptide	ENDIKFAQEGISYYEKVL	1435	1452	precursor of the major merozoite surface antigens	Merozoite surface protein 1	Q8I0U8	Plasmodium falciparum Mad20/Papua New Guinea	Plasmodium falciparum	ELISA	IL-10 release	Positive	48
1551264	82696	Linear peptide	GISYYEKVLAKYKDDLES	1444	1461	precursor of the major merozoite surface antigens	Merozoite surface protein 1	Q8I0U8	Plasmodium falciparum Mad20/Papua New Guinea	Plasmodium falciparum	ELISA	IL-10 release	Positive	48
1551265	80331	Linear peptide	AKYKDDLESIKKVIKEEK	1453	1470	precursor of the major merozoite surface antigens	Merozoite surface protein 1	Q8I0U8	Plasmodium falciparum Mad20/Papua New Guinea	Plasmodium falciparum	ELISA	IL-10 release	Positive	48
1551267	81591	Linear peptide	EKFPSSPPTTPPSPAKTD	1471	1488	precursor of the major merozoite surface antigens	Merozoite surface protein 1	Q8I0U8	Plasmodium falciparum Mad20/Papua New Guinea	Plasmodium falciparum	ELISA	IL-10 release	Positive	48
1551269	81383	Linear peptide	EAHVKITKLSDLKAIDDK	1534	1551	precursor of the major merozoite surface antigens	Merozoite surface protein 1	Q8I0U8	Plasmodium falciparum Mad20/Papua New Guinea	Plasmodium falciparum	ELISA	IL-10 release	Positive	48
1551271	83362	Linear peptide	IDLFKNPYDFEAIKKLIN	1552	1569	precursor of the major merozoite surface antigens	Merozoite surface protein 1	Q8I0U8	Plasmodium falciparum Mad20/Papua New Guinea	Plasmodium falciparum	ELISA	IL-10 release	Positive	48
1551274	84497	Linear peptide	KLLSTGLVQNFPNTIISK	1579	1596	precursor of the major merozoite surface antigens	Merozoite surface protein 1	Q8I0U8	Plasmodium falciparum Mad20/Papua New Guinea	Plasmodium falciparum	ELISA	IL-10 release	Positive	48
1551276	81770	Linear peptide	EQKKESKFLPFLTNIETL	1489	1506	precursor of the major merozoite surface antigens	Merozoite surface protein 1	Q8I0U8	Plasmodium falciparum Mad20/Papua New Guinea	Plasmodium falciparum	ELISA	IL-10 release	Positive	48
1551336	80584	Linear peptide	AVTPSVIDNILSKIENEY	1255	1272	precursor for the major merozoite surface antigens	Merozoite surface protein 1	Q8I0U8	Plasmodium falciparum isolate WELLCOME	Plasmodium falciparum	ELISA	IL-10 release	Positive	48
1551342	81891	Linear peptide	EVLYLKPLAGVYRSLKKQ	1273	1290	precursor for the major merozoite surface antigens	Merozoite surface protein 1	Q8I0U8	Plasmodium falciparum isolate WELLCOME	Plasmodium falciparum	ELISA	IL-10 release	Positive	48
1551346	82974	Linear peptide	GVYRSLKKQLENNVMTFN	1282	1299	precursor for the major merozoite surface antigens	Merozoite surface protein 1	Q8I0U8	Plasmodium falciparum isolate WELLCOME	Plasmodium falciparum	ELISA	IL-10 release	Positive	48
1551358	87868	Linear peptide	RFNKRENFKNVLESDLIP	1309	1326	precursor for the major merozoite surface antigens	Merozoite surface protein 1	Q8I0U8	Plasmodium falciparum isolate WELLCOME	Plasmodium falciparum	ELISA	IL-10 release	Positive	48
1551362	87137	Linear peptide	NVLESDLIPYKDLTSSNY	1318	1335	precursor for the major merozoite surface antigens	Merozoite surface protein 1	Q8I0U8	Plasmodium falciparum isolate WELLCOME	Plasmodium falciparum	ELISA	IL-10 release	Positive	48
1551370	90500	Linear peptide	VVKDPYKFLNKEKRDKFL	1336	1353	precursor for the major merozoite surface antigens	Merozoite surface protein 1	Q8I0U8	Plasmodium falciparum isolate WELLCOME	Plasmodium falciparum	ELISA	IL-10 release	Positive	48
1551378	89148	Linear peptide	SSYNYIKDSIDTDINFAN	1354	1371	precursor for the major merozoite surface antigens	Merozoite surface protein 1	Q8I0U8	Plasmodium falciparum isolate WELLCOME	Plasmodium falciparum	ELISA	IL-10 release	Positive	48
1551418	89944	Linear peptide	VEVKIKELNYLKTIQDKL	1444	1461	precursor for the major merozoite surface antigens	Merozoite surface protein 1	Q8I0U8	Plasmodium falciparum isolate WELLCOME	Plasmodium falciparum	ELISA	IL-10 release	Positive	48
1551422	90839	Linear peptide	YLKTIQDKLADFKKNNNF	1453	1470	precursor for the major merozoite surface antigens	Merozoite surface protein 1	Q8I0U8	Plasmodium falciparum isolate WELLCOME	Plasmodium falciparum	ELISA	IL-10 release	Positive-High	48
1551426	80182	Linear peptide	ADFKKNNNFVGIADLSTD	1462	1479	precursor for the major merozoite surface antigens	Merozoite surface protein 1	Q8I0U8	Plasmodium falciparum isolate WELLCOME	Plasmodium falciparum	ELISA	IL-10 release	Positive-High	48
1698464	47302	Linear peptide	PEHKKEENMLSHLYVSSKDKENISKEND	203	230	merozoite surface protein 3	Merozoite surface protein 3	Q8IJ55	Plasmodium falciparum 3D7	Plasmodium falciparum	cytometric bead array	IL-10 release	Positive-Low

## Sheet: IL10 P. vivax
T Cell ID	Epitope ID	Object Type	Description	Starting Position	Ending Position	Antigen Name	Parent Protein	Parent Protein Accession	Organism Name	Parent Species	Method/Technique	Assay Group	Qualitative Measure	Number of Subjects Tested
1337756	40841	Linear peptide	LYLKRKLIYDAAVEG	31	45	Duffy binding protein, partial [Plasmodium vivax]	Duffy receptor	A5KDR7	Plasmodium vivax	Plasmodium vivax	ELISA	IL-10 release	Positive
1338463	36770	Linear peptide	LIYDAAVEGDLLLKL	37	51	Duffy binding protein, partial [Plasmodium vivax]	Duffy receptor	A5KDR7	Plasmodium vivax	Plasmodium vivax	ELISA	IL-10 release	Positive
1338464	70139	Linear peptide	VNNTDTNFHSDITFR	15	29	Duffy binding protein, partial [Plasmodium vivax]	Duffy receptor	A5KDR7	Plasmodium vivax	Plasmodium vivax	ELISA	IL-10 release	Positive
1338465	19029	Linear peptide	GDLLLKLNNYRYNKD	45	59	Duffy binding protein, partial [Plasmodium vivax]	Duffy receptor	A5KDR7	Plasmodium vivax	Plasmodium vivax	ELISA	IL-10 release	Positive
1338466	25505	Linear peptide	ICKINVAVNIEPQTY	256	270	duffy binding protein	Duffy receptor	A5KDR7	Plasmodium vivax	Plasmodium vivax	ELISA	IL-10 release	Positive
1803986	99603	Linear peptide	RDYVSELPTEVQKLKEKCDG	398	417	duffy binding protein	Duffy receptor	A5KDR7	Plasmodium vivax	Plasmodium vivax	cytometric bead array	IL-10 release	Positive	35
1803989	99354	Linear peptide	ISVKNAEKVQTAGIVTPYDI	458	477	duffy binding protein	Duffy receptor	A5KDR7	Plasmodium vivax	Plasmodium vivax	cytometric bead array	IL-10 release	Positive	35
3929092	768212	Linear peptide	LFYVNLFIMSSLSRK	1501	1515	rhoptry neck protein 2 [Plasmodium vivax]	Uncharacterized protein	A5K3N8	Plasmodium vivax	Plasmodium vivax	cytometric bead array	IL-10 release	Positive
3929096	768262	Linear peptide	RGPVNYHFSNYMNLD	944	958	rhoptry neck protein 2 [Plasmodium vivax]	Uncharacterized protein	A5K3N8	Plasmodium vivax	Plasmodium vivax	cytometric bead array	IL-10 release	Positive
3929100	768218	Linear peptide	LKFIVRGNNLKFLNN	1480	1494	rhoptry neck protein 2 [Plasmodium vivax]	Uncharacterized protein	A5K3N8	Plasmodium vivax	Plasmodium vivax	cytometric bead array	IL-10 release	Positive
4563544	840820	Linear peptide	EECFLQGFNLSGKKE	253	267	Pv12 [Plasmodium vivax]	Membrane protein pf12, putative	A5K1W7	Plasmodium vivax	Plasmodium vivax	cytometric bead array	IL-10 release	Positive
4563552	840882	Linear peptide	LGIIEVLIPSLPKKI	183	197	Pv12 [Plasmodium vivax]	Membrane protein pf12, putative	A5K1W7	Plasmodium vivax	Plasmodium vivax	cytometric bead array	IL-10 release	Positive

## Sheet: IL10 P. berghei
T Cell ID	Epitope ID	Object Type	Description	Starting Position	Ending Position	Antigen Name	Parent Protein	Parent Protein Accession	Organism Name	Parent Species	Method/Technique	Assay Group	Qualitative Measure	Number of Subjects Tested
3791765	736136	Linear peptide	NALYNYSIPRPNVTSNL	272	288	Hypothetical protein	Early transcribed membrane protein	A0A509AH76	Plasmodium berghei ANKA	Plasmodium berghei	ICS	IL-10 release	Positive-Low
3791766	736175	Linear peptide	SGKVVEENPKAIKSGDS	426	442	elongation factor 1-alpha [Plasmodium berghei]	Elongation factor 1-alpha	A0A077XDU3	Plasmodium berghei ANKA	Plasmodium berghei	ICS	IL-10 release	Positive
3791767	735970	Linear peptide	GINHEKYNSSQTIVSNAS	135	152	Glyceraldehyde-3-phosphate dehydrogenase, putative	Glyceraldehyde-3-phosphate dehydrogenase	A0A509AQ04	Plasmodium berghei ANKA	Plasmodium berghei	ICS	IL-10 release	Positive
